# Supplementary material for: CirPred, the first structure modeling and linker design system for circularly permuted proteins
Source: BMC Bioinformatics. 2021 Oct 12;22(Suppl 10):494. doi: 10.1186/s12859-021-04403-1 (PMC8513176; doi:10.1186/s12859-021-04403-1)
Supplement: Supplementary file 3 — Additional file 3: Data S2. The CP pair dataset. [file 12859_2021_4403_MOESM3_ESM.xlsx]

## Sheet: Data S2
Data S2. The CP pair dataset.
Description: A dataset containing all the 1,568 CP pairs with sequence identities ≥10% from the CPDB.
Native protein PDB entry	Circular permutant PDB entry	CP site on the native	Sequence identity (%)	Alignment ratio (%)	RMSD (Å)
1jjzA	1kalA	23	100	100	1.115
1kalA	1orxA	12	100	100	0.58
1nb1A	1kalA	18	100	100	1.074
1nb1A	1jjzA	25	100	100	0.973
1macA	1cpnA	52	99	99.5	0.528
1fw8A	1qpgA	345	99	99.5	2.366
1byhA	1cpmA	56	98.1	98.1	0.91
1byhA	1ajoA	129	98.1	98.1	0.585
1blcA	1alqA	220	98.1	98.1	0.355
1djbA	1alqA	220	98.1	98.4	0.204
1kgeA	1alqA	220	97.7	98.1	0.199
1kgfA	1alqA	220	97.7	98.1	0.27
1pioA	1alqA	219	97.7	98.4	0.56
1cpmA	1ajoA	72	97.6	97.6	0.492
1blpA	1alqA	216	97.6	98	0.482
1strB	1swfA	33	97.4	97.4	0.42
1ghiA	1alqA	220	97.3	98.1	0.223
1kggA	1alqA	220	97.3	98.1	0.319
1ac1A	1un2A	101	97.3	97.8	1.099
1acvA	1un2A	101	97.3	97.8	1.062
1fvjA	1un2A	101	97.3	97.8	1.012
1axkA	1macA	342	97.2	97.6	0.517
1alqA	1djaA	36	96.9	97.3	0.216
1a23A	1un2A	101	96.8	97.3	2.462
1un2A	1bq7A	89	96.8	97.3	0.831
1u0aA	1ajoA	130	96.7	97.6	0.346
1ptsA	1swfA	40	96.6	96.6	0.394
1stpA	1swfA	40	96.6	96.6	0.442
2bc3A	1swfA	38	96.6	97.4	0.487
1pwtA	1g2bA	47	96.6	98.3	1.295
2c4iA	1avdA	172	95.9	97.6	0.577
1n9mA	1swfA	39	95.7	96.6	0.513
1swfA	1i9hA	86	95.7	95.7	0.356
1swfA	1n7yA	87	95.6	96.5	0.42
1swfA	1swhA	82	95.6	96.5	0.404
1swfA	1swqA	87	95.6	96.5	0.397
1byhA	1cpnA	59	95.2	100	1.227
2b6mA	1un2A	100	95.2	97.3	0.809
1u0aA	1cpmA	53	94.9	95.8	0.363
1lcvA	1swfA	31	94.8	94.8	0.381
1swfA	1mk5A	83	94.8	94.8	0.456
1swfA	1lczA	83	94.8	94.8	0.326
1swfA	1rxjA	87	94.6	94.6	0.529
1zkrA	1puoA	77	94.3	95.7	0.728
1cpmA	1macA	162	94.3	97.6	0.531
1swfA	1hqqA	82	94	94	0.348
1rstB	1swfA	40	94	94	0.429
1rxhA	1swfA	38	94	94.8	0.559
1swfA	1rxkA	82	94	95.7	0.388
1macA	1ajoA	128	93.9	98.1	0.558
1swfA	1swsA	87	93.9	94.7	0.312
1ajoA	1cpnA	140	93.8	98.1	0.501
1u0aA	1cpnA	54	93.8	98.6	0.488
1swfA	1df8A	83	93.1	94.8	0.679
1swfA	1kffA	82	93.1	94.8	0.433
1kl4A	1swfA	37	93.1	94.8	0.447
1swfA	1mepA	82	93.1	94	0.448
1nbxA	1swfA	38	93.1	94	0.361
1ndjA	1swfA	37	93.1	94	0.441
1swfA	1swlA	87	93.1	94	0.494
1swoA	1swfA	38	93.1	94	0.45
1jjzA	1n1uA	7	93.1	96.6	1.389
1kalA	1n1uA	13	93.1	100	1.627
2f2iA	1kalA	18	93.1	100	1.571
2f2iA	1jjzA	25	93.1	100	1.452
1axkA	1ajoA	71	92.9	97.2	0.723
1tucA	2f2xA	51	92.6	92.6	0.843
1ti1A	1un2A	99	92.5	96.2	1.156
1n43A	1swfA	38	92.2	93.1	0.453
1swfA	1nqmA	82	92.2	93.1	0.476
1axkA	1byhA	356	92.1	95.8	0.739
1ajoA	1ajkA	169	91.5	91.5	0.433
1tucA	1aeyA	49	91.4	91.4	1.08
1g2bA	1aeyA	16	91.4	91.4	0.856
1g2bA	1bk2A	16	91.2	93	0.359
2c4iA	2a5cA	169	91.1	93.5	1.197
2izbA	1swfA	40	91.1	91.1	0.356
1axkA	1u0aA	345	90.7	95.3	0.455
1u0aA	1ajkA	87	90.1	91	0.468
1tucA	1g2bA	31	89.8	89.8	1.345
1un2A	2b3sA	89	89.8	93.5	1.368
1g2bA	1qkxA	22	89.7	89.7	0.377
2f2jA	1kalA	18	89.7	100	1.601
2f2jA	1jjzA	25	89.7	100	1.192
2c4iA	1ravA	169	89.5	91.1	0.681
2c4iA	2a5bA	171	89.5	91.9	0.937
1g2bA	1qkwA	16	89.5	89.5	0.402
1g2bA	1uueA	22	89.5	91.2	0.347
1g2bA	2f2wA	16	89.3	91.1	0.442
1tucA	2f2wA	45	89.3	89.3	0.902
1ajkA	1cpmA	183	89.2	90.1	0.561
1g2bA	2f2xA	15	88.9	90.7	0.277
2c4iA	2camA	171	88.7	92.7	1.631
1g2bA	1hd3A	22	87.9	89.7	0.329
1macA	1ajkA	85	87.7	92.5	0.746
1tucA	1bk2A	51	87.7	89.5	0.749
1tucA	1qkwA	45	87.7	89.5	0.823
1ajkA	1cpnA	189	87.5	91.8	0.687
2f2vA	1g2bA	49	86.4	88.1	0.518
1tucA	1hd3A	46	86.2	87.9	0.783
1tucA	1qkxA	46	86.2	87.9	0.776
1g2bA	1h8kA	21	86	93	0.862
1ajkA	1byhA	146	85.4	85.4	0.56
1tucA	1uueA	51	84.2	87.7	0.787
1nrjB	2gedA	158	84.1	84.1	1.643
1mm9A	1swfA	46	83.6	85.3	0.498
1moyA	1swfA	26	83.6	86.2	1.12
2ixqB	1usqA	127	83.5	89.2	2.331
1e6gA	1g2bA	45	83.1	91.5	0.502
1e6hA	1g2bA	47	83.1	89.8	0.432
1pt4A	1kalA	18	82.8	100	0.919
1pt4A	1jjzA	25	82.8	100	0.833
1tucA	1h8kA	46	82.5	91.2	0.902
2ixqB	1uszA	128	82	84.9	2.185
1pwtA	1tucA	22	82	90.2	1.368
2f2vA	1tucA	23	82	83.6	0.891
1e7oA	1g2bA	45	81.4	89.8	1.096
1tucA	1e7oA	51	81.4	89.8	1.638
1tucA	1e6hA	46	75.4	82	0.617
1gbgA	1ajoA	129	75	98.6	0.806
1gbgA	1cpmA	57	73.8	98.1	0.941
1fw8A	3pgkA	342	73.7	91.3	2.386
1gbgA	1cpnA	54	73.1	98.6	0.563
1ce3A	1ytpA	28	71.7	77.4	1.665
1tucA	1e6gA	50	71.2	76.3	0.672
1axkA	1gbgA	356	71	95.3	0.519
1ajkA	1gbgA	134	69.8	91	0.858
1fw8A	1vjcA	345	65.1	99.5	1.701
2c4iA	1wbiA	173	65	93.5	1.035
1fw8A	1kf0A	349	64.3	98.6	1.798
1tihA	1ce3A	36	64.2	83	2.832
1dzbA	1h8nA	117	61.9	98.6	1.056
1fw8A	1hdiA	348	61.5	99.3	1.806
1h8nA	1qokA	108	61	97.2	0.917
1ce3A	4sgbI	18	60.8	88.2	2.024
1fw8A	1ltkA	346	60.6	98.8	2.267
1h9wA	2fmdA	120	59.9	97.8	0.732
1qokA	1h8oA	122	59.8	95	0.839
1dglA	2fmdA	125	59.5	98.3	0.706
1h9pA	2fmdA	118	59.5	98.3	0.735
1mvqA	2fmdA	125	59.1	97.8	0.799
2gdfA	2fmdA	118	58.8	96.9	1.249
1dzbA	1h8oA	118	58.6	93.6	0.818
2d3pA	2fmdA	125	58.6	98.7	1.003
1jjzA	2b38A	6	58.6	96.6	1.848
1kalA	2b38A	13	58.6	96.6	1.947
1azdA	2fmdA	125	58.2	97.4	0.754
1wuvA	2fmdA	125	58.2	97.4	0.84
2cwmA	2fmdA	125	58.2	98.3	0.863
2cnaA	2fmdA	125	56	98.3	1.101
2ghwB	1h8nA	120	56	98.2	1.061
1cn1A	2fmdA	125	55.6	97.8	1.295
2fmdA	1apnA	116	55.4	94.6	1.156
2ghwB	1x9qA	120	55	92.2	1.46
2b38A	2gj0A	27	54.8	96.8	1.6
2gjjA	1dzbA	118	54.5	96.9	1.456
1dzbA	1qgc4	118	54	94.2	1.224
2ghwB	1h8oA	116	53.2	94.1	1.111
1jp5A	2ghwB	113	52.6	93.1	1.093
1kalA	2fqaA	13	51.9	88.9	2.281
1bh4A	1kalA	20	51.7	93.1	2.278
1bh4A	1jjzA	27	51.7	93.1	2.401
1kalA	2gj0A	9	51.7	100	1.851
2gjjA	1qokA	118	51.5	96	1.112
1fw8A	1vpeA	348	50.5	98.2	3.925
1fw8A	1phpA	347	50.5	98.7	1.667
2gjjA	2ghwB	118	50.4	94.4	1.133
1jp5A	1dzbA	114	49.3	96	1.144
1jp5A	1qokA	113	49.3	97.4	1.049
1f3rB	1h8nA	142	48.6	95	1.936
1mvqA	1dbnA	125	48.3	95.3	1.356
1n3oA	1h9wA	124	48.3	96.1	1.33
1kalA	2eriA	11	48.3	89.7	1.852
1q8oA	2gdfA	113	48.2	95.1	1.532
1n3oA	2gdfA	114	48.2	94.7	1.553
1q8oA	1wuvA	113	48.1	94.9	1.393
1q8oA	1h9wA	123	47.8	97.4	1.357
1q8oA	1azdA	113	47.7	95.4	1.348
1n3oA	1wuvA	114	47.7	94.9	1.413
1q8oA	2cnaA	122	47.7	95.8	1.527
1n3oA	1h9pA	124	47.6	95.7	1.322
2d3pA	1dbnA	125	47.5	95.3	1.314
1q8oA	1dglA	123	47.3	95.4	1.307
1n3oA	1azdA	114	47.3	94.9	1.308
1n3oA	2cnaA	123	47.3	94.9	1.482
1q8oA	2cwmA	113	47.3	95.4	1.439
1q8oA	1h9pA	113	47.2	97	1.386
1f3rB	1h8oA	142	47	92.2	1.865
1cn1A	1n3oA	118	46.8	93.2	1.455
1q8oA	1cn1A	122	46.8	92.8	1.452
1n3oA	2cwmA	114	46.8	94.9	1.413
1n3oA	1dglA	124	46.8	93.7	1.222
1q8oA	1apnA	113	46.4	93.8	1.519
1n3oA	1apnA	114	46.4	93.3	1.525
2d3pA	1fnyA	124	46.2	95.3	1.179
1dzbA	1x9qA	117	46	95.5	1.678
1wuvA	1dbnA	125	46	94.5	1.437
1jbjA	1sy6A	110	45.8	77.4	2.242
1dbnA	1h9wA	117	45.7	97	1.39
1mvqA	1fnyA	124	45.7	94.9	1.232
1dbnA	2gdfA	121	45.6	95.6	1.526
1dbnA	1apnA	121	45.5	92.9	1.462
1x9qA	1qokA	115	45.4	95.2	1.639
1h9wA	1fnyA	119	45.3	95.7	1.269
1mvqA	1fatA	119	45.3	93.1	1.384
1hqlA	1mvqA	111	45.3	91.1	1.547
1gnzA	1mvqA	111	45.3	90.7	1.555
1azdA	1dbnA	125	45.1	94.5	1.379
1dbnA	1h9pA	117	45.1	96.6	1.419
1mvqA	1g8wA	123	45.1	92.7	1.389
2cwmA	1dbnA	125	45.1	95.4	1.521
1q8oA	1mvqA	113	44.9	95.3	1.353
2d3pA	1q8oA	124	44.9	95.3	1.356
1hqlA	2d3pA	111	44.9	91.1	1.57
2d3pA	1gnzA	125	44.9	90.7	1.573
2eriA	1jjzA	28	44.8	93.1	1.664
2gdfA	1fnyA	118	44.7	96.5	1.544
1n47A	2gdfA	117	44.7	96.9	1.482
1mvqA	1n47A	123	44.6	95.3	1.126
13pkA	1fw8A	84	44.6	93	4.362
1n3oA	1mvqA	114	44.5	94.9	1.324
2d3pA	1n3oA	125	44.5	94.9	1.306
1azdA	1fatA	123	44.4	90.5	1.233
1h9wA	1n47A	118	44.4	96.1	1.228
1dbnA	1cn1A	119	44.3	92	1.568
1azdA	1g8wA	123	44.2	90.6	1.266
1dglA	1n47A	123	44.2	95.7	1.188
1n47A	1h9pA	117	44.2	95.7	1.231
2gjjA	1f3rB	113	44.1	88.6	2.092
2ixqB	2bcmB	128	44.1	87.5	1.999
1dglA	1fnyA	123	44	95.7	1.292
1f3rB	1qgc4	140	44	85.2	2.068
1wuvA	1fatA	123	44	90.9	1.214
1fatA	2cwmA	115	44	93.1	1.416
2d3pA	1fatA	123	44	93.1	1.371
1dglA	1dbnA	125	43.9	94.9	1.307
1dzqA	1apnA	116	43.8	92.9	1.347
1h9pA	1fnyA	120	43.8	95.7	1.401
1wuvA	1g8wA	123	43.8	91	1.273
2cwmA	1g8wA	123	43.8	93.1	1.448
2d3pA	1n47A	123	43.8	95.7	1.228
1azdA	1fnyA	124	43.6	94	1.259
1g9fA	1mvqA	115	43.6	90.7	1.183
1wuvA	1fnyA	124	43.6	94.4	1.278
1fnyA	1apnA	116	43.3	92.9	1.527
1wuvA	1n47A	123	43.3	94	1.249
2d3pA	1g8wA	123	43.3	92.7	1.386
1dzqA	1mvqA	116	43.2	94	1.421
2cwmA	1fnyA	124	43.2	93.6	1.179
2d3pA	1dzqA	125	43.2	94.9	1.41
2cnaA	1dbnA	125	43	93.7	1.567
1f3rB	1x9qA	142	42.9	88.7	2.377
1g9fA	2gdfA	115	42.9	95.6	1.448
1g9fA	1h9pA	115	42.9	94.8	1.461
2bqpA	2gdfA	113	42.9	97.3	1.611
1f9kA	2gdfA	116	42.9	94.2	1.698
1bjqA	1mvqA	107	42.8	92.8	1.277
1dglA	1fatA	123	42.7	93.5	1.445
1h9wA	1fatA	122	42.7	93.1	1.456
1h9wA	1g8wA	118	42.7	94.4	1.535
1g9fA	1h9wA	115	42.7	93.5	1.277
1wuvA	1dzqA	125	42.7	93.2	1.549
4blmA	1alqA	221	42.6	97.7	1.37
1azdA	1n47A	123	42.5	94.4	1.149
1dglA	1g8wA	123	42.5	93.6	1.476
1g8wA	1h9pA	111	42.5	92.7	1.517
2cnaA	1n47A	116	42.5	92.7	1.333
2cwmA	1n47A	123	42.5	94.4	1.254
1ciwA	1apnA	116	42.4	92	1.768
1bzwA	1apnA	116	42.4	92	1.764
2d3pA	1g9fA	123	42.4	92.4	1.284
2cwmA	1dzqA	125	42.3	93.2	1.56
1azdA	1ciwA	117	42.2	92.7	1.582
1azdA	1bzwA	117	42.2	92.7	1.578
1h9pA	1fatA	115	42.2	91.4	1.438
1wuvA	1ciwA	123	42.2	93.1	1.615
1wuvA	1bzwA	123	42.2	93.1	1.614
2cnaA	1fatA	123	42.2	94	1.734
2cwmA	1ciwA	119	42.2	93.5	1.663
2cwmA	1bzwA	123	42.2	93.5	1.662
1mblA	1alqA	222	42.2	97.3	1.306
1cn1A	1n47A	123	42.1	94	1.558
2cnaA	1g8wA	123	42.1	94	1.747
2bqpA	1apnA	113	42	94.6	1.548
1apnA	1n47A	116	42	94.6	1.43
1g9fA	1apnA	115	42	92	1.389
1g8wA	1apnA	112	42	87.5	1.485
1azdA	1dzqA	125	41.9	92.3	1.456
1gslA	1mvqA	114	41.9	92.8	1.542
2cnaA	1fnyA	124	41.9	94	1.496
1cn1A	1fatA	123	41.8	93.1	1.642
1bjqA	1h9wA	109	41.8	94.8	1.331
1hqlA	1h9wA	111	41.8	93.1	1.521
1azdA	2bqpA	121	41.7	94.7	1.247
1dglA	2bqpA	123	41.7	96.1	1.299
1wuvA	2bqpA	123	41.7	96.1	1.352
1cn1A	1g8wA	123	41.6	92.3	1.683
2gdfA	1dzqA	120	41.6	96.9	1.534
1apnA	1f9kA	117	41.5	91.5	1.656
1gslA	2d3pA	124	41.5	91.5	1.544
1f3rB	1jp5A	124	41.4	92.7	2.171
1gslA	1azdA	114	41.4	92.8	1.555
1gnzA	1h9wA	111	41.4	90.5	1.448
1h9wA	1f9kA	119	41.4	91.8	1.421
1gslA	1wuvA	117	41.4	92.4	1.62
1gslA	2cwmA	114	41.4	92.4	1.571
1yp8A	1kalA	20	41.4	82.8	1.538
1fatA	2gdfA	111	41.2	94.7	1.817
1g8wA	2gdfA	112	41.2	94.7	1.809
1bjqA	1h9pA	115	41.2	94.4	1.346
1hqlA	1h9pA	111	41.2	94.4	1.634
1h9pA	2bqpA	119	41.2	96.1	1.377
1mvqA	2bqpA	123	41.2	95.6	1.258
1wblA	2gdfA	115	41.2	94.2	1.506
2gdfA	1ciwA	118	41.2	93.4	1.699
1fatA	1apnA	111	41.1	87.1	1.417
1mvqA	1uzyA	124	41.1	94.5	1.401
2gdfA	1loaA	118	41.1	95.6	1.543
2gdfA	1lofC	118	41.1	95.6	1.547
1cn1A	1fnyA	124	41	94	1.556
1g7yA	1azdA	117	40.9	94.1	1.34
1g9fA	1azdA	115	40.9	89.5	1.164
1azdA	1lgcA	123	40.9	93.9	1.358
1azdA	1lgbA	123	40.9	93.9	1.392
1h9wA	1bzwA	118	40.9	92.7	1.454
1h9wA	1ciwA	118	40.9	92.7	1.461
1cn1A	1bzwA	123	40.9	93.5	1.804
1cn1A	1ciwA	123	40.9	93.5	1.813
1dglA	1bzwA	123	40.9	93.5	1.579
1g7yA	1h9wA	117	40.9	95.3	1.353
1h9wA	1gslA	119	40.9	95.3	1.592
1h9wA	1lemA	118	40.9	94.5	1.423
1wbfA	1h9wA	115	40.9	94	1.324
1wblA	1h9wA	115	40.9	93.5	1.248
1g9fA	1wuvA	115	40.9	89.5	1.212
2cnaA	1ciwA	123	40.9	93.1	1.699
2cnaA	1bzwA	123	40.9	93.5	1.703
2d3pA	1ciwA	123	40.9	94	1.587
2gdfA	1lgcA	118	40.9	95	1.614
2gdfA	1lgbA	118	40.9	95	1.628
1gnzA	1h9pA	111	40.8	90.6	1.4
1h9pA	1f9kA	120	40.8	92.3	1.584
1wblA	1h9pA	115	40.8	93.1	1.26
1fw8A	1v6sA	342	40.8	96.7	1.399
1azdA	1hqlA	125	40.7	91.5	1.537
1azdA	1gnzA	125	40.7	89.8	1.406
1bjqA	2d3pA	119	40.7	91.5	1.177
1bzwA	2gdfA	116	40.7	92.5	1.531
1g7yA	1mvqA	115	40.7	94.1	1.415
1gnzA	2gdfA	111	40.7	90.7	1.615
1hqlA	2gdfA	111	40.7	91.2	1.551
1ax0A	1mvqA	121	40.7	94.1	1.294
1uzyA	2gdfA	120	40.7	96.5	1.586
1wuvA	1hqlA	125	40.7	92.8	1.634
1apnA	1wblA	117	40.6	91.5	1.82
1apnA	1wbfA	117	40.6	90.6	1.485
1hqlA	1apnA	111	40.6	91.5	1.741
1azdA	1rinA	123	40.6	94.4	1.394
2gdfA	1rinA	118	40.6	95.6	1.621
1bjqA	1azdA	115	40.5	92.8	1.31
1h9pA	1bzwA	118	40.5	91.8	1.42
2d3pA	1bzwA	123	40.5	93.5	1.555
1h9pA	1ciwA	118	40.5	91.8	1.424
1dglA	1ciwA	119	40.5	94.8	1.724
1h9wA	1dzqA	120	40.5	95.3	1.462
1mvqA	1bzwA	123	40.5	93.1	1.557
1uzyA	1h9wA	120	40.5	97	1.424
1fw8A	2ie8A	342	40.5	97.2	2.214
2cwmA	2bqpA	123	40.4	94.7	1.328
1ax0A	2gdfA	121	40.3	97.3	1.663
1azdA	1lemA	123	40.3	92.8	1.335
1gslA	1h9pA	114	40.3	94	1.533
1wbfA	2gdfA	115	40.3	92.5	1.412
1gnzA	1wuvA	111	40.3	90.3	1.456
2cwmA	1hqlA	125	40.3	91.5	1.615
2cwmA	1gnzA	125	40.3	91.1	1.602
2gdfA	1ofsA	118	40.3	95.6	1.643
1uzyA	1apnA	120	40.2	94.6	1.667
1bjqA	1apnA	115	40.2	93.3	1.534
1g7yA	1apnA	117	40.2	92.4	1.421
1gnzA	1apnA	120	40.2	87.9	1.45
1gslA	1apnA	114	40.2	91.5	1.666
1cn1A	1dzqA	125	40.2	92.3	1.607
1dglA	1f9kA	121	40.2	90.2	1.439
1mvqA	1f9kA	124	40.2	89.7	1.337
2cnaA	1dzqA	126	40.2	92.7	1.803
1ax0A	1h9wA	121	40.1	96.1	1.315
1dglA	1g9fA	123	40.1	89.5	1.131
1mvqA	1ciwA	125	40.1	92.2	1.556
1azdA	1wblA	124	40.1	89	1.123
1uzyA	1wuvA	120	40.1	94.1	1.432
1wblA	1wuvA	116	40.1	90.7	1.48
1bjqA	2cwmA	115	40.1	94.1	1.46
1g7yA	2cwmA	117	40.1	92.8	1.357
1g9fA	2cwmA	115	40.1	90.3	1.279
1azdA	1lofC	123	40	93.3	1.308
1azdA	1loaA	123	40	93.3	1.308
1h9wA	1loaA	118	40	95.6	1.382
1h9wA	1lofC	118	40	95.6	1.403
1mvqA	1rinA	123	40	94.4	1.337
1wuvA	1loaA	123	40	93.9	1.361
1wuvA	1lofC	123	40	94.4	1.413
1r1fA	1df6A	6	40	90	1.337
1g7yA	1h9pA	117	39.9	94.8	1.38
1h9pA	1dzqA	121	39.9	94.4	1.436
1uzyA	1h9pA	120	39.9	96.6	1.408
1wbfA	1h9pA	113	39.9	92.7	1.267
2d3pA	2bqpA	123	39.9	96.5	1.297
1fw8A	1zmrA	348	39.9	96.6	1.958
1azdA	1ofsA	121	39.8	93.4	1.343
1azdA	1bqpA	123	39.8	93.4	1.368
1cn1A	1gnzA	125	39.8	93.2	1.757
1hqlA	1cn1A	119	39.8	93.6	1.856
1hqlA	1dglA	111	39.8	91.5	1.511
1dglA	1gnzA	125	39.8	91.1	1.529
1dglA	1lgcA	123	39.8	95	1.413
1dglA	1lgbA	123	39.8	95	1.475
1h9wA	1lgcA	118	39.8	95	1.418
1h9wA	1lgbA	118	39.8	95	1.45
1lteA	2gdfA	121	39.8	97.8	1.679
1mvqA	1ofsA	123	39.8	93.9	1.347
1mvqA	1lgcA	123	39.8	94.5	1.356
1mvqA	1lgbA	123	39.8	95	1.486
1wuvA	1lgcA	123	39.8	95	1.438
1wuvA	1lgbA	123	39.8	95	1.477
1hqlA	2cnaA	120	39.8	93.6	1.78
2gdfA	1lemA	118	39.8	95	1.683
2gdfA	2b7yA	119	39.8	93.9	1.628
1azdA	1uzyA	121	39.7	92.8	1.359
1g9fA	1cn1A	116	39.7	90.7	1.52
1cn1A	1wbfA	117	39.7	90.3	1.555
1dglA	1uzyA	124	39.7	95.4	1.475
1dglA	1dzqA	125	39.7	94.4	1.438
1fyuA	1h9wA	121	39.7	97	1.406
1g7yA	1cn1A	115	39.7	92	1.515
1lteA	1h9wA	121	39.7	96.6	1.326
1azdA	1wbfA	124	39.7	89	1.107
1wuvA	1ax0A	123	39.7	93.7	1.335
1g7yA	1wuvA	117	39.7	92.4	1.275
1wbfA	1wuvA	116	39.7	89.5	1.203
1wuvA	1f9kA	122	39.7	88	1.281
2cwmA	1wblA	124	39.7	91.6	1.502
2cwmA	1f9kA	124	39.7	89.7	1.426
1ax0A	1h9pA	114	39.5	94.4	1.329
2cnaA	2bqpA	123	39.5	93.9	1.394
1dglA	1rinA	123	39.4	95.6	1.411
1fyuA	2gdfA	121	39.4	96	1.637
1gslA	2gdfA	114	39.4	93.8	1.565
1gz9A	2gdfA	121	39.4	97.8	1.663
1h9pA	1loaA	119	39.4	95.6	1.419
1h9pA	1lofC	119	39.4	95.6	1.442
1h9wA	1rinA	118	39.4	95.6	1.46
1lteA	1mvqA	121	39.4	92.8	1.259
1gz9A	1mvqA	121	39.4	95.8	1.434
1fyuA	1mvqA	121	39.4	94.1	1.361
1wuvA	1rinA	123	39.4	95	1.465
2cnaA	1gnzA	125	39.4	91.9	1.722
1ax0A	1apnA	121	39.3	94.6	1.668
1azdA	1f9kA	124	39.3	88.9	1.429
1gz9A	1azdA	121	39.2	94.1	1.406
1bjqA	1dglA	115	39.2	92.4	1.259
1dglA	1ofsA	123	39.2	95	1.419
1g7yA	1dglA	117	39.2	94.1	1.413
1g9fA	2cnaA	116	39.2	90.7	1.528
1gslA	1cn1A	123	39.2	92.4	1.819
1h9pA	1lemA	119	39.2	92.8	1.362
1h9pA	1lgcA	119	39.2	95	1.465
1h9pA	1lgbA	119	39.2	95	1.488
1h9wA	1ofsA	118	39.2	95	1.457
1h9wA	1bqpA	118	39.2	95	1.466
1sfyA	1h9wA	121	39.2	97	1.416
1dglA	1wbfA	116	39.2	92	1.385
1dglA	1wblA	117	39.2	90.7	1.214
1bjqA	1wuvA	115	39.2	92	1.243
1wuvA	1ofsA	123	39.2	95	1.472
1wuvA	1lemA	123	39.2	91.7	1.37
2cnaA	1lemA	123	39.2	93.9	1.678
2cwmA	1wbfA	123	39.2	90.3	1.236
2cwmA	1lgcA	123	39.2	94.5	1.506
2cwmA	1lgbA	123	39.2	95	1.542
2gdfA	1bqpA	118	39.2	92.8	1.549
1fyuA	1h9pA	121	39.1	96.6	1.399
1lteA	1h9pA	114	39.1	94.8	1.348
1sfyA	1mvqA	121	39	95.3	1.506
1wblA	1mvqA	115	39	91.5	1.484
1wbfA	1mvqA	113	39	92.8	1.424
1wbfA	2d3pA	113	39	92.8	1.432
1wblA	2d3pA	116	39	90.7	1.251
1wyxA	1g2bA	47	39	93.2	1.481
2dl4A	1g2bA	49	39	91.5	1.449
1apnA	1rinA	116	38.9	91.1	1.588
1cn1A	1f9kA	124	38.9	92.7	2.044
1dglA	1loaA	125	38.9	92.2	1.254
1dglA	1lofC	123	38.9	93.3	1.279
1g7yA	2gdfA	117	38.9	93.8	1.439
1h9pA	1rinA	119	38.9	95	1.449
1mvqA	1loaA	123	38.9	93.3	1.244
1mvqA	1lofC	123	38.9	93.3	1.26
1sfyA	2gdfA	121	38.9	97.3	1.734
2cnaA	1loaA	123	38.9	94.4	1.654
2cnaA	1lofC	123	38.9	93.9	1.662
2cwmA	1rinA	123	38.9	94.4	1.45
2d3pA	1f9kA	124	38.9	91	1.413
2d3pA	1lofC	123	38.9	95.6	1.359
1bjqA	2gdfA	114	38.9	95.1	1.645
1gz9A	1apnA	121	38.8	95.5	1.711
1azdA	1ax0A	117	38.8	92.4	1.34
1azdA	1fyuA	117	38.8	92.8	1.345
1cn1A	1wblA	117	38.8	90.3	1.552
1dglA	1ax0A	123	38.8	94.9	1.417
1gslA	2cnaA	123	38.8	93.2	1.755
1gz9A	1h9wA	121	38.8	97.4	1.394
1gz9A	1wuvA	121	38.8	94.5	1.413
2cwmA	1uzyA	123	38.8	93.7	1.385
1apnA	1lemA	116	38.7	89.5	1.43
1apnA	1ofsA	116	38.7	90.1	1.528
1apnA	1lgbA	116	38.7	91.2	1.634
1dglA	2b7yA	124	38.7	93.9	1.418
1dglA	1lemA	123	38.7	95	1.47
1h9pA	1ofsA	119	38.7	94.5	1.433
1h9pA	1bqpA	119	38.7	95	1.463
1h9wA	2b7yA	122	38.7	90.6	1.297
1mvqA	1bqpA	123	38.7	92.8	1.297
1mvqA	1lemA	127	38.7	90.6	1.242
2d3pA	1ofsA	123	38.7	95	1.366
2d3pA	1lgbA	123	38.7	95	1.411
1g7yA	2d3pA	117	38.6	94.1	1.319
1uzyA	2d3pA	112	38.6	95.3	1.408
1mvqA	1dhkB	124	38.5	89.7	1.648
1fyuA	1apnA	121	38.4	94.2	1.632
1lteA	1azdA	121	38.4	92.8	1.353
1sfyA	1azdA	121	38.4	92.8	1.346
1dglA	1gslA	124	38.4	92.8	1.507
1gz9A	2cwmA	121	38.4	94.1	1.381
1lteA	1dglA	121	38.4	94.5	1.41
1lteA	1wuvA	123	38.4	92.4	1.279
1wuvA	1fyuA	123	38.4	92.8	1.371
1g7yA	2cnaA	118	38.4	91.6	1.388
1bjqA	2cnaA	116	38.4	91.6	1.443
1ax0A	2cnaA	118	38.4	92.4	1.601
2cnaA	1wbfA	124	38.4	90.7	1.558
2cnaA	1wblA	124	38.4	90.7	1.545
1ax0A	2cwmA	123	38.4	92.8	1.275
1cn1A	1lofC	123	38.3	94.4	1.643
2cwmA	1loaA	123	38.3	91.7	1.297
2cwmA	1lofC	123	38.3	92.2	1.368
2d3pA	1rinA	123	38.3	95.6	1.407
1cn1A	2bqpA	123	38.2	93.9	1.544
1gz9A	1h9pA	121	38.2	97	1.405
1apnA	1lgcA	116	38.1	90.6	1.564
1dglA	1bqpA	124	38.1	92.3	1.267
1h9pA	2b7yA	121	38.1	91.7	1.33
1wuvA	1bqpA	123	38.1	92.8	1.372
2cnaA	1lgcA	123	38.1	93.9	1.652
2cnaA	1lgbA	123	38.1	93.9	1.608
2cwmA	1lemA	127	38.1	89.5	1.388
1ax0A	2d3pA	121	38.1	94.9	1.325
2d3pA	1lgcA	123	38.1	95	1.407
1fx5A	2gdfA	115	38.1	92.9	1.552
1bjqA	1cn1A	113	38	93.2	1.609
1dglA	1gz9A	123	38	95.8	1.462
1dglA	1fyuA	123	38	94.1	1.352
1sfyA	1wuvA	121	38	93.2	1.39
2cnaA	1f9kA	124	38	90.6	1.69
2cwmA	1lteA	117	38	92.8	1.27
2cwmA	1fyuA	123	38	93.7	1.396
1lteA	1apnA	121	37.9	94.2	1.624
1sfyA	1apnA	121	37.9	94.2	1.604
1mvqA	1viwB	124	37.9	89.9	1.606
1wuvA	1dhkB	124	37.9	88.7	1.683
1apnA	1lofC	114	37.8	89.4	1.406
1sfyA	1h9pA	121	37.8	95.3	1.352
2d3pA	1loaA	123	37.8	95	1.397
2d3pA	1lteA	117	37.7	94.9	1.33
1fx5A	2d3pA	115	37.7	91.5	1.732
2dl4A	1tucA	24	37.7	85.2	1.368
1azdA	2b7yA	124	37.6	92.3	1.301
1uzyA	1cn1A	118	37.6	92	1.724
1cn1A	1lemA	123	37.6	91.7	1.616
1dglA	1sfyA	127	37.6	92.4	1.361
1cn1A	1lgbA	70	37.6	93.9	1.684
1mvqA	2b7yA	127	37.6	90.6	1.23
2cnaA	1ofsA	123	37.6	93.9	1.697
2cwmA	1sfyA	127	37.6	92.4	1.399
2cwmA	1ofsA	122	37.6	92.8	1.363
2cwmA	1bqpA	123	37.6	92.8	1.362
2d3pA	1lemA	123	37.6	94.5	1.401
1apnA	1fx5A	118	37.5	90.6	1.393
1fx5A	1h9wA	115	37.5	92.7	1.698
1wuvA	1viwB	124	37.4	88.9	1.722
2d3pA	1dhkB	124	37.4	90.3	1.651
1fx5A	1mvqA	115	37.3	91.1	1.725
1gz9A	2d3pA	114	37.3	95.8	1.392
1apnA	1loaA	117	37.2	88.9	1.503
2cnaA	1rinA	123	37.2	94.4	1.72
1uzyA	2cnaA	115	37.1	92	1.772
1gz9A	2cnaA	123	37.1	94.5	1.651
1fyuA	2cnaA	116	37.1	94.1	1.772
1lteA	2cnaA	122	37.1	93.2	1.685
1apnA	1bqpA	116	37	89.5	1.544
1wuvA	2b7yA	124	37	92.3	1.347
2cnaA	1bqpA	123	37	93.9	1.734
2cnaA	2b7yA	125	37	92.3	1.636
2d3pA	1bqpA	123	37	94.5	1.447
1un2A	1bedA	89	37	93.4	1.804
2cwmA	1dhkB	124	36.9	87.7	1.588
2d3pA	1fyuA	123	36.9	95.3	1.487
2d3pA	1viwB	124	36.9	90.9	1.652
1fyuA	1cn1A	119	36.7	92	1.693
1ax0A	1cn1A	120	36.7	91.6	1.696
1sfyA	2cnaA	116	36.7	94.1	1.778
2cwmA	1fx5A	125	36.7	90.3	1.812
1fx5A	1h9pA	115	36.5	91.4	1.67
2cwmA	2b7yA	126	36.5	91.2	1.382
2d3pA	2b7yA	124	36.5	93.9	1.377
1apnA	1dhkB	117	36.4	88.2	1.862
2cwmA	1viwB	124	36.4	88.9	1.633
2d3pA	1sfyA	123	36.4	95.3	1.494
1azdA	1fx5A	125	36.3	88.6	1.579
1sfyA	1cn1A	119	36.3	92	1.686
1lteA	1cn1A	120	36.3	92	1.695
1cn1A	1fx5A	125	36.3	89.9	1.833
1fx5A	1wuvA	115	36.3	88.2	1.662
1cn1A	1loaA	123	36.1	92.2	1.601
1apnA	2b7yA	117	35.9	89	1.464
1apnA	1viwB	117	35.9	89.4	1.797
1azdA	1dhkB	125	35.9	86.7	1.585
1cn1A	1lgcA	123	35.9	91.7	1.61
1cn1A	1ofsA	123	35.9	91.7	1.624
1fx5A	1dglA	115	35.9	88.6	1.587
1gz9A	1cn1A	119	35.9	91.6	1.67
1h9wA	1dhkB	119	35.9	89.7	1.735
2cnaA	1fx5A	125	35.9	89.5	1.946
2gdfA	1dhkB	119	35.9	90.8	1.762
1azdA	1avbA	124	35.8	89.8	1.544
1mvqA	1avbA	124	35.8	90.7	1.457
1apnA	1avbA	117	35.7	92.9	1.858
2creA	1g2bA	52	35.6	91.5	1.461
1azdA	1viwB	124	35.4	87.9	1.624
1cn1A	1bqpA	123	35.4	91.7	1.644
1cn1A	2b7yA	125	35.4	90.6	1.581
1dglA	1dhkB	124	35.4	89.7	1.741
1dglA	1viwB	124	35.4	90.4	1.722
1h9pA	1dhkB	121	35.4	89.2	1.716
1h9wA	1viwB	119	35.4	89.9	1.725
1wuvA	1avbA	124	35.4	88.5	1.472
2cwmA	1avbA	124	35.4	89.4	1.533
2gdfA	1viwB	119	35.4	91.4	1.766
1sy6A	1xmwA	85	35.1	72	2.861
1cn1A	1rinA	124	35	91.7	1.638
2d3pA	1avbA	124	35	90.3	1.377
1cn1A	1dhkB	125	34.9	88.7	1.887
1h9pA	1viwB	120	34.8	89.9	1.725
1hzoA	1alqA	228	34.7	95.4	1.657
1avbA	1h9wA	115	34.5	90.7	1.515
2gdfA	1avbA	118	34.5	92.5	1.663
1g2bA	2gncA	22	34.5	90.9	1.02
1g2bA	1w6xA	24	34.5	90.9	1.136
1tucA	1w6xA	46	34.5	90.9	1.445
2cnaA	1dhkB	124	34.4	88.7	1.952
1alqA	1dy6A	41	34.4	95	1.779
1cn1A	1viwB	125	34.3	88.4	1.805
1dglA	1avbA	124	34.1	90.7	1.439
1avbA	1h9pA	115	34.1	91.2	1.539
1alqA	1bzaA	41	33.9	93.8	1.587
1we4A	1alqA	229	33.9	92.2	1.611
2cnaA	1viwB	124	33.8	88.9	1.921
1npsA	2bv2A	44	33.7	94	1.152
1cn1A	1avbA	125	33.6	87.2	1.601
2cnaA	1avbA	124	33.6	90.3	1.677
1bueA	1alqA	230	33.6	94.2	1.634
1mvqA	1ioaA	124	33.3	92.1	1.361
1tucA	1gbqA	51	33.3	86	1.196
1tucA	1ckaA	50	33.3	89.5	1.497
1tucA	1ynzA	45	33.3	86	1.168
1iysA	1alqA	229	33.1	92.5	1.659
1apnA	1ioaA	118	33	91.5	1.519
1azdA	1ioaA	125	32.9	92.5	1.51
1wuvA	1ioaA	125	32.9	90.4	1.346
1b07A	1tucA	19	32.8	89.7	1.329
2da9A	1tucA	23	32.8	88.5	1.519
1wyxA	1tucA	19	32.8	91.8	1.516
2creA	1tucA	24	32.8	85.2	1.541
1tucA	2gncA	51	32.7	89.1	1.152
1dglA	1ioaA	124	32.5	94.3	1.487
1h9wA	1ioaA	117	32.5	93.9	1.495
1fynA	1g2bA	48	32.2	88.1	1.184
1g2bA	1w1fA	22	32.2	84.7	1.25
2dbmA	1g2bA	49	32.2	91.5	1.508
1nm7A	1g2bA	48	32.2	81.4	1.331
1shfA	1g2bA	45	32.2	89.8	1.562
1tucA	1shfA	50	32.2	84.7	1.556
1uhfA	1g2bA	49	32.2	91.5	1.768
2dlmA	1g2bA	45	32.2	89.8	1.665
1g2bA	1prlC	23	32.1	92.9	1.775
1g2bA	1nloC	23	32.1	91.1	1.016
1tucA	1azeA	44	32.1	85.7	1.356
1tucA	1prlC	52	32.1	87.5	1.55
1tucA	1nloC	52	32.1	85.7	1.198
1cn1A	1ioaA	125	32	92.1	1.624
1h9pA	1ioaA	121	32	94.3	1.543
1yltA	1alqA	231	31.9	93.8	1.642
1tucA	1m3cA	46	31.7	90	1.698
1ylwA	1alqA	231	31.7	95	1.649
1alqA	2gdnA	41	31.7	96.1	1.892
2cwmA	1ioaA	124	31.6	91.2	1.463
2d3pA	1ioaA	124	31.6	92.5	1.446
1g2bA	1ckaA	21	31.6	94.7	1.418
1g2bA	1efnA	22	31.6	89.5	1.279
1g2bA	1avzC	15	31.6	89.5	1.183
1tucA	1efnA	51	31.6	87.7	1.468
1tucA	1avzC	51	31.6	86	1.433
1tucA	1m3aA	51	31.6	91.2	1.698
1g2bA	1ynzA	16	31.6	93	1.351
1ioaA	2gdfA	117	31.4	91.6	1.494
2cc1A	1alqA	227	31.3	93.1	1.72
2cnaA	1ioaA	125	31.1	91.7	1.662
1fynA	1tucA	21	31.1	83.6	1.588
2dbmA	1tucA	24	31.1	83.6	1.499
2dl7A	1tucA	24	31.1	86.9	1.767
1g2bA	1azgB	22	31	89.7	1.241
1g2bA	1a0nB	22	31	87.9	1.297
1g2bA	1b07A	20	31	94.8	1.318
1tucA	1semA	45	31	91.4	1.131
1semA	1g2bA	44	31	93.1	1.048
1tucA	1azgB	50	31	86.2	1.425
1tucA	1a0nB	50	31	86.2	1.532
1tucA	1m30A	46	31	87.9	1.784
1tucA	1m3bA	50	31	91.4	1.93
1tucA	2semA	49	31	91.4	1.139
2semA	1g2bA	44	31	93.1	1.139
2c4iA	1i9hA	169	30.6	82.6	1.147
1fw8A	2cunA	349	30.6	87.7	3.407
1nqmA	2c4iA	66	30.5	84.7	1.277
4hckA	1g2bA	46	30.5	89.8	1.397
1g2bA	1k76A	21	30.5	93.2	1.657
1g2bA	1m27C	15	30.5	86.4	1.085
1g2bA	1m3cA	17	30.5	94.9	2.007
1tucA	2b86A	51	30.5	79.7	1.314
1g2bA	1z9zA	22	30.5	84.7	0.694
2a08A	1tucA	17	30.5	88.1	1.506
1g2bA	2a08A	22	30.5	89.8	1.252
1g2bA	2b86A	22	30.5	84.7	1.533
2d1xA	1g2bA	46	30.5	91.5	1.351
2da9A	1g2bA	51	30.5	94.9	1.647
2dl7A	1g2bA	53	30.5	88.1	1.511
1alqA	1yt4A	36	30.5	89.2	1.789
1g2bA	1yp5A	16	30.4	85.7	1.591
2camA	1swfA	44	30.2	83.6	1.205
1vyoA	1swfA	45	30.1	85	1.373
1bsgA	1alqA	227	30.1	96.5	2.019
1tucA	1k76A	47	30	90	1.612
1w1fA	1tucA	17	30	83.3	1.911
2d1xA	1tucA	20	30	88.3	1.707
2c4iA	1stpA	174	29.8	81.8	1.25
1g2bA	1m3aA	16	29.8	93	1.792
1g2bA	1gbqA	22	29.8	89.5	1.037
1g2bA	1bu1A	22	29.8	89.5	0.738
1tucA	1m27C	51	29.5	78.7	1.156
2dlmA	1tucA	23	29.5	83.6	1.812
1x2qA	1tucA	32	29.5	83.6	1.481
1tucA	1ootA	54	29.4	82.4	2.011
1avdA	1swfA	43	29.3	84.5	1.422
1ravA	1swfA	44	29.3	83.6	1.243
1y52X	1swfA	43	29.3	83.6	1.029
2a5bA	1swfA	45	29.3	84.5	1.337
2a5cA	1swfA	45	29.3	85.3	1.411
2a8gA	1swfA	43	29.3	85.3	1.26
1g2bA	1m30A	22	29.3	91.4	2.228
1g2bA	1m3bA	20	29.3	87.9	1.679
1g2bA	1qlyA	15	29.3	84.5	1.689
1tucA	1qlyA	44	29.3	86.2	1.877
1tucA	1uj0A	51	29.3	89.7	1.583
1awwA	1g2bA	50	28.8	91.5	1.62
1g2bA	2ew3A	20	28.8	91.5	1.602
2dl8A	1g2bA	51	28.8	93.2	1.349
1g2bA	2iimA	22	28.8	84.7	0.943
1h92A	1g2bA	48	28.8	94.9	1.724
1y0mA	1g2bA	45	28.8	89.8	1.287
1g2bA	2d0nA	17	28.8	94.9	1.533
1g2bA	1azeA	15	28.6	89.3	1.258
2c4iA	1strB	174	28.5	78	1.192
2fhlA	1swfA	43	28.4	82.8	1.148
1tucA	2ew3A	49	28.3	86.7	1.681
1tucA	2iimA	51	28.3	80	1.162
2c4iA	1rstB	174	28.1	76.9	1.34
1g2bA	1kikA	14	28.1	86	1.063
1g2bA	1awoA	23	28.1	87.7	1.743
1tucA	1awoA	52	28.1	86	1.941
1awwA	1tucA	23	27.9	86.9	1.707
1uhfA	1tucA	23	27.9	83.6	1.717
2dl8A	1tucA	26	27.9	88.5	1.622
2a4yA	1tucA	42	27.9	80.3	1.426
1g2bA	1zlmA	22	27.6	87.9	0.825
1uj0A	1g2bA	45	27.6	86.2	0.748
1m8uA	1npsA	40	27.3	88.6	1.524
1g2bA	1ywoA	22	27.3	87.3	1.252
1clfA	1dwlA	29	27.3	74.5	2.91
1g2bA	1arkA	23	27.1	88.1	1.27
1h3hA	1g2bA	45	27.1	86.4	1.369
1oebA	1g2bA	47	27.1	83.1	0.738
2cucA	1g2bA	51	27.1	96.6	1.76
1wxtA	1g2bA	48	27.1	93.2	1.479
1x2kA	1g2bA	49	27.1	91.5	1.249
1tucA	2d0nA	51	27.1	91.5	1.086
2d8jA	1g2bA	59	27.1	93.2	1.598
1mveA	1macA	181	26.9	88.2	1.292
1zm1A	1macA	179	26.9	89.2	1.35
1tucA	1yp5A	52	26.8	76.8	1.825
1ju5C	1tucA	18	26.7	85	1.902
1gbgA	1mveA	55	26.6	88.8	1.503
1zm1A	1ajoA	77	26.4	89.6	1.399
1mveA	1ajoA	79	26.4	89.6	1.401
1tucA	1utiA	46	26.3	86	0.65
1g2bA	1utiA	17	26.3	80.7	0.622
1byhA	1mveA	55	26.2	88.3	1.466
1byhA	1zm1A	55	26.2	88.3	1.454
1mm9A	2c4iA	66	26.2	74.6	1.221
2d8jA	1tucA	24	26.2	82	1.324
1a45A	1npsA	40	26.1	88.6	1.364
1aboA	1tucA	17	25.9	81	1.325
1bbzA	1g2bA	43	25.9	79.3	1.051
1g2bA	1aboA	22	25.9	82.8	1.072
1g2bA	1bbzE	15	25.9	79.3	1.106
1bbzA	1tucA	16	25.9	81	1.469
1tucA	1bbzE	46	25.9	81	1.528
1gbgA	1zm1A	55	25.7	86.9	1.342
1zm1A	1ajkA	30	25.5	84.4	1.922
1g2bA	1ootA	25	25.5	82.4	1.905
1u5sA	1g2bA	51	25.4	84.7	1.434
1g2bA	1ju5C	16	25.4	81.4	1.407
1g2bA	1gfcA	22	25.4	93.2	1.526
1tucA	1gfcA	49	25.4	91.5	1.958
1gl5A	1g2bA	45	25.4	89.8	1.905
1oebA	1tucA	23	25.4	78	0.658
1u0aA	1mveA	55	25.2	87.9	1.353
1u0aA	1zm1A	59	25.2	88.3	1.367
1pvaA	1c7vA	68	25	85.3	1.878
1mveA	1ajkA	32	25	84.4	1.971
1wbiA	1swfA	45	25	83.6	1.064
1ammA	1npsA	41	25	89.8	1.559
1elpA	1npsA	128	25	88.6	1.48
1npsA	1i5iA	44	25	88.6	1.414
1g2bA	1gcqA	15	25	91.1	0.72
1h3hA	1tucA	20	25	81.7	1.204
1s1nA	1tucA	18	25	86.7	2.277
1tucA	1gcqA	50	25	91.1	1.086
1tucA	2feiA	47	25	88.3	1.712
1gl5A	1tucA	18	24.6	85.2	1.815
1ujyA	1tucA	25	24.6	85.2	1.805
1x2pA	1tucA	24	24.6	78.7	1.171
1tucA	1y0mA	49	24.6	83.6	1.285
1zsgA	1tucA	23	24.6	88.5	1.746
1tucA	2bz8A	46	24.6	84.2	1.163
1nlxA	1l3pA	55	24.5	86.3	2.507
1g2bA	1jo8A	16	24.1	87.9	1.224
1g2bA	2a28A	22	24.1	90.7	1.251
1zlmA	1tucA	20	24.1	86.2	1.171
2j6fA	1tucA	17	24.1	81	1.38
1h4aX	1npsA	129	23.9	88.6	1.436
1hk0X	1npsA	128	23.9	88.6	1.424
1m39A	1bocA	21	23.7	80.3	3.517
1wxbA	1g2bA	48	23.7	89.8	1.033
2djqA	1g2bA	49	23.7	84.7	1.629
2dnuA	1g2bA	50	23.7	84.7	1.132
1g2bA	2feiA	17	23.7	89.8	1.465
2df6A	1g2bA	46	23.7	86.4	1.225
1k4uS	1g2bA	47	23.7	91.5	1.477
1tucA	2a37A	51	23.7	84.7	1.172
1uhcA	1g2bA	59	23.7	88.1	1.396
1x2pA	1g2bA	49	23.7	86.4	1.333
1zsgA	1g2bA	50	23.7	93.2	2.039
1g2bA	2ak5A	17	23.7	89.8	1.057
1tucA	2df6A	51	23.7	83.1	1.337
2eswA	1g2bA	47	23.7	86.4	1.024
1g2bA	2fryA	20	23.7	89.8	2.177
1moyA	2c4iA	54	23.5	73.9	1.372
2c4iA	2bc3A	169	23.4	66.2	1.526
1tucA	2ak5A	47	23.3	86.7	1.074
2eswA	1tucA	22	23.3	83.3	1.151
1g2bA	2bz8A	17	23.2	91.1	1.235
1k4uS	1tucA	22	23	80.3	1.312
2djqA	1tucA	18	23	83.6	1.485
2dl3A	1tucA	24	23	88.5	1.464
1x43A	1tucA	34	23	80.3	1.353
1x2kA	1tucA	24	23	86.9	1.524
1jnrB	2fgoA	34	22.8	77.2	1.936
1m39A	1kqvA	52	22.7	74.7	3.948
1umzA	1ajkA	65	22.6	76.4	2.19
1bluA	1jnrB	29	22.5	76.3	1.936
1jnrB	1rgvA	34	22.5	77.5	1.922
1g2bA	2j6fA	16	22.4	86.2	1.507
2fh5B	2gedA	154	22.4	80	2.668
1umzA	1ajoA	107	22.2	75.5	1.715
2dmhA	2d8kA	123	22.1	76.4	1.829
1gamA	1npsA	43	22.1	89.5	1.539
2dl3A	1g2bA	49	22	93.2	1.545
1g2bA	2a37A	22	22	86.4	1.109
2ct4A	1g2bA	51	22	84.7	1.063
2dmoA	1g2bA	48	22	91.5	2.142
1a5dA	1npsA	40	21.6	87.5	1.414
2g98A	1npsA	129	21.6	89.8	1.508
2b4lA	1r9lA	162	21.6	95.5	1.966
1a25A	1rlwA	15	21.4	84.1	2.179
2dnuA	1tucA	25	21.3	82	1.263
1npsA	1dslA	44	20.5	88.6	1.746
1pftA	1spwA	20	20.5	87.2	2.848
1prwA	1jf0A	81	20.4	84.4	4.037
1a29A	1k9uA	99	20.3	75.4	2.098
1wi7A	1g2bA	49	20.3	88.1	1.5
2a36A	1g2bA	43	20.3	84.7	1.092
2nq3A	2b3rA	117	20.2	79	1.997
1ig5A	1cdlA	34	20	80	3.047
2hgaA	1mfgA	60	20	71.6	1.828
2hgaA	2he4A	60	20	80	1.961
1nyaA	1prwA	97	19.7	89.1	4.004
2hgaA	2iwoA	59	19.6	75	1.986
2bwqA	1rlwA	17	19.5	82.3	1.858
1bc6A	1iqzA	27	19.5	57.1	1.406
1bqxA	1iqzA	30	19.5	62.3	2.504
1usqA	2ixqA	31	19.4	70.5	2.694
2bl0B	4icbA	129	19.2	76.7	2.536
1pujA	2gj8A	113	19.2	75	2.209
2hgaA	1ihjA	60	19.1	71.3	1.774
1o4zA	1ajkA	112	18.9	81.1	1.893
1o4zA	1ajoA	159	18.9	84	1.994
1dypA	1ajoA	175	18.9	76.4	1.566
1dypA	1ajkA	110	18.9	80.2	2.394
1dypA	1cpnA	79	18.8	78.8	1.541
2hgaA	2ocsA	59	18.8	82.4	1.981
1y6wA	1d1oA	5	18.7	74.7	2.162
1dypA	1cpmA	62	18.7	75.7	1.591
2cjtA	2bwqA	109	18.6	73.5	2.109
2hgaA	2iwqA	61	18.5	80.4	3.058
1v27A	1rlwA	21	18.3	83.3	2.112
1puiA	1pujA	63	18.3	77.5	2.796
1frkA	1rofA	30	18.3	71.7	2.108
1frjA	1rofA	30	18.3	71.7	2.101
2fd2A	1rofA	30	18.3	71.7	2.127
1npsA	2dadA	46	18.2	88.6	1.498
1gmiA	1bynA	121	18	81.3	1.634
2cudA	1tucA	35	18	78.7	1.454
2f2fA	1dqgA	53	17.9	75.4	1.43
1sr4A	1fwuA	64	17.9	76.9	1.573
1sr4A	1dqgA	67	17.9	76.9	1.54
1pujA	1g16A	112	17.9	76.9	2.802
2hgaA	1gq4A	60	17.8	76.7	2.127
2nq3A	2bwqA	121	17.7	71.7	2.396
2cxxA	1pujA	54	17.7	71.3	2.545
2j9lA	2nycA	78	17.7	88.5	2.933
2hgaA	1g9oA	60	17.6	80.2	2.087
2hgaA	1gq5A	60	17.6	80.2	2.171
1o4yA	1ajoA	164	17.5	85.4	2.074
1uhpA	2hgaA	35	17.5	75.7	3.8
1u37A	2i6vA	7	17.4	83.7	3.619
2bl0B	1d1oA	3	17.3	73.3	2.159
1pvaA	1kcyA	73	17.3	76	4.176
2hgaA	2f0aA	60	17.2	74.7	2.322
2j9lA	1pbjA	101	17.1	93.7	3.253
1o4yA	1ajkA	112	17	83	2.332
1urxA	1ajoA	163	17	85.8	2.182
2hgaA	2h3mA	59	17	72.3	1.993
1pujA	1r4aA	100	17	77.6	3.132
2j9lA	1o50A	98	17	85.8	3.138
1qv0A	1dtlA	89	16.8	76.5	3.196
1bynA	2nq3A	18	16.8	82.4	2.428
2bl0B	1cb1A	140	16.7	67.9	2.285
2hgaA	1l6oA	59	16.7	80	2.29
1j2oA	2darA	67	16.7	80	3.692
2dfyX	2darA	147	16.7	82.2	1.793
1pujA	1uptA	105	16.7	72.8	2.924
1frlA	1rofA	30	16.7	71.7	2.098
1friA	1rofA	30	16.7	71.7	2.105
1f5bA	1rofA	30	16.7	71.7	2.092
1a6lA	1rofA	30	16.7	70	2.065
1frhA	1rofA	30	16.7	70	2.062
1g3oA	1rofA	30	16.7	71.7	2.139
1gaoA	1rofA	30	16.7	70	2.093
1axqA	1rofA	30	16.7	70	2.053
1pc5A	1rofA	30	16.7	71.7	2.111
1g6bA	1rofA	30	16.7	71.7	2.113
1ftcA	1rofA	29	16.7	71.7	2.123
1pc4A	1rofA	30	16.7	71.7	2.114
2cxcA	1ztgA	21	16.7	70.8	3.434
1urxA	1ajkA	111	16.5	83	2.393
1v62A	2hgaA	43	16.5	69.9	2.553
2hgaA	2awwA	59	16.5	75.8	1.831
2hgaA	2h2bA	59	16.5	69.9	2.071
2hgaA	1wifA	60	16.5	70.9	2.002
1ahrA	4icbA	42	16.4	83.6	3.321
1prwA	2sasA	80	16.3	89.8	3.627
1gmiA	1v27A	122	16.3	69.6	2.019
2bcmB	2ixqA	27	16.2	72.8	2.674
1pujA	2al7A	98	16.1	80	3.087
1pujA	2folA	119	16.1	70.3	2.01
1f70A	1ig5A	41	16	89.3	2.267
1upsA	1ajkA	128	16	76.9	1.764
2gedA	1uptA	39	16	63	2.17
1pujA	2g77B	98	16	71.6	3.223
1wy9A	1trfA	69	15.8	77.6	3.558
1onrA	1wa3A	91	15.8	74.3	2.971
1pujA	1z06A	94	15.8	74.5	3.43
1pujA	1zbdA	112	15.8	76	3.165
1pujA	1zd9A	101	15.7	75.3	3.122
1rv8A	1wx0A	226	15.6	75.4	3.441
1jq0A	1fxkA	29	15.5	95.8	2.05
1o4zA	1mveA	84	15.5	75.2	1.892
2hgaA	1n7tA	60	15.5	57.3	1.778
2h2cA	2hgaA	39	15.5	67	1.977
1gnkA	1vjqA	43	15.5	80.3	2.624
1pujA	1n6pA	97	15.4	71	2.13
1pujA	3rabA	100	15.4	74.6	2.636
2hgaA	1x8sA	60	15.3	69.4	2.113
2duaA	1yadA	140	15.3	77.9	2.182
1pujA	1fzqA	97	15.3	71.6	2.594
1pujA	1tu3A	110	15.2	75.8	2.815
2a4jA	4icbA	43	15.1	79.5	2.142
2i6vA	1qavA	77	15.1	77.9	3.177
1pujA	1n6rA	91	15.1	75.3	2.729
1sulA	1pujA	79	15.1	73.1	2.973
1pujA	1n6hA	97	15	76.6	3.216
1pujA	1n6nA	97	15	76.6	3.209
1pujA	1r8sA	96	15	74.4	2.786
1ff2A	1rofA	30	15	71.7	2.095
1fddA	1rofA	30	15	71.7	2.093
1wy9A	1f71A	64	14.9	83.6	4.107
1pujA	2fe4A	99	14.9	74.5	2.64
1pmzA	1rtp1	73	14.8	46.9	2.165
1dypA	1zm1A	62	14.8	73.4	2.098
1pujA	1c1yA	99	14.8	75.3	2.621
1eg2A	2esrA	194	14.8	84.5	2.654
1g60A	2esrA	180	14.8	85.2	2.332
1pujA	1iaqA	111	14.8	79.2	2.78
1pujA	2gf9A	103	14.8	73.3	2.883
1pujA	2nzjA	110	14.8	79.4	2.935
1a29A	1d1oA	42	14.7	81.3	2.712
1b7tY	1ig5A	39	14.7	76	3.71
1ig5A	1oe9B	39	14.7	80	2.353
1rjvA	1kqvA	79	14.7	77.3	2.694
1qx2A	1m39A	32	14.7	82.7	2.728
1dypA	1mveA	62	14.7	73.5	2.101
1dypA	1axkA	83	14.7	61.3	1.496
1upsA	1mveA	78	14.7	71	1.945
2hgaA	2fneA	61	14.7	74.7	2.134
2d92A	2hgaA	38	14.6	70.9	2.311
3csmA	2f6lA	128	14.5	81.3	2.864
5csmA	2ao2A	145	14.5	81.8	2.902
1pujA	1j2jA	103	14.5	79.4	3.106
1pujA	1n6iA	97	14.5	72.7	2.787
1jjfA	2d80A	127	14.5	73.7	2.805
1pujA	2h57A	97	14.5	74.5	2.765
2glwA	1aw8B	62	14.4	74.4	3.563
1pujA	1cluA	100	14.4	78.1	2.737
1pujA	1guaA	99	14.4	74.3	2.715
1pujA	1z0fA	111	14.4	72.5	3.042
1rtp1	2fceA	3	14.3	85.7	4.195
2hgaA	1rzxA	59	14.3	66.3	1.867
2hgaA	2fe5A	59	14.3	71.4	1.855
1ek0A	1pujA	64	14.3	73.8	2.99
1h1dA	1f51E	131	14.3	78.2	3.324
1pujA	2atvA	102	14.3	75	2.85
2a1iA	1mvoA	67	14.2	62.5	3.456
1nw8A	2esrA	193	14.2	83.9	2.39
1pujA	2hupA	111	14.2	80.9	3.065
2hgaA	2awxA	60	14.1	75	1.976
1jjfA	2d81A	127	14.1	73.7	2.8
2a6zA	2d3pA	104	14	71.6	2.261
1rv8A	1vpxA	191	14	73.9	3.009
1pujA	1huqA	97	14	76.2	2.779
1njrA	1spvA	22	14	79.5	1.937
1gv9A	1azdA	101	13.9	74	2.024
1gv9A	1h9pA	101	13.9	75.3	2.264
1gv9A	1mvqA	101	13.9	75.3	2.246
2a6yA	2d3pA	102	13.9	68.8	2.225
1wx0A	1wa3A	62	13.9	79.7	2.909
1i2pA	1wa3A	91	13.9	75.7	3.189
1pujA	1jahA	100	13.9	76.5	2.772
1pujA	1ksgA	108	13.9	71.7	3.016
1pujA	1nvvQ	100	13.9	76.5	2.754
1pujA	1vg1A	111	13.9	77.1	3.365
1pujA	1z07A	97	13.9	76.4	2.755
1pujA	2ht6A	110	13.9	74.1	2.845
1npsA	1ha4A	44	13.8	89.7	1.514
1dctA	1wy7A	287	13.8	77.4	2.909
1wy7A	1g60A	92	13.8	72.3	2.29
1pujA	1lf0A	113	13.8	77.4	2.809
2cjwA	1pujA	60	13.8	67.8	2.766
1pujA	2h17A	112	13.8	78.1	3.513
1c07A	1g33A	39	13.7	87.7	2.26
1f8hA	1g33A	39	13.7	84.9	2.751
2hgaA	2awuA	60	13.7	72.6	1.969
1vlwA	1wx0A	149	13.7	78.5	2.845
1vlwA	1vpxA	149	13.7	74.6	2.883
1pujA	2g6bA	99	13.7	75.2	2.802
2a61A	1ddnA	30	13.6	77.1	3.026
1pujA	1t91A	106	13.6	73.3	3.114
1pujA	1xtqA	110	13.6	74.6	2.915
1pujA	2a5gA	97	13.6	77.8	2.889
2a6zA	1apnA	104	13.5	70.7	2.078
1azdA	2a6zA	128	13.5	68.9	1.998
1gv9A	1h9wA	102	13.5	76.2	2.745
1gv9A	1wuvA	104	13.5	75.8	2.422
1gv9A	2cwmA	101	13.5	76.7	2.368
2a6zA	2gdfA	104	13.5	69.4	2.069
2araA	1lknA	97	13.5	95.5	2.681
1h5yA	1xm3A	123	13.5	63.7	3.48
1pujA	1aa9A	104	13.5	78.4	3.371
1pujA	1yztA	110	13.5	73.5	2.248
1pujA	2a5dA	100	13.5	78.5	3.164
1u89A	1nzeA	47	13.4	83	1.817
2a6yA	1apnA	102	13.4	71.4	2.199
1r1zA	1h9wA	121	13.4	73.3	2.312
1urxA	1axkA	81	13.4	65.3	1.884
1pujA	1yzqA	100	13.4	74.4	2.84
1pujA	1z22A	99	13.4	77.4	2.855
1pujA	2h16A	105	13.4	75.2	2.681
2a4jA	1qx2A	44	13.3	74.7	1.946
1o4yA	1axkA	82	13.3	65.2	1.922
2gdfA	2a6yA	123	13.3	69.9	2.224
2bygA	2hgaA	38	13.3	67.3	1.783
1pujA	121pA	99	13.3	77.1	2.829
1pujA	1agpA	100	13.3	75.9	2.744
1pujA	1he8B	100	13.3	75.9	2.854
1pujA	1z0dA	110	13.3	72.7	2.865
1pujA	1zj6A	99	13.3	71.7	3.163
1pujA	221pA	100	13.3	75.9	2.696
1pujA	2gjsA	112	13.3	83.3	2.944
1pujA	2ocbA	100	13.3	74	2.815
1pujA	421pA	100	13.3	76.5	2.761
1pujA	521pA	110	13.3	74.1	2.649
1pujA	621pA	100	13.3	75.3	2.682
1pujA	721pA	109	13.3	75.3	2.761
1h98A	1rofA	33	13.3	66.7	1.907
1o4zA	1axkA	84	13.2	59	1.934
1tv5A	1km2A	302	13.2	70.2	2.747
1kaoA	1pujA	63	13.2	74.9	2.885
1pujA	1lfdB	101	13.2	76	2.849
1dglA	2a6zA	128	13.1	68.5	2.079
2a6zA	1h9pA	104	13.1	69.4	2.139
2a6zA	1mvqA	104	13.1	69.8	2.094
1r1zA	2cwmA	120	13.1	73	2.438
1r1zA	1mvqA	121	13.1	72.9	2.402
1r1zA	1azdA	121	13.1	67.5	1.858
1g60A	2fpoA	180	13.1	72	1.926
1pujA	1he1C	110	13.1	69.3	2.583
1pujA	1s8fA	99	13.1	75.6	2.725
1pujA	1x3sA	111	13.1	68	2.817
1pujA	1z08A	100	13.1	74.4	2.233
1pujA	2g3yA	110	13.1	70.8	3.062
1gv9A	1dglA	102	13	75.8	2.229
1gv9A	1apnA	107	13	73.5	2.675
1gv9A	2d3pA	101	13	75.8	2.261
1gv9A	2gdfA	102	13	73.1	2.206
2glwA	1pyuB	54	13	72.8	3.459
1tv5A	1km4A	351	13	70.7	2.725
1vpxA	1rd5A	146	13	73.9	2.903
1pujA	1i4tD	110	13	70.6	2.73
1pujA	2dpxA	100	13	83.6	2.797
1pujA	2fjuA	98	13	69.5	2.562
1pujA	2gilA	113	13	73.9	2.744
1pujA	2il1A	111	13	80.2	2.872
1r1zA	1h9pA	121	12.9	73	2.316
1ijqA	1q7fA	234	12.9	78.5	2.241
1wa3A	1dxeA	101	12.9	77.7	2.611
1tv5A	1km1A	215	12.9	70.3	2.73
1i2rA	1wa3A	91	12.9	75.2	3.11
1pujA	1e96A	99	12.9	69.7	2.668
1pujA	2q21A	104	12.9	73.7	3.011
2nyiA	1j27A	125	12.9	79.6	2.685
2gdfA	1r1zA	113	12.8	75.7	2.357
2a6xA	1mvqA	101	12.8	74.3	2.56
2a6xA	2cnaA	104	12.8	71.1	2.59
2a6xA	2d3pA	103	12.8	73.4	2.464
2a6vA	2d3pA	102	12.8	75.2	2.557
2a6xA	2gdfA	103	12.8	74.3	2.535
2gc4A	2co0A	206	12.8	82.6	3.241
1ad1A	1vcvA	190	12.8	66.8	2.666
1pujA	1g4uR	108	12.8	68.3	2.583
1pujA	1ky2A	111	12.8	70	3.057
1pujA	1r8qA	110	12.8	73.2	3.21
1pujA	1yzlA	111	12.8	74.4	2.787
1pujA	2c5lA	100	12.8	73.8	2.372
1o50A	2d4zA	66	12.8	87.2	3.624
1o4yA	1zm1A	82	12.7	76.4	2
1r1zA	1wuvA	121	12.7	69.6	2.257
2d90A	2hgaA	29	12.7	72.5	2.288
1mr3F	1pujA	71	12.7	71.7	3.12
1pujA	1zvqA	110	12.7	75.3	2.974
1pujA	2d7cA	111	12.7	73.5	2.126
1pujA	2gzdA	110	12.7	73.5	2.106
2j1lA	1pujA	52	12.7	70.1	2.773
1ulrA	1vjqA	41	12.7	80.3	3.573
2cz4A	1vjqA	54	12.7	87.3	2.639
2a6yA	1dglA	102	12.6	68	2.16
2a6yA	1h9pA	102	12.6	66.7	2.211
1h9wA	2a6zA	123	12.6	69.4	2.138
2a6yA	1mvqA	102	12.6	68.8	2.188
1o4yA	1mveA	82	12.6	78.2	2.093
1wuvA	2a6zA	128	12.6	71.6	2.339
1gv9A	2cnaA	101	12.6	70.4	2.135
2cwmA	2a6zA	128	12.6	69.8	2.213
1pujA	1am4D	110	12.6	66.7	1.887
1pqwA	1f51E	96	12.6	73.1	2.965
1g60A	2iftA	184	12.6	69.1	1.98
1pujA	1mh1A	111	12.6	66.7	2.66
1pujA	1vg0B	112	12.6	72	3.233
2eryA	1pujA	63	12.6	74.3	2.66
2h18A	1pujA	68	12.6	70.1	2.91
1pujA	2o52A	111	12.6	76.6	2.935
1h5yA	1k77A	199	12.5	62.5	3.936
2avdA	1ehcA	81	12.5	71.1	4.065
1pujA	2c2hA	112	12.5	72.6	2.668
2d3pA	1a3kA	171	12.4	74.5	2.95
1apnA	2a6vA	122	12.4	74.8	2.455
1apnA	2a6xA	122	12.4	73.9	2.393
2a6vA	1azdA	102	12.4	76.6	2.564
2a6vA	1dglA	102	12.4	74.8	2.581
2a6xA	1dglA	103	12.4	72	2.47
2a6vA	1mvqA	102	12.4	75.7	2.553
2a6xA	1azdA	102	12.4	72.9	2.43
2a6vA	2cnaA	105	12.4	70.2	2.485
2gdfA	2a6vA	130	12.4	71.6	2.489
1mg2A	2h9lA	206	12.4	79.4	3.308
1o4uA	1lbmA	220	12.4	60.3	2.493
1mnsA	2dqwA	187	12.4	53.6	2.393
1pujA	1i4dD	99	12.4	66.1	1.952
1pujA	1n6oA	98	12.4	68.2	2.256
1pujA	1ryfA	111	12.4	65.3	2.648
1pujA	1wmsA	109	12.4	75.3	2.899
1pujA	1yznA	111	12.4	69.1	2.749
1pujA	1z0kA	111	12.4	75.7	2.839
1pujA	4q21A	110	12.4	78.7	3.173
1r1zA	2d3pA	120	12.3	72.5	2.411
2b4lA	1sw2A	168	12.3	78.7	2.078
1p4kA	2imhA	149	12.3	67.6	2.755
9gafA	2imhA	146	12.3	66.7	2.684
1jbeA	1gmxA	39	12.3	68.9	3.5
1pujA	2b6hA	109	12.3	73.1	3.105
2ew1A	1pujA	67	12.3	75.4	2.717
1pujA	2f7sA	106	12.3	70.9	3.665
1pujA	2heiA	98	12.3	76.1	2.792
2cxcA	1dt4A	30	12.3	68.5	3.194
1urxA	1mveA	84	12.2	77.7	1.987
1urxA	1zm1A	81	12.2	76.4	1.933
1r1zA	2cnaA	115	12.2	66.7	2.059
1g60A	2fhpA	177	12.2	68	2.149
1pujA	1hh4A	110	12.2	66.1	2.685
1kjnA	1th8B	88	12.2	69.6	4.029
1wrmA	2cd7A	83	12.2	69.5	3.858
1uv7A	2acyA	66	12.2	85.1	3.088
2a6yA	1h9wA	102	12.1	68	2.239
1wuvA	2a6yA	128	12.1	68.4	2.295
2a6yA	2cwmA	102	12.1	68.8	2.286
1g3iG	1p4kA	117	12.1	82.7	3.838
1xj0A	1pujA	63	12.1	74.5	2.994
1pujA	1yzuA	110	12.1	75.2	2.383
1pujA	2fg5A	110	12.1	75.8	2.811
1ig5A	1ggwA	45	12	73.3	1.621
1sw8A	1kcyA	41	12	81.3	3.588
2glwA	1uheA	62	12	71.7	3.374
1pujA	1oiwA	95	12	70.5	1.992
1xcmA	1pujA	65	12	74.7	2.794
2a6vA	1wuvA	102	11.9	74.3	2.618
2a6xA	1wuvA	103	11.9	72	2.47
2a6xA	2cwmA	108	11.9	71.6	2.595
2a6vA	2cwmA	102	11.9	74.8	2.649
9gaaA	2imhA	99	11.9	66.7	2.721
9gacA	2imhA	137	11.9	66.7	2.726
1pujA	1d5cA	97	11.9	76.1	2.981
1pujA	1foeB	98	11.9	67.8	2.673
1pujA	1oivA	117	11.9	73.2	2.81
1pujA	1yzgA	112	11.9	71.4	3.12
1pujA	1yzkA	100	11.9	72	2.025
1fukA	1zgzA	28	11.9	74.6	4.127
1pujA	2ic5A	102	11.9	71.8	2.69
2b8pA	2a1bA	68	11.9	71.3	3.504
1oryA	1p68A	97	11.8	84.3	3.393
1dglA	1r1zA	128	11.8	70.9	2.154
1rwiB	2bbkH	61	11.8	77.2	4.371
1j2wA	1x1oA	96	11.8	54.7	2.34
1tqjA	1klzA	110	11.8	71.6	2.366
1u5vA	1wx0A	105	11.8	76.3	3.73
1mozA	1pujA	72	11.8	71.3	3.189
1pujA	1wa5A	115	11.8	72.4	3.052
1pujA	1z6yA	112	11.8	69.8	3.07
2atxA	1pujA	66	11.8	67.7	2.641
1pujA	2bkuA	111	11.8	71.6	2.915
1pujA	2hv8A	100	11.8	75.1	2.551
1un2A	1r4wA	107	11.8	73.7	2.93
1mvqA	1a3kA	171	11.7	74.5	2.922
2cnaA	2a6zA	127	11.7	66.2	2.227
2a6yA	2cnaA	102	11.7	64.1	2.198
2hgaA	1gm1A	59	11.7	76.6	2.368
1vlwA	1dxeA	93	11.7	75.6	2.518
1al3A	2b4lA	106	11.7	70.1	3.207
2b4lA	1sw1A	154	11.7	81.5	2.521
1pujA	1hurA	101	11.7	71.1	3.276
1pujA	1s1cA	100	11.7	70.4	2.734
1pujA	1z2cA	108	11.7	69.3	2.653
1pujA	2g0nA	99	11.7	70.9	2.708
2awcA	1ea8A	63	11.6	83.5	2.593
2hgaA	1vj6A	59	11.6	72.6	2.17
1pdrA	2i6vA	18	11.6	82.6	3.049
1ujpA	1vpxA	88	11.6	74.9	3.068
1jubA	1yadA	90	11.6	76.3	2.939
1yadA	2gzxA	97	11.6	78.9	4.242
2g29A	2b4lA	124	11.6	72	4.441
1g3iG	9gafA	117	11.6	80.3	3.957
1g3iG	9gaaA	117	11.6	80.3	3.814
1g3iG	9gacA	114	11.6	80.3	3.833
1pujA	1ds6A	110	11.6	66.3	1.991
1pujA	1e0sA	112	11.6	71.7	2.898
1eg2A	2fhpA	184	11.6	68.6	2.478
1ukvY	1pujA	75	11.6	64.2	2.852
1pujA	2gf0A	111	11.6	72.8	2.78
1csmA	2ao2A	135	11.5	79.4	2.607
3csmA	2ao2A	137	11.5	80	2.576
1h9pA	2a6vA	124	11.5	73.9	2.56
2a6xA	1h9pA	103	11.5	72.9	2.507
1h9wA	2a6xA	114	11.5	72.5	2.5
2a6vA	1h9wA	102	11.5	74.3	2.564
1jjuB	2g99A	163	11.5	82.9	2.972
1xbyA	1dl3A	104	11.5	81.2	2.368
1f6yA	1km1A	40	11.5	77.5	3.545
2ftpA	1tqjA	203	11.5	73.3	3.32
1sgjA	1w0mA	115	11.5	70.8	3.596
1pujA	1tx4B	102	11.5	70.1	2.549
2d80A	1auoA	204	11.5	76.6	2.621
1pujA	2h7vA	111	11.5	66.5	2.704
1dy3A	1ulrA	54	11.5	80.5	2.771
1cbkA	1ulrA	54	11.5	81.6	2.835
2bvzA	2fb0A	60	11.5	80.5	4.101
2bxjA	2fb0A	60	11.5	79.3	4.182
1csmA	2f6lA	136	11.4	78.3	2.653
5csmA	2f6lA	140	11.4	77.7	2.672
1b8rA	2fceA	37	11.4	85.7	4.299
2mtaH	2fpbA	197	11.4	66.2	4.709
1mg2A	2fpbA	171	11.4	65.2	4.67
2gc4A	2fpbA	152	11.4	65.6	4.71
1pujA	1yu9A	111	11.4	72.6	2.718
1pujA	1z0aA	100	11.4	73.5	2.663
2avkA	1ea8A	73	11.3	77.4	2.822
1k33A	1wcrA	34	11.3	96.8	1.723
2e2aA	1k33A	35	11.3	98.4	1.742
1pv8A	1yx1A	90	11.3	65.3	3.52
1amfA	2b4lA	88	11.3	71.4	3.661
1gmxA	1ehcA	52	11.3	60.4	2.95
2fkaA	1gmxA	31	11.3	65.1	3.313
1gmxA	1ymvA	55	11.3	62.3	3.283
5chyA	1gmxA	37	11.3	62.3	3.206
1udrA	1gmxA	34	11.3	67.9	3.922
1a0oA	1gmxA	39	11.3	64.2	3.148
1gmxA	1cyeA	51	11.3	61.3	3.112
1kmqA	1pujA	62	11.3	70.1	2.606
2bcgY	1pujA	72	11.3	65.5	2.928
1mvqA	1kjlA	171	11.2	73.9	2.944
2d3pA	1kjlA	110	11.2	70.9	2.463
2fawA	1npeA	213	11.2	69.2	3.434
1pujA	1a2bA	100	11.2	70.2	2.723
1eg2A	1f38A	122	11.2	64	2.356
1g60A	2h00A	127	11.2	67	3.146
1gwnA	1pujA	61	11.2	71.3	2.789
1pujA	1ki1A	99	11.2	68	2.102
1pujA	1x1rA	100	11.2	74.6	3.161
1z0jA	1pujA	69	11.2	74.6	2.206
1pujA	2j0vA	107	11.2	66.3	2.688
1oojA	1snlA	36	11.1	68.7	2.547
1xbrA	2dm4A	95	11.1	58.3	2.409
1mg2A	1q7fA	185	11.1	72.8	3.857
2aglA	1q7fA	230	11.1	73.8	4.278
2bbkH	1q7fA	136	11.1	72	3.743
2mtaH	1q7fA	154	11.1	69.9	3.757
1u5vA	1losA	59	11.1	69	3.244
1vhnA	1vhcA	49	11.1	69.2	3.124
1qwgA	1yadA	128	11.1	80.5	2.785
1doaA	1pujA	65	11.1	68.4	2.579
1rhgA	1umnA	119	11	69	2.626
1vkuA	1sv0C	35	11	64.6	3.763
4icbA	1m45A	48	11	68.5	2.72
1bf6A	1ad1A	73	11	64.4	3.994
1nw8A	1ne2A	182	11	77.3	2.63
1d2nA	1rkbA	39	11	54.9	2.689
1nsfA	1rkbA	47	11	55.5	2.686
1pujA	1u8yA	100	11	77.3	2.745
1pujA	2bmdA	111	11	74	2.818
1cd9A	2bw1A	143	10.9	68.7	2.309
1apnA	1a3kA	158	10.9	72.3	2.865
1jjuB	2co0A	165	10.9	82.9	2.789
1jjuB	2h68A	164	10.9	82.2	2.816
2h68A	2mtaH	151	10.9	81.9	3.225
2az9A	2gncA	77	10.9	60	3.749
1wx0A	1gvfA	61	10.9	80.1	3.32
1rd5A	1wx0A	88	10.9	74.9	2.697
1cyeA	1u7oA	51	10.9	75.2	3.405
1eg2A	1dusA	184	10.9	69.8	3.031
1z6xA	1pujA	68	10.9	71.4	3.228
2j3tC	1skoA	122	10.9	82.4	2.636
1mojA	1bgcA	55	10.8	69.6	1.964
1yjgA	1yo7A	103	10.8	87.5	3.238
1s2bA	1dhkB	164	10.8	59	2.917
1namB	1zldA	46	10.8	74.5	2.731
1fo0B	1zldA	46	10.8	74.5	2.869
2cnxA	2mtaH	154	10.8	82	3.243
1m3uA	1u5hA	130	10.8	66.8	3.645
1m3uA	1u5vA	132	10.8	66.8	3.64
1xc4A	1yx1A	74	10.8	67.5	3.734
1xm2A	1jf8A	90	10.8	62.3	3.017
1zclA	1ljuA	88	10.8	63.8	3.074
1yvdA	1pujA	62	10.8	74.1	2.119
1fy2A	2issD	29	10.8	67.6	2.201
1qjhA	1mfiA	58	10.8	82.8	3.888
1yzxA	1un2A	127	10.8	71.5	2.954
1cd9A	1n1qA	38	10.7	76.5	3.018
1i1rB	1qghA	60	10.7	77.3	3.881
1sq9A	1jjuB	132	10.7	73.7	2.981
1q3oA	2hgaA	44	10.7	66	1.867
2dm8A	2hgaA	41	10.7	67	2.205
1o66A	1a50A	5	10.7	58.1	2.766
1pujA	1cc0A	104	10.7	70.6	3.113
1d5wA	2bfwA	48	10.7	74.6	3.288
1pujA	1dpfA	99	10.7	68.5	2.681
1pujA	1ftnA	99	10.7	70.6	2.835
1g60A	1f38A	132	10.7	74.2	2.118
1pujA	1lb1B	99	10.7	68.5	2.636
2hcmA	1rxeA	87	10.7	73.3	3.935
1rj9B	1t5iA	144	10.7	66	3.919
1pujA	1xcgB	110	10.7	68	2.654
1pujA	2a5jA	108	10.7	72.9	2.875
1pujA	2erxA	110	10.7	75	2.884
1t9gR	2jb9A	87	10.7	71.9	4.663
2h13A	2bbkH	25	10.6	84.2	3.254
2g9aA	1jmxB	161	10.6	84.2	3.713
2g9aA	2mtaH	157	10.6	80.6	3.218
2gvuA	2gc4A	179	10.6	64.4	5.096
2iauA	1jjuB	277	10.6	65.4	4.378
2iaxA	1jjuB	277	10.6	65.4	4.399
1i2pA	1mxsA	213	10.6	70.4	3.213
1o60A	1o1zA	180	10.6	61.1	2.787
1vhcA	1wx0A	145	10.6	71.2	3.05
2a8mA	1nedA	142	10.6	76.1	4.005
2a8lA	1nedA	139	10.6	75	4.038
2a78A	1pujA	60	10.6	77.1	2.968
2d81A	1auoA	181	10.6	76.1	2.532
1ehwA	2a10A	71	10.6	67.3	3.265
2gyqA	1b5lA	136	10.5	78.3	2.709
1cdmA	1sraA	90	10.5	60.2	5.169
1jmxB	2g99A	172	10.5	85.9	3.684
2cnxA	2bbkH	154	10.5	83	3.283
2g99A	2mtaH	153	10.5	82.6	3.239
1jjuB	2h9lA	268	10.5	78.4	2.752
1xe1A	2nwaA	33	10.5	67.1	2.463
1aw1A	1l6wA	206	10.5	73.2	3.845
1f05A	1fwnA	91	10.5	60.9	3.096
1lrnA	1km1A	179	10.5	73.2	3.374
1f05A	1t8xA	91	10.5	60.3	3.034
2cwnA	1t8xA	30	10.5	60.3	3.1
1v8eA	1yadA	90	10.5	78.4	2.657
1vpxA	1yadA	147	10.5	76.8	2.449
1m3uA	1z6kA	130	10.5	67.6	3.649
2b4lA	2o1mA	154	10.5	76.4	3.943
1p4kA	1m4yA	152	10.5	81.9	3.391
9gafA	1m4yA	147	10.5	82.5	3.478
1pujA	1a4rA	99	10.5	65.8	2.139
1h1dA	1dcfA	130	10.5	72.2	3.053
1g55A	1ne2A	275	10.5	79.1	3.065
1i9gA	1g60A	172	10.5	60.5	2.379
1pujA	1grnA	109	10.5	63.9	2.051
1hdrA	1mjhA	54	10.5	71.3	4.079
2avdA	1oxbB	137	10.5	79	4.323
1oxbB	1zrmA	51	10.5	76.6	3.251
1wy7A	1spvA	94	10.5	55.6	3.136
1apnA	1kjlA	103	10.4	71.6	2.874
2hxcA	1s4uX	137	10.4	73.3	3.202
1sa8A	1r0uA	43	10.4	78.3	3.439
1kczA	1km6A	223	10.4	73.6	3.451
1f05A	1lrnA	91	10.4	59.1	3.021
1vc4A	1zccA	208	10.4	65.4	3.424
1pyfA	2dqwA	70	10.4	63.2	3.599
1g55A	1jsxA	228	10.4	71	4.299
1e6kA	1gmxA	42	10.4	64.2	3.187
1d4zA	1gmxA	118	10.4	58.5	3.047
2cheA	1gmxA	31	10.4	67.9	3.774
1c4wA	1gmxA	34	10.4	64.2	3.564
1gmxA	1u8tA	54	10.4	62.3	3.124
1e6mA	1gmxA	46	10.4	60.4	3.24
1gmxA	1vlzA	55	10.4	60.4	3.122
1gmxA	1mihA	55	10.4	67	3.177
1gmxA	1heyA	55	10.4	56.6	3.156
1gmxA	1ab5A	58	10.4	64.2	3.524
1odfA	1rkbA	24	10.4	76.3	3.242
1pujA	1uadA	108	10.4	75.1	3.134
1pujA	1zc3A	103	10.4	74.6	2.742
1pujA	2f9lA	115	10.4	75.1	2.968
1id0A	1s14A	41	10.4	59.7	1.995
2cf7A	1bgcA	125	10.3	73.7	3.014
1rhgA	2bk6A	118	10.3	66.2	1.957
1rhgA	2bkcA	121	10.3	66.2	1.923
1e1aA	1jjuB	276	10.3	64.1	4.447
1mdaH	2fp8A	213	10.3	65.2	4.495
1u4cA	2b5nA	42	10.3	72.8	2.864
2iarA	1jjuB	277	10.3	64.7	4.429
2nqlA	1lolA	381	10.3	69.6	2.532
1e94A	9gafA	110	10.3	79.9	3.495
1ydgA	1od6A	76	10.3	56.8	4.157
1e6mA	1wo8A	51	10.3	65.1	4.005
1pujA	2bovA	111	10.3	75.3	3.035
1pv1A	2d80A	142	10.3	60	2.741
2jaqA	1jo0A	111	10.3	55.7	3.82
1i5dA	2akpA	38	10.3	57.6	3.128
1louA	2fb0A	60	10.3	80.5	4.089
1r62A	1ulrA	88	10.3	78.2	3.81
1zhvA	1ulrA	61	10.3	77	2.936
1azdA	1a3kA	114	10.2	70.8	2.23
1h9pA	1a3kA	112	10.2	73	2.834
1h9wA	1a3kA	112	10.2	73.7	2.899
1dglA	1a3kA	172	10.2	70.8	2.195
2bbkH	2co0A	178	10.2	83.2	3.301
2mtaH	2h13A	197	10.2	82.8	3.171
2gc4A	2h68A	63	10.2	82.6	3.207
2mtaH	2h9lA	197	10.2	79.7	3.33
2cwnA	1fwnA	30	10.2	59.8	3.1
1w8rA	2bdqA	71	10.2	68.8	2.218
2hxrA	2b4lA	88	10.2	84.2	3.411
1pujA	1an0A	99	10.2	64.2	2.426
1j2tA	1c7eA	109	10.2	66.7	4.021
1fl9A	1z22A	34	10.2	54.8	4.117
1hwgA	2fzfA	37	10.1	77.2	2.543
1pvhB	1dpsA	63	10.1	72.3	3.305
3hhrA	2fzfA	62	10.1	77.8	2.556
1ahrA	1snlA	112	10.1	66.7	2.142
1clmA	1snlA	37	10.1	68.7	2.983
1mg2A	2cnxA	358	10.1	82.4	3.182
2gc4A	2cnxA	359	10.1	82.4	3.212
2iasA	1jjuB	277	10.1	65.7	4.44
1yx1A	1vh7A	245	10.1	62.5	4.222
1vliA	1vpxA	80	10.1	68.1	2.553
1vpxA	1u5hA	94	10.1	72.9	3.377
1vpxA	1u5vA	94	10.1	72.9	3.381
1kfcA	1yx1A	92	10.1	62.5	3.485
1yx1A	1pscA	96	10.1	58.9	4.765
1m7bA	1pujA	62	10.1	69.3	2.701
1rkbA	1htwA	142	10.1	61.4	3.354
1ffhA	1t5iA	176	10.1	66.7	4.084
2clsA	1pujA	64	10.1	70.4	2.658
1wy1A	1ax8A	118	10	70	2.623
2g2dA	1ax8A	127	10	66.2	2.385
1crzA	1r5mA	295	10	55.3	4.124
1c4qA	1kq1A	30	10	75	3.234
1l6wA	1eyeA	159	10	67.3	3.086
1o60A	1km3A	87	10	70.8	3.425
1l6wA	1treA	160	10	71.8	3.728
2dqwA	1pz1A	188	10	64.8	4.514
9gafA	1nedA	143	10	78.9	3.617
1xxlA	1g60A	59	10	60.6	2.041
1wrmA	1ljlA	84	10	64.6	3.308
1ljlA	2esbA	56	10	70.8	3.917
1yz4A	1ljlA	85	10	68.5	4.257
1xm2A	1ljlA	90	10	66.2	3.336
2hcmA	1ljuA	84	10	70.8	3.926
1yz4A	1ljuA	85	10	71.5	4.043
1lk0A	2esbA	66	10	70.8	3.897
1lk0A	1wrmA	66	10	64.6	3.307
2hcmA	1lk0A	89	10	70.8	3.85
1xm2A	1lk0A	88	10	69.2	4.021
1yz4A	1lk0A	82	10	69.2	4.105
1x24A	1lk0A	83	10	66.2	3.998
1pv1A	2d81A	142	10	59.7	2.802
1pujA	2fv8A	99	10	68.3	2.756
