# Supplementary material for: CirPred, the first structure modeling and linker design system for circularly permuted proteins
Source: BMC Bioinformatics. 2021 Oct 12;22(Suppl 10):494. doi: 10.1186/s12859-021-04403-1 (PMC8513176; doi:10.1186/s12859-021-04403-1)
Supplement: Supplementary file 7 — Additional file 7: Data S4. The training datasets, independent datasets, and results of the 500-round independent test for the linker design protocol of CirPred. [file 12859_2021_4403_MOESM7_ESM.txt]

==> Round001-Datasets-T,I <==
### TrainingSet, entlist:
PDB entry
==========
1ahrA
1ajkA
1ajoA
1alqA
1apnA
1auoA
1avbA
1avdA
1ax0A
1axkA
1axqA
1azdA
1b8rA
1bgcA
1bjqA
1bsgA
1bueA
1bzaA
1cd9A
1cn1A
1cpmA
1crzA
1dglA
1dpsA
1dy6A
1dypA
1dzbA
1e6hA
1eg2A
1eyeA
1f05A
1f3rB
1f5bA
1f6yA
1fatA
1fddA
1ff2A
1fl9A
1fo0B
1frhA
1friA
1frjA
1frkA
1frlA
1fukA
1fw8A
1fwnA
1fx5A
1fxkA
1fy2A
1fynA
1fyuA
1g2bA
1g3oA
1g55A
1g60A
1g6bA
1g7yA
1g8wA
1gaoA
1gbgA
1gslA
1gv9A
1gz9A
1h9pA
1hdrA
1htwA
1hwgA
1hzoA
1i1rB
1i2pA
1i5dA
1i5iA
1i9gA
1ioaA
1iysA
1j2tA
1jbjA
1jmxB
1jo0A
1jp5A
1jubA
1k4uS
1k76A
1kalA
1kf0A
1louA
1lteA
1m39A
1m3cA
1m45A
1macA
1mdaH
1mfiA
1mojA
1mveA
1mvqA
1n1qA
1n3oA
1n47A
1namB
1npeA
1nrjB
1nw8A
1nyaA
1o4uA
1o4yA
1o4zA
1o60A
1odfA
1oryA
1p4kA
1pc4A
1pc5A
1pdrA
1ptsA
1puiA
1pujA
1pvhB
1q7fA
1q8oA
1qavA
1qokA
1r0uA
1r62A
1ravA
1rjvA
1rstB
1rtp1
1sfyA
1stpA
1strB
1sw8A
1t5iA
1t8xA
1t9gR
1th8B
1tucA
1u0aA
1u4cA
1u89A
1uhfA
1umnA
1umzA
1urxA
1uzyA
1v8eA
1vc4A
1vjcA
1vpxA
1vyoA
1w8rA
1wbiA
1we4A
1wrmA
1wuvA
1wy7A
1wy9A
1x1oA
1x24A
1x2kA
1y0mA
1y52X
1yjgA
1yltA
1yp8A
1yt4A
1yz4A
1zkrA
1zldA
1zm1A
1zsgA
2a4yA
2a5bA
2a6vA
2a6yA
2a6zA
2a8gA
2acyA
2aglA
2ak5A
2araA
2avdA
2avkA
2awcA
2b38A
2bbkH
2bc3A
2bk6A
2bkcA
2bqpA
2bvzA
2bxjA
2c4iA
2camA
2cc1A
2cf7A
2cjtA
2cnaA
2co0A
2creA
2cxcA
2cz4A
2d3pA
2d80A
2d81A
2d8jA
2dbmA
2dl4A
2dnuA
2dqwA
2e2aA
2eriA
2esbA
2eswA
2fd2A
2fpbA
2fzfA
2g99A
2g9aA
2gc4A
2gdfA
2gdnA
2ghwB
2gj0A
2gjjA
2gyqA
2h13A
2h68A
2h9lA
2ixqB
2izbA
2j3tC
2j9lA
2jb9A
2mtaH
2nq3A
2nyiA
3hhrA
9gaaA
9gacA
9gafA

### TrainingSet, linkerRes:
PDB entry	Residue		Amino Acid
===========================================
1ahrA		78		D
1ajkA		124		V
1ajkA		125		K
1ajkA		126		Y
1ajkA		127		T
1ajkA		128		S
1ajkA		129		N
1ajkA		130		Q
1ajkA		131		T
1ajkA		132		G
1ajkA		133		G
1ajkA		134		S
1ajkA		135		F
1ajkA		136		F
1ajkA		137		E
1ajkA		138		P
1ajkA		139		F
1ajkA		140		N
1ajkA		141		S
1ajkA		142		Y
1ajkA		143		N
1ajkA		144		S
1ajkA		145		G
1ajkA		146		T
1ajkA		147		W
1ajkA		148		E
1ajkA		149		K
1ajkA		150		A
1ajkA		151		D
1ajkA		152		G
1ajkA		153		Y
1ajkA		154		S
1ajkA		155		N
1ajkA		156		G
1ajkA		157		G
1ajkA		158		V
1ajkA		159		F
1ajkA		160		N
1ajkA		161		C
1ajkA		162		T
1ajkA		163		W
1ajkA		164		R
1ajkA		165		A
1ajkA		166		N
1ajkA		167		N
1ajkA		168		V
1ajkA		169		N
1ajkA		170		F
1ajkA		171		T
1ajkA		172		N
1ajkA		173		D
1ajkA		184		A
1ajkA		185		Y
1ajkA		186		N
1ajkA		187		K
1ajkA		44		V
1ajkA		45		G
1ajoA		139		S
1ajoA		140		S
1ajoA		141		A
1ajoA		88		T
1ajoA		89		G
1ajoA		90		G
1ajoA		91		S
1ajoA		92		F
1ajoA		93		F
1alqA		33		K
1alqA		34		E
1alqA		35		F
1alqA		36		A
1alqA		37		A
1alqA		38		A
1alqA		39		A
1apnA		106		S
1apnA		107		K
1apnA		108		L
1apnA		109		K
1apnA		110		S
1apnA		111		N
1apnA		112		S
1apnA		113		T
1apnA		114		H
1apnA		115		E
1apnA		116		T
1apnA		117		N
1apnA		118		A
1apnA		119		L
1apnA		120		H
1apnA		121		F
1apnA		122		M
1apnA		123		F
1apnA		124		N
1apnA		125		Q
1apnA		126		F
1apnA		127		S
1apnA		128		K
1apnA		129		D
1apnA		130		Q
1apnA		131		K
1apnA		132		D
1apnA		133		L
1apnA		134		I
1apnA		135		L
1apnA		136		Q
1apnA		137		G
1apnA		138		D
1apnA		139		A
1apnA		140		T
1apnA		141		T
1apnA		142		G
1apnA		143		T
1apnA		144		D
1apnA		145		G
1apnA		146		N
1apnA		147		L
1apnA		148		E
1apnA		149		L
1apnA		150		T
1apnA		151		R
1apnA		152		V
1apnA		153		S
1apnA		154		G
1apnA		155		S
1apnA		156		S
1apnA		157		V
1auoA		100		R
1auoA		101		T
1auoA		102		G
1auoA		103		I
1auoA		51		A
1auoA		52		P
1auoA		53		T
1auoA		54		R
1auoA		55		P
1auoA		56		V
1auoA		57		T
1auoA		58		I
1auoA		59		N
1auoA		60		G
1auoA		61		G
1auoA		62		Y
1auoA		63		E
1auoA		64		M
1auoA		65		P
1auoA		66		S
1auoA		67		W
1auoA		68		Y
1auoA		69		D
1auoA		70		I
1auoA		71		K
1auoA		72		A
1auoA		73		M
1auoA		74		S
1auoA		75		P
1auoA		76		A
1auoA		77		R
1auoA		78		S
1auoA		79		I
1auoA		80		S
1auoA		81		L
1auoA		82		E
1auoA		83		E
1auoA		84		L
1auoA		85		E
1auoA		86		V
1auoA		87		S
1auoA		88		A
1auoA		89		K
1auoA		90		M
1auoA		91		V
1auoA		92		T
1auoA		93		D
1auoA		94		L
1auoA		95		I
1auoA		96		E
1auoA		97		A
1auoA		98		Q
1auoA		99		K
1avbA		111		Y
1avbA		112		D
1avbA		113		R
1avdA		34		A
1avdA		35		V
1avdA		36		T
1avdA		37		A
1avdA		38		T
1avdA		39		S
1avdA		40		N
1avdA		41		E
1avdA		42		I
1ax0A		117		Q
1ax0A		118		D
1ax0A		119		N
1axkA		157		A
1axkA		158		S
1axkA		159		T
1axkA		160		D
1axkA		161		Y
1axkA		162		W
1axkA		163		Q
1axkA		164		N
1axkA		165		W
1axkA		166		T
1axkA		167		D
1axkA		168		G
1axkA		169		G
1axkA		170		G
1axkA		171		I
1axkA		172		V
1axkA		173		N
1axkA		174		A
1axkA		175		V
1axkA		176		N
1axkA		177		G
1axkA		178		S
1axkA		179		G
1axkA		180		G
1axkA		181		N
1axkA		182		Y
1axkA		183		S
1axkA		184		V
1axkA		185		N
1axkA		186		W
1axkA		187		S
1axkA		188		N
1axkA		189		T
1axkA		190		G
1axkA		191		N
1axkA		192		F
1axkA		193		V
1axkA		194		V
1axkA		195		G
1axkA		196		K
1axkA		197		G
1axkA		198		W
1axkA		199		T
1axkA		200		T
1axkA		201		G
1axkA		202		S
1axkA		203		P
1axkA		204		F
1axkA		205		R
1axkA		206		T
1axkA		207		I
1axkA		208		N
1axkA		209		Y
1axkA		210		N
1axkA		211		A
1axkA		212		G
1axkA		213		V
1axkA		214		W
1axkA		215		A
1axkA		216		P
1axkA		217		N
1axkA		218		G
1axkA		219		N
1axkA		220		G
1axkA		221		Y
1axkA		222		L
1axkA		223		T
1axkA		224		L
1axkA		225		Y
1axkA		226		G
1axkA		227		W
1axkA		228		T
1axkA		229		R
1axkA		230		S
1axkA		231		P
1axkA		232		L
1axkA		233		I
1axkA		234		E
1axkA		235		Y
1axkA		236		Y
1axkA		237		V
1axkA		238		V
1axkA		239		D
1axkA		240		S
1axkA		241		W
1axkA		242		G
1axkA		243		T
1axkA		244		Y
1axkA		245		R
1axkA		246		P
1axkA		247		T
1axkA		248		G
1axkA		249		T
1axkA		250		Y
1axkA		251		K
1axkA		252		G
1axkA		253		T
1axkA		254		V
1axkA		255		K
1axkA		256		S
1axkA		257		D
1axkA		258		G
1axkA		259		G
1axkA		260		T
1axkA		261		Y
1axkA		262		D
1axkA		263		I
1axkA		264		Y
1axkA		265		T
1axkA		266		T
1axkA		267		T
1axkA		268		R
1axkA		269		Y
1axkA		270		N
1axkA		271		A
1axkA		272		P
1axkA		273		S
1axkA		274		I
1axkA		275		D
1axkA		276		G
1axkA		277		D
1axkA		278		R
1axkA		279		T
1axkA		280		T
1axkA		281		F
1axkA		282		T
1axkA		283		Q
1axkA		284		Y
1axkA		285		W
1axkA		286		S
1axkA		287		V
1axkA		288		R
1axkA		289		Q
1axkA		290		S
1axkA		291		K
1axkA		292		R
1axkA		293		P
1axkA		294		T
1axkA		295		G
1axkA		296		S
1axkA		297		N
1axkA		298		A
1axkA		299		T
1axkA		300		I
1axkA		301		T
1axkA		302		F
1axkA		303		S
1axkA		304		N
1axkA		305		H
1axkA		306		V
1axkA		307		N
1axkA		308		A
1axkA		309		W
1axkA		310		K
1axkA		311		S
1axkA		312		H
1axkA		313		G
1axkA		314		M
1axkA		315		N
1axkA		316		L
1axkA		317		G
1axkA		318		S
1axkA		319		N
1axkA		320		W
1axkA		321		A
1axkA		322		Y
1axkA		323		Q
1axkA		324		V
1axkA		325		M
1axkA		326		A
1axkA		327		T
1axkA		328		E
1axkA		329		G
1axkA		330		Y
1axkA		331		Q
1axkA		332		S
1axkA		333		S
1axkA		334		G
1axkA		335		S
1axkA		336		S
1axkA		337		N
1axkA		338		V
1axkA		339		T
1axkA		340		V
1axkA		341		W
1axkA		342		G
1axkA		343		S
1axkA		344		V
1axkA		345		F
1axkA		346		W
1axqA		30		N
1azdA		113		S
1azdA		114		K
1azdA		115		L
1azdA		116		K
1azdA		117		S
1azdA		118		N
1azdA		119		S
1azdA		120		T
1azdA		121		H
1azdA		122		E
1azdA		123		T
1azdA		124		N
1azdA		125		A
1azdA		126		L
1azdA		127		H
1azdA		128		F
1azdA		129		M
1azdA		130		F
1azdA		131		N
1azdA		132		Q
1azdA		133		F
1azdA		134		S
1azdA		135		K
1azdA		136		D
1azdA		137		Q
1azdA		138		K
1azdA		139		D
1azdA		140		L
1azdA		141		I
1azdA		142		L
1azdA		143		Q
1azdA		144		G
1azdA		145		D
1azdA		146		A
1azdA		147		T
1azdA		148		T
1azdA		149		G
1azdA		150		T
1azdA		151		E
1azdA		152		G
1azdA		153		N
1azdA		154		L
1azdA		155		R
1azdA		156		L
1azdA		157		T
1azdA		158		R
1azdA		159		V
1azdA		160		S
1azdA		161		S
1azdA		162		N
1azdA		163		G
1azdA		164		S
1azdA		165		P
1azdA		166		Q
1azdA		167		G
1azdA		168		S
1azdA		169		S
1b8rA		28		A
1b8rA		29		F
1b8rA		30		F
1b8rA		31		A
1b8rA		32		K
1b8rA		33		V
1b8rA		34		G
1b8rA		35		L
1b8rA		36		T
1bgcA		116		D
1bgcA		117		L
1bgcA		118		G
1bgcA		119		A
1bgcA		120		A
1bgcA		121		P
1bgcA		122		A
1bgcA		123		M
1bgcA		124		P
1bgcA		125		T
1bgcA		126		F
1bgcA		127		T
1bgcA		128		S
1bgcA		129		A
1bjqA		111		Y
1bjqA		112		N
1bjqA		113		N
1bsgA		230		G
1bueA		229		N
1bzaA		225		N
1cd9A		120		E
1cd9A		121		L
1cd9A		122		G
1cd9A		123		M
1cd9A		124		A
1cd9A		125		P
1cd9A		126		A
1cd9A		127		L
1cd9A		128		Q
1cd9A		129		P
1cd9A		130		T
1cd9A		131		Q
1cd9A		132		G
1cd9A		133		A
1cd9A		134		M
1cd9A		135		P
1cd9A		136		A
1cd9A		137		F
1cd9A		138		A
1cd9A		139		S
1cd9A		140		A
1cd9A		39		C
1cd9A		40		H
1cd9A		41		P
1cd9A		42		E
1cd9A		43		E
1cd9A		44		L
1cd9A		45		V
1cd9A		46		L
1cd9A		47		L
1cd9A		48		G
1cd9A		49		H
1cd9A		50		S
1cd9A		51		L
1cd9A		52		G
1cd9A		53		I
1cd9A		54		P
1cd9A		55		W
1cd9A		56		A
1cd9A		57		P
1cd9A		58		L
1cd9A		59		S
1cd9A		60		S
1cd9A		61		C
1cd9A		62		P
1cd9A		63		S
1cd9A		64		Q
1cd9A		65		A
1cn1A		116		K
1cn1A		117		S
1cn1A		118		N
1cn1A		119		S
1cn1A		120		T
1cn1A		121		H
1cn1A		122		Q
1cn1A		123		T
1cpmA		157		Q
1cpmA		158		T
1cpmA		69		V
1cpmA		70		G
1crzA		295		G
1dglA		113		S
1dglA		114		K
1dglA		115		L
1dglA		116		K
1dglA		117		T
1dglA		118		N
1dglA		119		S
1dglA		120		I
1dglA		121		A
1dglA		122		D
1dglA		123		A
1dglA		124		N
1dglA		125		S
1dglA		126		L
1dglA		127		H
1dglA		128		F
1dglA		129		S
1dglA		130		F
1dglA		131		H
1dglA		132		Q
1dglA		133		F
1dglA		134		S
1dglA		135		Q
1dglA		136		N
1dglA		137		P
1dglA		138		K
1dglA		139		D
1dglA		140		L
1dglA		141		I
1dglA		142		L
1dglA		143		Q
1dglA		144		G
1dglA		145		D
1dglA		146		A
1dglA		147		F
1dglA		148		T
1dglA		149		D
1dglA		150		S
1dglA		151		D
1dglA		152		G
1dglA		153		N
1dglA		154		L
1dglA		155		E
1dglA		156		L
1dglA		157		T
1dglA		158		K
1dglA		159		V
1dglA		160		S
1dglA		161		S
1dglA		162		S
1dglA		163		G
1dglA		164		D
1dglA		165		P
1dglA		166		Q
1dglA		167		G
1dglA		168		N
1dglA		169		S
1dglA		170		V
1dglA		171		G
1dpsA		57		M
1dpsA		58		L
1dpsA		59		D
1dpsA		60		G
1dpsA		61		F
1dpsA		62		R
1dpsA		63		T
1dpsA		64		A
1dpsA		65		L
1dpsA		66		I
1dpsA		67		D
1dpsA		68		H
1dpsA		69		L
1dpsA		70		D
1dpsA		71		T
1dpsA		72		M
1dpsA		73		A
1dy6A		231		N
1dypA		170		R
1dypA		171		P
1dypA		172		G
1dypA		173		S
1dypA		63		S
1dypA		64		H
1dypA		65		Q
1dypA		66		R
1dypA		67		T
1dypA		68		F
1dypA		69		W
1dypA		70		D
1dypA		71		G
1dypA		72		C
1dypA		73		N
1dypA		74		Q
1dypA		75		Q
1dypA		76		Q
1dypA		77		V
1dypA		78		A
1dypA		79		N
1dypA		80		Y
1dypA		81		P
1dypA		82		L
1dzbA		116		S
1e6hA		17		K
1eg2A		131		K
1eg2A		132		K
1eg2A		133		Y
1eg2A		134		F
1eg2A		135		F
1eg2A		135		K
1eg2A		136		D
1eg2A		136		K
1eg2A		137		L
1eg2A		137		Y
1eg2A		138		D
1eg2A		138		F
1eg2A		139		A
1eg2A		139		F
1eg2A		140		D
1eg2A		140		V
1eg2A		141		L
1eg2A		141		R
1eg2A		142		D
1eg2A		142		E
1eg2A		143		A
1eg2A		143		P
1eg2A		144		V
1eg2A		144		Y
1eg2A		145		D
1eg2A		145		R
1eg2A		146		E
1eg2A		147		E
1eg2A		147		P
1eg2A		148		T
1eg2A		148		Y
1eg2A		149		D
1eg2A		149		K
1eg2A		150		A
1eg2A		150		E
1eg2A		151		A
1eg2A		151		E
1eg2A		152		T
1eg2A		152		Y
1eg2A		153		A
1eg2A		153		M
1eg2A		154		A
1eg2A		154		K
1eg2A		155		D
1eg2A		155		Y
1eg2A		156		K
1eg2A		156		M
1eg2A		157		K
1eg2A		157		R
1eg2A		158		D
1eg2A		158		L
1eg2A		159		N
1eg2A		159		R
1eg2A		160		L
1eg2A		160		P
1eg2A		161		E
1eg2A		161		N
1eg2A		162		P
1eg2A		162		S
1eg2A		163		E
1eg2A		163		V
1eg2A		164		E
1eg2A		164		S
1eg2A		165		K
1eg2A		165		V
1eg2A		166		E
1eg2A		166		G
1eg2A		167		K
1eg2A		167		R
1eg2A		168		G
1eg2A		168		N
1eg2A		169		N
1eg2A		169		P
1eg2A		170		P
1eg2A		170		T
1eg2A		171		N
1eg2A		171		T
1eg2A		172		N
1eg2A		172		V
1eg2A		173		V
1eg2A		173		W
1eg2A		174		R
1eg2A		174		W
1eg2A		175		M
1eg2A		176		S
1eg2A		177		R
1eg2A		178		L
1eg2A		179		N
1eg2A		180		G
1eg2A		181		N
1eg2A		182		S
1eg2A		183		L
1eg2A		184		E
1eg2A		185		R
1eg2A		186		V
1eg2A		187		G
1eg2A		188		H
1eg2A		189		P
1eg2A		190		T
1eg2A		191		Q
1eg2A		192		K
1eyeA		62		G
1f05A		87		K
1f05A		88		K
1f05A		89		I
1f3rB		124		G
1f3rB		125		G
1f3rB		126		G
1f3rB		127		G
1f3rB		128		S
1f3rB		129		G
1f3rB		130		G
1f3rB		131		G
1f3rB		132		G
1f3rB		133		S
1f3rB		134		G
1f3rB		135		G
1f3rB		136		G
1f3rB		137		G
1f3rB		138		S
1f5bA		30		N
1f6yA		64		S
1f6yA		65		N
1fatA		113		S
1fatA		78		P
1fatA		79		N
1fatA		80		N
1fatA		81		A
1fddA		30		N
1ff2A		30		N
1fl9A		29		H
1fl9A		30		T
1fl9A		31		E
1fo0B		41		Q
1frhA		30		N
1friA		30		N
1frjA		30		N
1frkA		30		N
1frlA		30		N
1fukA		27		V
1fukA		29		Q
1fw8A		344		K
1fw8A		345		K
1fw8A		346		S
1fw8A		347		L
1fw8A		348		S
1fwnA		144		G
1fx5A		115		C
1fx5A		116		D
1fx5A		117		S
1fxkA		38		L
1fxkA		39		E
1fxkA		40		E
1fxkA		41		L
1fxkA		42		S
1fxkA		43		R
1fxkA		44		A
1fxkA		45		A
1fxkA		46		D
1fxkA		47		D
1fxkA		48		A
1fxkA		49		E
1fxkA		50		V
1fxkA		51		Y
1fxkA		52		K
1fxkA		53		S
1fxkA		54		S
1fxkA		55		G
1fxkA		56		N
1fxkA		57		I
1fxkA		58		L
1fxkA		59		I
1fxkA		60		R
1fxkA		61		V
1fxkA		62		A
1fxkA		63		K
1fxkA		64		D
1fy2A		29		N
1fy2A		30		G
1fynA		16		R
1fynA		17		T
1fynA		18		E
1fyuA		117		Q
1fyuA		118		D
1fyuA		119		N
1g2bA		14		K
1g2bA		15		L
1g2bA		16		D
1g2bA		17		S
1g2bA		18		G
1g2bA		19		T
1g2bA		20		G
1g2bA		21		K
1g2bA		22		E
1g2bA		33		K
1g2bA		34		S
1g2bA		35		P
1g3oA		30		N
1g55A		151		Q
1g55A		152		S
1g55A		153		E
1g55A		154		P
1g55A		155		L
1g55A		156		P
1g55A		157		F
1g55A		158		Q
1g55A		159		A
1g55A		160		P
1g55A		161		G
1g55A		162		Q
1g55A		163		V
1g55A		164		L
1g55A		165		M
1g55A		166		E
1g55A		167		F
1g55A		168		P
1g55A		169		K
1g55A		170		L
1g55A		171		S
1g55A		172		V
1g55A		173		K
1g55A		174		M
1g55A		175		L
1g55A		176		K
1g55A		177		D
1g55A		178		F
1g55A		179		L
1g55A		180		E
1g55A		181		D
1g55A		182		D
1g55A		183		T
1g55A		184		D
1g55A		185		V
1g55A		186		N
1g55A		187		Q
1g55A		188		Y
1g55A		189		L
1g60A		124		K
1g60A		125		S
1g60A		126		K
1g60A		127		N
1g60A		128		H
1g60A		129		T
1g60A		130		F
1g60A		131		N
1g60A		132		Y
1g60A		133		D
1g60A		134		E
1g60A		135		V
1g60A		136		R
1g60A		137		V
1g60A		138		P
1g60A		139		Y
1g60A		140		E
1g60A		141		S
1g60A		142		T
1g60A		143		D
1g60A		144		R
1g60A		145		I
1g60A		146		K
1g60A		147		H
1g60A		148		A
1g60A		149		S
1g60A		150		E
1g60A		151		K
1g60A		152		G
1g60A		153		I
1g60A		154		L
1g60A		155		K
1g60A		156		N
1g60A		157		G
1g60A		158		K
1g60A		159		R
1g60A		160		W
1g60A		161		F
1g60A		162		P
1g60A		163		N
1g60A		164		P
1g60A		165		N
1g60A		166		G
1g60A		167		R
1g60A		168		L
1g60A		169		C
1g60A		170		G
1g60A		171		E
1g60A		172		V
1g60A		173		W
1g60A		174		H
1g60A		175		F
1g60A		176		S
1g60A		177		T
1g60A		178		P
1g60A		179		K
1g60A		180		P
1g60A		181		R
1g60A		182		D
1g60A		183		L
1g60A		184		I
1g60A		185		E
1g60A		186		R
1g60A		187		I
1g60A		188		I
1g60A		189		R
1g60A		190		A
1g60A		191		S
1g60A		192		S
1g60A		193		N
1g60A		194		P
1g6bA		30		N
1g7yA		113		Y
1g7yA		114		D
1g7yA		115		N
1g8wA		114		S
1g8wA		43		V
1g8wA		44		G
1g8wA		45		S
1g8wA		46		L
1g8wA		47		G
1g8wA		48		R
1g8wA		49		A
1g8wA		50		F
1g8wA		51		Y
1g8wA		52		S
1g8wA		53		A
1g8wA		54		P
1g8wA		55		I
1g8wA		56		Q
1g8wA		57		I
1g8wA		58		W
1g8wA		59		D
1g8wA		60		N
1g8wA		61		T
1g8wA		62		T
1g8wA		63		G
1g8wA		64		T
1g8wA		65		V
1g8wA		66		A
1g8wA		67		S
1g8wA		68		F
1g8wA		69		A
1g8wA		70		T
1g8wA		71		S
1g8wA		72		F
1g8wA		73		T
1g8wA		74		F
1g8wA		75		N
1g8wA		76		I
1g8wA		77		Q
1g8wA		78		V
1g8wA		79		P
1g8wA		80		N
1g8wA		81		N
1gaoA		30		N
1gbgA		127		V
1gbgA		128		G
1gbgA		55		S
1gbgA		56		Y
1gbgA		57		N
1gbgA		58		K
1gslA		119		D
1gslA		120		P
1gv9A		128		I
1gv9A		129		N
1gv9A		130		Y
1gv9A		131		D
1gv9A		132		H
1gv9A		133		Q
1gv9A		134		N
1gv9A		135		D
1gv9A		136		G
1gv9A		137		A
1gv9A		138		T
1gz9A		117		Q
1gz9A		118		D
1gz9A		119		N
1h9pA		114		S
1h9pA		115		K
1h9pA		116		L
1h9pA		117		K
1h9pA		118		T
1h9pA		119		D
1h9pA		120		A
1h9pA		121		N
1h9pA		122		S
1h9pA		123		L
1h9pA		124		H
1h9pA		125		F
1h9pA		126		S
1h9pA		127		F
1h9pA		128		N
1h9pA		129		Q
1h9pA		130		F
1h9pA		131		S
1h9pA		132		Q
1h9pA		133		N
1h9pA		134		P
1h9pA		135		K
1h9pA		136		D
1h9pA		137		L
1h9pA		138		I
1h9pA		139		L
1h9pA		140		Q
1h9pA		141		S
1h9pA		142		D
1h9pA		143		A
1h9pA		144		T
1h9pA		145		T
1h9pA		146		D
1h9pA		147		S
1h9pA		148		D
1h9pA		149		G
1h9pA		150		N
1h9pA		151		L
1h9pA		152		E
1h9pA		153		L
1h9pA		154		T
1h9pA		155		K
1h9pA		156		V
1h9pA		157		S
1h9pA		158		S
1h9pA		159		S
1h9pA		160		G
1h9pA		161		D
1h9pA		162		P
1h9pA		163		Q
1hdrA		33		D
1hdrA		34		V
1hdrA		35		V
1hdrA		36		E
1hdrA		37		N
1hdrA		38		E
1hdrA		39		E
1hdrA		40		A
1hdrA		41		S
1hdrA		42		A
1hdrA		43		S
1hdrA		44		I
1hdrA		45		I
1hdrA		46		V
1hdrA		47		K
1hdrA		48		M
1hdrA		49		T
1hdrA		50		D
1hdrA		51		S
1hdrA		52		F
1hdrA		53		T
1hdrA		54		E
1hdrA		55		Q
1hdrA		56		A
1hdrA		57		D
1hdrA		58		Q
1hdrA		59		V
1hdrA		60		T
1hdrA		61		A
1hdrA		62		E
1hdrA		63		V
1hdrA		64		G
1hdrA		65		K
1hdrA		66		L
1hdrA		67		L
1hdrA		68		G
1hdrA		69		E
1htwA		29		H
1htwA		30		T
1hwgA		127		R
1hwgA		128		L
1hwgA		129		E
1hwgA		130		D
1hwgA		131		G
1hwgA		132		S
1hwgA		133		P
1hwgA		134		R
1hwgA		135		T
1hwgA		136		G
1hwgA		137		Q
1hwgA		138		I
1hwgA		139		F
1hwgA		140		K
1hwgA		141		Q
1hwgA		142		T
1hwgA		143		Y
1hwgA		144		S
1hwgA		145		K
1hwgA		146		F
1hwgA		147		D
1hwgA		148		D
1hwgA		31		F
1hwgA		32		E
1hwgA		33		E
1hwgA		34		A
1hwgA		35		Y
1hwgA		36		I
1hwgA		37		P
1hwgA		38		K
1hwgA		39		E
1hwgA		40		Q
1hwgA		41		K
1hwgA		42		Y
1hwgA		43		S
1hwgA		44		F
1hwgA		45		L
1hwgA		46		Q
1hwgA		47		N
1hwgA		48		P
1hwgA		49		Q
1hwgA		50		T
1hwgA		51		S
1hwgA		52		L
1hwgA		53		C
1hwgA		54		F
1hwgA		55		S
1hwgA		56		E
1hwgA		57		S
1hwgA		58		I
1hwgA		59		P
1hwgA		60		T
1hwgA		61		P
1hwgA		62		S
1hwgA		63		N
1hwgA		64		R
1hwgA		65		E
1hwgA		66		E
1hwgA		67		T
1hwgA		68		Q
1hwgA		69		Q
1hzoA		226		N
1i1rB		116		T
1i1rB		117		K
1i1rB		118		T
1i1rB		119		H
1i1rB		120		Y
1i1rB		121		S
1i1rB		122		P
1i1rB		123		P
1i1rB		124		K
1i1rB		125		F
1i1rB		126		D
1i1rB		127		R
1i1rB		128		G
1i1rB		129		L
1i1rB		130		L
1i1rB		131		G
1i1rB		132		R
1i1rB		133		L
1i1rB		134		Q
1i1rB		135		G
1i1rB		136		L
1i1rB		137		K
1i1rB		138		Y
1i1rB		31		I
1i1rB		32		C
1i1rB		33		K
1i1rB		34		G
1i1rB		35		I
1i1rB		36		L
1i1rB		37		E
1i1rB		38		P
1i1rB		39		A
1i1rB		40		A
1i1rB		41		I
1i1rB		42		F
1i1rB		43		H
1i1rB		44		L
1i1rB		45		K
1i1rB		46		L
1i1rB		47		P
1i1rB		48		A
1i1rB		49		I
1i1rB		50		N
1i1rB		51		D
1i1rB		52		T
1i1rB		53		D
1i1rB		54		H
1i1rB		55		C
1i1rB		56		G
1i1rB		57		L
1i1rB		58		I
1i2pA		100		L
1i2pA		101		S
1i2pA		102		Y
1i2pA		103		D
1i2pA		104		T
1i2pA		105		E
1i2pA		106		A
1i2pA		107		S
1i2pA		108		I
1i2pA		109		A
1i2pA		110		K
1i2pA		111		A
1i2pA		112		K
1i2pA		113		R
1i2pA		114		L
1i2pA		115		I
1i2pA		116		K
1i2pA		117		L
1i2pA		118		Y
1i2pA		119		N
1i2pA		120		D
1i2pA		89		P
1i2pA		90		G
1i2pA		91		R
1i2pA		92		I
1i2pA		93		S
1i2pA		94		T
1i2pA		95		E
1i2pA		96		V
1i2pA		97		D
1i2pA		98		A
1i2pA		99		R
1i5dA		40		T
1i5dA		41		E
1i5dA		42		L
1i5dA		43		D
1i5dA		44		R
1i5dA		45		T
1i5dA		46		F
1i5dA		47		V
1i5dA		48		E
1i5dA		49		E
1i5iA		87		T
1i9gA		147		Q
1ioaA		113		P
1ioaA		114		E
1ioaA		115		P
1iysA		226		N
1j2tA		105		A
1j2tA		106		R
1j2tA		107		H
1j2tA		108		G
1j2tA		109		A
1jbjA		100		A
1jbjA		101		K
1jbjA		102		K
1jbjA		103		D
1jbjA		80		G
1jbjA		81		S
1jbjA		82		A
1jbjA		83		D
1jbjA		84		D
1jbjA		85		A
1jbjA		86		K
1jbjA		87		K
1jbjA		88		D
1jbjA		89		A
1jbjA		90		A
1jbjA		91		K
1jbjA		92		K
1jbjA		93		D
1jbjA		94		D
1jbjA		95		A
1jbjA		96		K
1jbjA		97		K
1jbjA		98		D
1jbjA		99		D
1jmxB		236		H
1jo0A		45		E
1jo0A		46		L
1jp5A		112		K
1jubA		92		Q
1jubA		93		E
1k4uS		17		T
1k76A		14		Q
1kalA		10		L
1kalA		11		P
1kalA		7		R
1kalA		8		N
1kalA		9		G
1kf0A		72		P
1louA		46		R
1louA		47		R
1louA		48		L
1louA		49		A
1louA		50		Y
1louA		51		P
1louA		52		I
1louA		53		A
1louA		54		K
1louA		55		D
1lteA		117		Q
1lteA		118		D
1lteA		119		N
1m39A		12		M
1m39A		51		N
1m3cA		16		D
1m45A		35		P
1m45A		36		T
1m45A		37		N
1m45A		38		Q
1m45A		39		L
1m45A		40		V
1m45A		41		Q
1m45A		42		D
1m45A		43		I
1m45A		44		I
1m45A		45		N
1m45A		46		A
1m45A		47		S
1m45A		48		L
1m45A		49		A
1m45A		50		S
1m45A		51		S
1m45A		52		L
1m45A		53		T
1m45A		54		L
1m45A		55		D
1m45A		56		Q
1m45A		57		I
1m45A		58		T
1m45A		59		G
1m45A		60		L
1m45A		61		I
1m45A		62		E
1m45A		63		V
1m45A		64		N
1m45A		65		E
1m45A		66		K
1m45A		67		E
1m45A		68		L
1m45A		69		D
1m45A		70		A
1m45A		71		T
1m45A		72		T
1macA		125		V
1macA		126		G
1macA		53		A
1macA		54		Y
1macA		55		N
1macA		56		K
1mdaH		102		D
1mdaH		103		P
1mdaH		104		V
1mdaH		105		T
1mdaH		106		F
1mdaH		107		L
1mdaH		108		P
1mdaH		109		I
1mdaH		110		A
1mdaH		111		D
1mdaH		304		G
1mfiA		46		L
1mfiA		47		M
1mfiA		48		T
1mfiA		49		F
1mfiA		50		S
1mfiA		51		G
1mfiA		52		T
1mfiA		53		N
1mojA		144		D
1mojA		52		W
1mojA		53		N
1mojA		54		V
1mojA		55		E
1mojA		56		G
1mojA		57		A
1mojA		58		E
1mojA		59		F
1mojA		60		R
1mveA		172		T
1mveA		173		P
1mveA		174		G
1mveA		175		Q
1mveA		176		G
1mveA		177		E
1mveA		178		G
1mveA		179		G
1mveA		180		S
1mveA		181		D
1mveA		182		F
1mveA		183		T
1mveA		184		L
1mveA		185		D
1mveA		186		W
1mveA		187		T
1mveA		188		D
1mveA		78		A
1mvqA		113		S
1mvqA		114		K
1mvqA		115		L
1mvqA		116		K
1mvqA		117		S
1mvqA		118		N
1mvqA		119		S
1mvqA		120		T
1mvqA		121		A
1mvqA		122		D
1mvqA		123		A
1mvqA		124		Q
1mvqA		125		S
1mvqA		126		L
1mvqA		127		H
1mvqA		128		F
1mvqA		129		T
1mvqA		130		F
1mvqA		131		N
1mvqA		132		Q
1mvqA		133		F
1mvqA		134		S
1mvqA		135		Q
1mvqA		136		S
1mvqA		137		P
1mvqA		138		K
1mvqA		139		D
1mvqA		140		L
1mvqA		141		I
1mvqA		142		L
1mvqA		143		Q
1mvqA		144		G
1mvqA		145		D
1mvqA		146		A
1mvqA		147		S
1mvqA		148		T
1mvqA		149		D
1mvqA		150		S
1mvqA		151		D
1mvqA		152		G
1mvqA		153		N
1mvqA		154		L
1mvqA		155		Q
1mvqA		156		L
1mvqA		157		T
1mvqA		158		R
1mvqA		159		V
1mvqA		160		S
1mvqA		161		N
1mvqA		162		G
1mvqA		163		S
1mvqA		164		P
1mvqA		165		Q
1mvqA		166		S
1mvqA		167		D
1mvqA		168		S
1mvqA		169		V
1n1qA		32		W
1n1qA		33		N
1n1qA		34		V
1n1qA		35		N
1n1qA		36		G
1n1qA		37		P
1n1qA		38		N
1n1qA		39		F
1n1qA		43		H
1n1qA		44		E
1n1qA		45		K
1n1qA		46		F
1n1qA		47		E
1n1qA		48		E
1n1qA		49		L
1n1qA		50		Y
1n1qA		51		T
1n1qA		52		E
1n1qA		53		A
1n1qA		54		S
1n1qA		55		G
1n1qA		56		H
1n1qA		57		I
1n1qA		58		D
1n1qA		59		T
1n1qA		60		L
1n1qA		61		A
1n1qA		62		E
1n1qA		63		R
1n1qA		64		V
1n3oA		118		N
1n3oA		119		T
1n3oA		120		S
1n47A		113		H
1n47A		114		D
1n47A		115		A
1namB		40		L
1namB		41		Q
1npeA		111		T
1npeA		112		Q
1nrjB		148		K
1nrjB		149		K
1nrjB		150		S
1nrjB		151		L
1nrjB		152		N
1nrjB		153		E
1nrjB		154		L
1nrjB		155		D
1nrjB		156		V
1nw8A		130		T
1nw8A		131		K
1nw8A		132		K
1nw8A		133		Y
1nw8A		134		F
1nw8A		135		F
1nw8A		136		D
1nw8A		137		L
1nw8A		138		D
1nw8A		139		A
1nw8A		140		V
1nw8A		141		R
1nw8A		142		E
1nw8A		143		P
1nw8A		144		Y
1nw8A		145		D
1nw8A		146		E
1nw8A		147		E
1nw8A		148		T
1nw8A		149		K
1nw8A		150		A
1nw8A		151		A
1nw8A		152		Y
1nw8A		153		M
1nw8A		154		K
1nw8A		155		D
1nw8A		156		K
1nw8A		157		R
1nw8A		158		L
1nw8A		159		N
1nw8A		160		P
1nw8A		161		E
1nw8A		162		S
1nw8A		163		V
1nw8A		164		E
1nw8A		165		K
1nw8A		166		G
1nw8A		167		R
1nw8A		168		N
1nw8A		169		P
1nw8A		170		T
1nw8A		171		N
1nw8A		172		V
1nw8A		173		W
1nw8A		174		R
1nw8A		175		M
1nw8A		176		S
1nw8A		177		R
1nw8A		178		L
1nw8A		179		N
1nw8A		180		G
1nw8A		181		N
1nw8A		182		S
1nw8A		183		L
1nw8A		184		E
1nw8A		185		R
1nw8A		186		V
1nw8A		187		G
1nw8A		188		H
1nw8A		189		P
1nw8A		190		T
1nw8A		191		Q
1nw8A		192		K
1nyaA		90		E
1nyaA		91		Q
1o4uA		116		K
1o4uA		218		N
1o4uA		219		P
1o4yA		157		R
1o4yA		158		N
1o4yA		159		P
1o4yA		160		F
1o4yA		161		T
1o4yA		162		D
1o4yA		163		Y
1o4yA		82		G
1o4yA		83		N
1o4yA		84		G
1o4yA		85		K
1o4zA		161		R
1o4zA		162		D
1o4zA		163		P
1o4zA		164		F
1o4zA		165		Q
1o4zA		166		D
1o4zA		167		Y
1o4zA		80		G
1o4zA		81		S
1o4zA		82		D
1o4zA		83		K
1o60A		155		E
1odfA		22		T
1oryA		35		Y
1oryA		36		D
1oryA		37		Q
1oryA		38		V
1oryA		39		N
1oryA		40		E
1oryA		41		L
1oryA		42		E
1oryA		43		K
1oryA		44		R
1oryA		45		K
1p4kA		100		P
1p4kA		101		H
1p4kA		102		V
1p4kA		103		M
1p4kA		104		L
1p4kA		105		V
1p4kA		106		G
1p4kA		107		D
1p4kA		108		G
1p4kA		109		A
1p4kA		110		L
1p4kA		111		E
1p4kA		112		F
1p4kA		113		A
1p4kA		114		L
1p4kA		115		S
1p4kA		116		Q
1p4kA		117		G
1p4kA		118		F
1p4kA		119		K
1p4kA		120		K
1p4kA		121		E
1p4kA		122		N
1p4kA		123		L
1p4kA		124		L
1p4kA		125		T
1p4kA		126		A
1p4kA		127		E
1p4kA		128		S
1p4kA		129		E
1p4kA		130		K
1p4kA		131		E
1p4kA		132		W
1p4kA		133		K
1p4kA		134		E
1p4kA		135		W
1p4kA		136		L
1p4kA		137		K
1p4kA		138		T
1p4kA		139		S
1p4kA		140		Q
1p4kA		141		Y
1p4kA		142		K
1p4kA		143		P
1p4kA		144		I
1p4kA		145		V
1p4kA		146		N
1p4kA		147		I
1p4kA		148		E
1p4kA		149		N
1p4kA		150		H
1p4kA		151		N
1p4kA		73		N
1p4kA		74		Y
1p4kA		75		N
1p4kA		76		I
1p4kA		77		G
1p4kA		78		S
1p4kA		79		V
1p4kA		80		A
1p4kA		81		C
1p4kA		82		M
1p4kA		83		E
1p4kA		84		H
1p4kA		85		I
1p4kA		86		K
1p4kA		87		N
1p4kA		88		P
1p4kA		89		I
1p4kA		90		S
1p4kA		91		V
1p4kA		92		A
1p4kA		93		R
1p4kA		94		A
1p4kA		95		V
1p4kA		96		M
1p4kA		97		E
1p4kA		98		K
1p4kA		99		T
1pc4A		30		N
1pc5A		30		N
1pdrA		13		G
1ptsA		34		A
1ptsA		35		V
1ptsA		36		G
1ptsA		37		N
1ptsA		38		A
1ptsA		39		E
1puiA		61		E
1puiA		62		M
1puiA		63		K
1puiA		64		R
1puiA		65		K
1puiA		66		W
1puiA		67		Q
1puiA		68		R
1puiA		69		A
1puiA		70		L
1puiA		71		G
1puiA		72		E
1puiA		73		Y
1puiA		74		L
1puiA		75		E
1puiA		76		K
1puiA		77		R
1puiA		78		Q
1puiA		79		S
1puiA		80		L
1pujA		100		F
1pujA		101		D
1pujA		102		R
1pujA		103		M
1pujA		104		R
1pujA		105		A
1pujA		106		K
1pujA		107		G
1pujA		108		V
1pujA		109		K
1pujA		110		P
1pujA		111		R
1pujA		112		A
1pujA		94		E
1pujA		95		I
1pujA		96		L
1pujA		97		Q
1pujA		98		E
1pujA		99		K
1pvhB		129		G
1pvhB		130		H
1pvhB		131		V
1pvhB		132		D
1pvhB		133		V
1pvhB		134		T
1pvhB		135		Y
1pvhB		136		G
1pvhB		137		P
1pvhB		138		D
1pvhB		139		T
1pvhB		140		S
1pvhB		141		G
1pvhB		142		K
1pvhB		143		D
1pvhB		36		A
1pvhB		37		Q
1q7fA		241		V
1q8oA		118		N
1q8oA		119		T
1qavA		13		A
1qavA		14		D
1qavA		15		A
1qokA		120		S
1r0uA		38		Y
1r0uA		39		Y
1r0uA		40		V
1r0uA		41		K
1r0uA		42		Q
1r0uA		43		N
1r0uA		44		K
1r0uA		45		V
1r0uA		46		Y
1r0uA		47		L
1r0uA		48		S
1r0uA		49		Y
1r0uA		50		Y
1r0uA		51		E
1r0uA		52		E
1r0uA		53		H
1r0uA		54		D
1r0uA		55		L
1r0uA		56		G
1r0uA		57		K
1r0uA		58		V
1r0uA		59		K
1r0uA		60		T
1r0uA		61		I
1r0uA		62		V
1r62A		58		Q
1r62A		59		A
1r62A		60		L
1r62A		61		G
1r62A		62		P
1r62A		63		E
1r62A		64		G
1r62A		65		G
1r62A		66		E
1r62A		67		I
1r62A		68		I
1r62A		69		L
1ravA		35		A
1ravA		36		V
1ravA		37		T
1ravA		38		A
1ravA		39		T
1ravA		40		S
1ravA		41		N
1ravA		42		E
1ravA		43		I
1rjvA		34		V
1rjvA		35		G
1rjvA		36		L
1rjvA		37		K
1rjvA		38		K
1rjvA		39		K
1rstB		34		A
1rstB		35		V
1rstB		36		G
1rstB		37		N
1rstB		38		A
1rstB		39		E
1rtp1		75		R
1sfyA		117		Q
1sfyA		118		D
1sfyA		119		N
1sfyA		39		Q
1sfyA		40		N
1sfyA		41		G
1sfyA		42		M
1sfyA		43		P
1sfyA		44		A
1sfyA		45		W
1sfyA		46		D
1sfyA		47		S
1sfyA		48		T
1sfyA		49		G
1sfyA		50		R
1sfyA		51		T
1sfyA		52		L
1sfyA		53		Y
1sfyA		54		A
1sfyA		55		K
1sfyA		56		P
1sfyA		57		V
1sfyA		58		H
1sfyA		59		I
1sfyA		60		W
1sfyA		61		D
1sfyA		62		M
1sfyA		63		T
1sfyA		64		T
1sfyA		65		G
1sfyA		66		T
1sfyA		67		V
1sfyA		68		A
1sfyA		69		S
1sfyA		70		F
1sfyA		71		E
1sfyA		72		T
1sfyA		73		R
1sfyA		74		F
1sfyA		75		S
1sfyA		76		F
1sfyA		77		S
1sfyA		78		I
1sfyA		79		E
1sfyA		80		Q
1sfyA		81		P
1sfyA		82		Y
1sfyA		83		T
1sfyA		84		R
1stpA		34		A
1stpA		35		V
1stpA		36		G
1stpA		37		N
1stpA		38		A
1stpA		39		E
1strB		34		A
1strB		35		V
1strB		36		G
1strB		37		N
1strB		38		A
1strB		39		E
1sw8A		41		Q
1sw8A		42		N
1sw8A		43		P
1t5iA		26		E
1t5iA		27		F
1t5iA		28		N
1t8xA		144		G
1t9gR		85		N
1t9gR		86		Y
1th8B		42		I
1th8B		43		R
1th8B		44		H
1th8B		45		I
1th8B		46		V
1tucA		44		L
1tucA		45		D
1tucA		46		S
1tucA		47		G
1tucA		48		T
1tucA		49		G
1tucA		50		K
1tucA		51		E
1u0aA		127		V
1u0aA		128		G
1u0aA		55		A
1u0aA		56		Y
1u0aA		57		N
1u0aA		58		K
1u4cA		164		L
1u4cA		165		I
1u4cA		166		V
1u4cA		167		G
1u4cA		168		N
1u4cA		169		N
1u4cA		170		S
1u4cA		171		Q
1u4cA		172		V
1u4cA		173		Q
1u4cA		174		W
1u4cA		40		F
1u4cA		41		D
1u4cA		42		I
1u4cA		43		Q
1u4cA		44		A
1u4cA		45		K
1u4cA		46		N
1u4cA		47		V
1u89A		92		A
1u89A		93		D
1u89A		94		A
1uhfA		20		V
1umnA		117		E
1umnA		118		E
1umzA		105		K
1umzA		106		G
1umzA		34		K
1umzA		35		Y
1umzA		36		T
1umzA		37		G
1umzA		38		T
1umzA		39		G
1umzA		40		F
1umzA		41		Q
1umzA		42		S
1umzA		43		K
1umzA		44		G
1umzA		45		S
1umzA		46		Y
1umzA		47		L
1umzA		48		F
1umzA		49		G
1umzA		50		H
1umzA		51		F
1umzA		52		S
1umzA		53		M
1umzA		54		Q
1umzA		55		M
1umzA		56		K
1umzA		57		L
1umzA		58		V
1umzA		59		P
1umzA		60		G
1umzA		61		D
1urxA		156		R
1urxA		157		N
1urxA		158		P
1urxA		159		F
1urxA		160		T
1urxA		161		D
1urxA		162		Y
1uzyA		116		Q
1uzyA		117		D
1uzyA		118		N
1v8eA		87		Q
1vc4A		204		K
1vjcA		72		P
1vpxA		146		G
1vpxA		147		F
1vyoA		34		A
1vyoA		35		V
1vyoA		36		T
1vyoA		37		A
1vyoA		38		T
1vyoA		39		S
1vyoA		40		N
1vyoA		41		E
1vyoA		42		I
1w8rA		65		K
1w8rA		66		Y
1w8rA		67		Y
1w8rA		68		D
1w8rA		69		G
1w8rA		70		S
1wbiA		36		A
1wbiA		37		V
1wbiA		38		A
1wbiA		39		D
1wbiA		40		N
1wbiA		41		P
1wbiA		42		G
1wbiA		43		N
1wbiA		44		I
1wbiA		56		R
1we4A		226		N
1wrmA		76		I
1wrmA		77		H
1wrmA		78		E
1wrmA		79		C
1wrmA		80		R
1wrmA		81		L
1wrmA		82		R
1wrmA		83		G
1wrmA		84		E
1wuvA		113		S
1wuvA		114		K
1wuvA		115		L
1wuvA		116		K
1wuvA		117		S
1wuvA		118		N
1wuvA		119		S
1wuvA		120		T
1wuvA		121		H
1wuvA		122		E
1wuvA		123		T
1wuvA		124		N
1wuvA		125		A
1wuvA		126		L
1wuvA		127		H
1wuvA		128		F
1wuvA		129		M
1wuvA		130		F
1wuvA		131		N
1wuvA		132		Q
1wuvA		133		F
1wuvA		134		S
1wuvA		135		K
1wuvA		136		D
1wuvA		137		Q
1wuvA		138		K
1wuvA		139		D
1wuvA		140		L
1wuvA		141		I
1wuvA		142		L
1wuvA		143		Q
1wuvA		144		G
1wuvA		145		D
1wuvA		146		A
1wuvA		147		T
1wuvA		148		T
1wuvA		149		G
1wuvA		150		T
1wuvA		151		D
1wuvA		152		G
1wuvA		153		N
1wuvA		154		L
1wuvA		155		E
1wuvA		156		L
1wuvA		157		T
1wuvA		158		R
1wuvA		159		V
1wuvA		160		S
1wuvA		161		S
1wuvA		162		N
1wuvA		163		G
1wuvA		164		S
1wuvA		165		P
1wuvA		166		Q
1wuvA		167		G
1wuvA		168		S
1wuvA		169		S
1wy7A		93		K
1wy9A		62		G
1wy9A		63		V
1wy9A		64		P
1wy9A		65		K
1x1oA		115		Y
1x1oA		116		V
1x1oA		117		E
1x1oA		118		A
1x1oA		119		L
1x24A		84		F
1x24A		85		R
1x24A		86		E
1x24A		87		E
1x2kA		19		R
1y0mA		15		Q
1y52X		34		A
1y52X		35		V
1y52X		36		A
1y52X		37		D
1y52X		38		N
1y52X		39		P
1y52X		40		G
1y52X		41		N
1y52X		42		I
1yjgA		46		K
1yltA		228		G
1yp8A		18		G
1yt4A		228		G
1yz4A		81		R
1yz4A		82		L
1zkrA		74		M
1zkrA		75		A
1zldA		37		N
1zm1A		162		W
1zm1A		163		V
1zm1A		164		K
1zm1A		165		V
1zm1A		166		Y
1zm1A		167		K
1zm1A		168		Y
1zm1A		169		T
1zm1A		170		P
1zm1A		171		G
1zm1A		172		Q
1zm1A		173		G
1zm1A		174		E
1zm1A		175		G
1zm1A		176		G
1zm1A		177		S
1zm1A		178		D
1zm1A		179		F
1zm1A		180		T
1zm1A		181		L
1zm1A		182		D
1zm1A		183		W
1zm1A		184		T
1zm1A		185		D
1zm1A		186		N
1zm1A		187		F
1zm1A		188		D
1zm1A		189		T
1zm1A		190		F
1zm1A		75		A
1zm1A		76		G
1zsgA		20		T
2a4yA		37		I
2a4yA		38		H
2a5bA		36		A
2a5bA		37		V
2a5bA		38		T
2a5bA		39		A
2a5bA		40		T
2a5bA		41		S
2a5bA		42		N
2a5bA		43		E
2a5bA		44		I
2a6vA		129		K
2a6vA		130		D
2a6vA		131		L
2a6vA		132		D
2a6vA		133		I
2a6vA		134		E
2a6vA		135		S
2a6vA		136		S
2a6yA		129		K
2a6yA		130		P
2a6yA		131		V
2a6yA		132		D
2a6yA		133		K
2a6yA		134		T
2a6yA		135		K
2a6yA		136		I
2a6yA		137		Y
2a6yA		138		D
2a6yA		73		S
2a6yA		74		G
2a6zA		131		K
2a6zA		132		P
2a6zA		133		V
2a6zA		134		D
2a6zA		135		K
2a6zA		136		T
2a6zA		137		K
2a6zA		138		I
2a6zA		139		Y
2a6zA		140		D
2a8gA		34		A
2a8gA		35		V
2a8gA		36		T
2a8gA		37		A
2a8gA		38		T
2a8gA		39		S
2a8gA		40		N
2a8gA		41		E
2a8gA		42		I
2acyA		17		V
2acyA		18		Q
2acyA		19		G
2aglA		87		D
2aglA		88		A
2aglA		89		D
2aglA		90		K
2aglA		91		L
2aglA		92		T
2aglA		93		F
2aglA		94		E
2aglA		95		K
2aglA		96		E
2ak5A		15		T
2ak5A		42		T
2ak5A		43		H
2ak5A		44		N
2araA		81		R
2araA		82		P
2araA		83		R
2araA		84		A
2araA		85		Y
2araA		86		W
2araA		87		H
2araA		88		E
2araA		89		W
2araA		90		L
2araA		91		N
2araA		92		W
2araA		93		P
2araA		94		S
2araA		95		I
2araA		96		F
2avdA		107		A
2avdA		108		E
2avdA		57		L
2avdA		58		I
2avdA		59		Q
2avdA		60		A
2avdA		61		K
2avdA		62		K
2avdA		63		A
2avdA		64		L
2avdA		65		D
2avdA		66		L
2avdA		67		G
2avdA		68		T
2avdA		69		F
2avdA		70		T
2avdA		71		G
2avdA		72		Y
2avdA		73		S
2avdA		74		A
2avdA		75		L
2avdA		76		A
2avdA		77		L
2avdA		78		A
2avdA		79		L
2avdA		80		A
2avdA		81		L
2avdA		82		P
2avdA		83		A
2avkA		68		A
2avkA		69		Y
2avkA		70		P
2avkA		71		E
2awcA		65		A
2awcA		66		Y
2awcA		67		P
2awcA		68		E
2b38A		18		N
2bbkH		139		K
2bbkH		140		A
2bbkH		141		F
2bbkH		142		K
2bbkH		143		R
2bbkH		144		M
2bbkH		145		L
2bbkH		146		D
2bbkH		147		V
2bbkH		148		P
2bbkH		149		D
2bbkH		150		C
2bbkH		151		Y
2bbkH		152		H
2bbkH		153		I
2bbkH		154		F
2bbkH		155		P
2bbkH		228		A
2bbkH		84		D
2bbkH		85		P
2bbkH		86		V
2bbkH		87		T
2bbkH		88		L
2bbkH		89		L
2bbkH		90		P
2bbkH		91		T
2bc3A		34		G
2bc3A		35		N
2bc3A		36		A
2bc3A		37		E
2bk6A		28		M
2bk6A		29		R
2bk6A		30		G
2bk6A		31		H
2bk6A		32		N
2bk6A		33		F
2bk6A		34		F
2bk6A		35		T
2bk6A		36		L
2bk6A		37		H
2bk6A		38		E
2bk6A		39		K
2bk6A		40		M
2bk6A		41		D
2bk6A		42		D
2bk6A		43		L
2bk6A		44		Y
2bk6A		45		S
2bk6A		46		E
2bk6A		47		F
2bk6A		48		G
2bk6A		49		E
2bk6A		50		Q
2bk6A		51		M
2bk6A		52		D
2bk6A		53		E
2bk6A		54		V
2bk6A		55		A
2bk6A		56		E
2bk6A		57		R
2bk6A		58		L
2bk6A		59		L
2bk6A		60		A
2bk6A		61		I
2bk6A		62		G
2bk6A		63		G
2bk6A		64		S
2bk6A		65		P
2bk6A		66		F
2bk6A		67		S
2bk6A		68		T
2bk6A		69		L
2bk6A		70		K
2bk6A		71		E
2bk6A		72		F
2bk6A		73		L
2bk6A		74		E
2bk6A		75		N
2bk6A		76		A
2bk6A		77		S
2bk6A		78		V
2bk6A		79		E
2bk6A		80		E
2bk6A		81		A
2bk6A		82		P
2bk6A		83		Y
2bk6A		84		T
2bk6A		85		K
2bk6A		86		P
2bk6A		87		K
2bk6A		88		T
2bk6A		89		M
2bkcA		29		R
2bkcA		30		G
2bqpA		109		Y
2bqpA		110		D
2bqpA		111		K
2bvzA		46		R
2bvzA		47		R
2bvzA		48		L
2bvzA		49		A
2bvzA		50		Y
2bvzA		51		P
2bvzA		52		I
2bvzA		53		A
2bvzA		54		K
2bvzA		55		D
2bxjA		46		R
2bxjA		47		R
2bxjA		48		L
2bxjA		49		A
2bxjA		50		Y
2bxjA		51		P
2bxjA		52		I
2bxjA		53		A
2bxjA		54		K
2bxjA		55		D
2c4iA		169		S
2camA		35		A
2camA		36		V
2camA		37		T
2camA		38		A
2camA		39		T
2camA		40		S
2camA		41		N
2camA		42		E
2camA		43		I
2cc1A		224		D
2cf7A		122		E
2cf7A		123		E
2cf7A		32		W
2cf7A		33		Y
2cf7A		34		M
2cf7A		35		R
2cf7A		36		G
2cf7A		37		R
2cf7A		38		G
2cf7A		39		F
2cf7A		42		W
2cf7A		43		H
2cf7A		44		P
2cf7A		45		K
2cf7A		46		M
2cf7A		47		D
2cf7A		48		E
2cf7A		49		Y
2cf7A		50		M
2cf7A		51		E
2cf7A		52		E
2cf7A		53		I
2cf7A		54		D
2cf7A		55		G
2cf7A		56		Y
2cf7A		57		L
2cf7A		58		A
2cf7A		59		E
2cf7A		60		M
2cf7A		61		S
2cf7A		62		E
2cf7A		63		R
2cf7A		64		L
2cjtA		104		S
2cjtA		105		G
2cjtA		106		T
2cjtA		107		K
2cnaA		116		K
2cnaA		117		S
2cnaA		118		N
2cnaA		119		S
2cnaA		120		T
2cnaA		121		H
2cnaA		122		Q
2cnaA		123		T
2cnaA		124		D
2cnaA		125		A
2cnaA		126		L
2cnaA		127		H
2cnaA		128		F
2cnaA		129		M
2cnaA		130		F
2cnaA		131		N
2cnaA		132		Q
2cnaA		133		F
2cnaA		134		S
2cnaA		135		K
2cnaA		136		D
2cnaA		137		Q
2cnaA		138		K
2cnaA		139		D
2cnaA		140		L
2cnaA		141		I
2cnaA		142		L
2cnaA		143		Q
2cnaA		144		G
2cnaA		145		D
2cnaA		146		A
2cnaA		147		T
2cnaA		148		T
2cnaA		149		G
2cnaA		150		T
2cnaA		151		D
2co0A		112		N
2co0A		113		L
2co0A		114		I
2co0A		115		V
2co0A		116		S
2co0A		117		G
2co0A		118		S
2co0A		119		F
2co0A		120		D
2co0A		121		E
2co0A		122		S
2creA		19		D
2cxcA		19		T
2cxcA		20		A
2cxcA		21		Y
2cxcA		22		R
2cz4A		42		G
2cz4A		43		S
2cz4A		44		R
2cz4A		45		G
2cz4A		46		I
2cz4A		47		R
2cz4A		48		S
2cz4A		49		V
2cz4A		50		D
2cz4A		51		W
2d3pA		113		S
2d3pA		114		K
2d3pA		115		L
2d3pA		116		K
2d3pA		117		T
2d3pA		118		N
2d3pA		119		S
2d3pA		120		T
2d3pA		121		A
2d3pA		122		D
2d3pA		123		A
2d3pA		124		Q
2d3pA		125		S
2d3pA		126		L
2d3pA		127		H
2d3pA		128		F
2d3pA		129		T
2d3pA		130		F
2d3pA		131		N
2d3pA		132		Q
2d3pA		133		F
2d3pA		134		S
2d3pA		135		Q
2d3pA		136		N
2d3pA		137		P
2d3pA		138		K
2d3pA		139		D
2d3pA		140		L
2d3pA		141		I
2d3pA		142		L
2d3pA		143		Q
2d3pA		144		G
2d3pA		145		D
2d3pA		146		A
2d3pA		147		S
2d3pA		148		T
2d3pA		149		D
2d3pA		150		S
2d3pA		151		D
2d3pA		152		G
2d3pA		153		N
2d3pA		154		L
2d3pA		155		Q
2d3pA		156		L
2d3pA		157		T
2d3pA		158		R
2d3pA		159		V
2d3pA		160		S
2d3pA		161		N
2d3pA		162		G
2d3pA		163		S
2d3pA		164		P
2d3pA		165		Q
2d3pA		166		S
2d3pA		167		N
2d3pA		168		S
2d80A		178		A
2d80A		179		R
2d80A		180		N
2d80A		181		T
2d80A		182		G
2d80A		183		T
2d80A		184		L
2d80A		185		S
2d80A		186		G
2d80A		187		S
2d80A		188		V
2d80A		189		L
2d80A		190		S
2d80A		191		F
2d80A		192		A
2d80A		193		Q
2d80A		194		S
2d80A		195		G
2d80A		196		S
2d80A		197		Y
2d80A		198		G
2d80A		199		A
2d80A		200		N
2d80A		201		G
2d80A		202		M
2d81A		178		A
2d81A		179		R
2d81A		180		N
2d81A		181		T
2d81A		182		G
2d81A		183		T
2d81A		184		L
2d81A		185		S
2d81A		186		G
2d81A		187		S
2d81A		188		V
2d81A		189		L
2d81A		190		S
2d81A		191		F
2d81A		192		A
2d81A		193		Q
2d81A		194		S
2d81A		195		G
2d81A		196		S
2d81A		197		Y
2d81A		198		G
2d81A		199		A
2d81A		200		N
2d81A		201		G
2d81A		202		M
2d8jA		19		R
2d8jA		50		K
2d8jA		51		K
2d8jA		52		G
2d8jA		53		T
2d8jA		54		G
2d8jA		55		L
2d8jA		56		G
2dbmA		19		E
2dl4A		19		Q
2dnuA		20		Q
2dqwA		66		G
2e2aA		32		E
2e2aA		33		N
2e2aA		34		G
2eriA		27		N
2esbA		80		Q
2esbA		81		G
2eswA		17		T
2fd2A		30		N
2fpbA		214		G
2fpbA		215		T
2fzfA		39		I
2g99A		113		N
2g99A		114		L
2g99A		115		I
2g99A		116		V
2g99A		117		S
2g99A		118		G
2g99A		119		S
2g99A		120		F
2g99A		121		D
2g99A		122		E
2g99A		123		S
2g9aA		84		D
2gc4A		111		D
2gc4A		112		P
2gc4A		113		V
2gc4A		114		T
2gc4A		115		L
2gc4A		116		L
2gc4A		117		P
2gc4A		166		K
2gc4A		167		A
2gc4A		317		G
2gdfA		113		S
2gdfA		114		K
2gdfA		115		L
2gdfA		116		K
2gdfA		117		T
2gdfA		118		E
2gdfA		119		N
2gdfA		120		S
2gdfA		121		L
2gdfA		122		H
2gdfA		123		F
2gdfA		124		S
2gdfA		125		F
2gdfA		126		H
2gdfA		127		K
2gdfA		128		F
2gdfA		129		S
2gdfA		130		Q
2gdfA		131		N
2gdfA		132		P
2gdfA		133		K
2gdfA		134		D
2gdfA		135		L
2gdfA		136		I
2gdfA		137		L
2gdfA		138		Q
2gdfA		139		G
2gdfA		140		D
2gdfA		141		A
2gdfA		142		F
2gdfA		143		T
2gdfA		144		D
2gdfA		145		S
2gdfA		146		D
2gdfA		147		G
2gdfA		148		N
2gdfA		149		L
2gdfA		150		E
2gdfA		151		L
2gdfA		152		T
2gdfA		153		K
2gdfA		154		V
2gdfA		155		Q
2gdfA		156		G
2gdfA		157		N
2gdfA		158		S
2gdnA		227		T
2ghwB		117		S
2ghwB		118		G
2ghwB		119		G
2ghwB		120		S
2gj0A		23		S
2gjjA		115		K
2gjjA		116		R
2gjjA		117		G
2gyqA		130		E
2gyqA		131		L
2gyqA		132		G
2gyqA		133		H
2gyqA		41		T
2h13A		111		N
2h13A		112		L
2h13A		113		I
2h13A		114		V
2h13A		115		S
2h13A		116		G
2h13A		117		S
2h13A		118		F
2h13A		119		D
2h13A		120		E
2h13A		121		S
2h68A		112		N
2h68A		113		L
2h68A		114		I
2h68A		115		V
2h68A		116		S
2h68A		117		G
2h68A		118		S
2h68A		119		F
2h68A		120		D
2h68A		121		E
2h68A		122		S
2h9lA		129		N
2h9lA		130		L
2h9lA		131		I
2h9lA		132		V
2h9lA		133		S
2h9lA		134		G
2h9lA		135		S
2h9lA		136		F
2h9lA		137		D
2h9lA		138		E
2h9lA		139		S
2ixqB		123		K
2ixqB		124		D
2ixqB		125		N
2ixqB		126		K
2ixqB		127		Q
2izbA		34		A
2izbA		35		V
2izbA		36		G
2izbA		37		N
2izbA		38		A
2izbA		39		E
2j3tC		111		N
2j3tC		112		P
2j3tC		113		L
2j3tC		114		C
2j3tC		115		P
2j3tC		116		L
2j3tC		117		G
2j3tC		118		Q
2j3tC		119		T
2j9lA		69		N
2j9lA		70		A
2j9lA		71		R
2j9lA		72		K
2j9lA		73		K
2j9lA		74		Q
2j9lA		75		D
2j9lA		76		G
2j9lA		77		V
2j9lA		78		V
2j9lA		79		S
2j9lA		80		T
2j9lA		81		S
2j9lA		82		I
2jb9A		104		P
2mtaH		102		D
2mtaH		103		P
2mtaH		104		V
2mtaH		105		T
2mtaH		106		L
2mtaH		107		L
2mtaH		108		P
2nq3A		110		G
2nq3A		111		D
2nq3A		112		K
2nq3A		113		E
2nq3A		114		P
2nq3A		115		T
2nq3A		116		E
2nyiA		126		A
2nyiA		127		P
2nyiA		128		F
2nyiA		129		A
3hhrA		129		L
3hhrA		130		E
3hhrA		131		D
3hhrA		132		G
3hhrA		133		S
3hhrA		134		P
3hhrA		135		R
3hhrA		136		T
3hhrA		137		G
3hhrA		138		Q
3hhrA		139		I
3hhrA		140		F
3hhrA		141		K
3hhrA		142		Q
3hhrA		143		T
3hhrA		144		Y
3hhrA		145		S
3hhrA		146		K
3hhrA		147		F
3hhrA		148		D
3hhrA		40		Q
3hhrA		41		K
3hhrA		42		Y
3hhrA		43		S
3hhrA		44		F
3hhrA		45		L
3hhrA		46		Q
3hhrA		47		N
3hhrA		48		P
3hhrA		49		Q
3hhrA		50		T
3hhrA		51		S
3hhrA		52		L
3hhrA		53		C
3hhrA		54		F
3hhrA		55		S
3hhrA		56		E
3hhrA		57		S
3hhrA		58		I
3hhrA		59		P
3hhrA		60		T
3hhrA		61		P
3hhrA		62		S
3hhrA		63		N
3hhrA		64		R
3hhrA		65		E
3hhrA		66		E
9gaaA		100		H
9gaaA		101		V
9gaaA		102		M
9gaaA		103		L
9gaaA		104		V
9gaaA		105		G
9gaaA		106		D
9gaaA		107		G
9gaaA		108		A
9gaaA		109		L
9gaaA		110		E
9gaaA		111		F
9gaaA		112		A
9gaaA		113		L
9gaaA		114		S
9gaaA		115		Q
9gaaA		116		G
9gaaA		117		F
9gaaA		118		K
9gaaA		119		K
9gaaA		120		E
9gaaA		121		N
9gaaA		122		L
9gaaA		123		L
9gaaA		124		T
9gaaA		125		A
9gaaA		126		E
9gaaA		127		S
9gaaA		128		E
9gaaA		129		K
9gaaA		130		E
9gaaA		131		W
9gaaA		132		K
9gaaA		133		E
9gaaA		134		W
9gaaA		135		L
9gaaA		136		D
9gaaA		72		N
9gaaA		73		Y
9gaaA		74		N
9gaaA		75		I
9gaaA		76		G
9gaaA		77		S
9gaaA		78		V
9gaaA		79		A
9gaaA		80		C
9gaaA		81		M
9gaaA		82		E
9gaaA		83		H
9gaaA		84		I
9gaaA		85		K
9gaaA		86		N
9gaaA		87		P
9gaaA		88		I
9gaaA		89		S
9gaaA		90		V
9gaaA		91		A
9gaaA		92		R
9gaaA		93		A
9gaaA		94		V
9gaaA		95		M
9gaaA		96		E
9gaaA		97		K
9gaaA		98		T
9gaaA		99		P
9gacA		100		H
9gacA		101		V
9gacA		102		M
9gacA		103		L
9gacA		104		V
9gacA		105		G
9gacA		106		D
9gacA		107		G
9gacA		108		A
9gacA		109		L
9gacA		110		E
9gacA		111		F
9gacA		112		A
9gacA		113		L
9gacA		114		S
9gacA		115		Q
9gacA		116		G
9gacA		117		F
9gacA		118		K
9gacA		119		K
9gacA		120		E
9gacA		121		N
9gacA		122		L
9gacA		123		L
9gacA		124		T
9gacA		125		A
9gacA		126		E
9gacA		127		S
9gacA		128		E
9gacA		129		K
9gacA		130		E
9gacA		131		W
9gacA		132		K
9gacA		133		E
9gacA		134		W
9gacA		135		L
9gacA		136		H
9gacA		137		D
9gacA		72		N
9gacA		73		Y
9gacA		74		N
9gacA		75		I
9gacA		76		G
9gacA		77		S
9gacA		78		V
9gacA		79		A
9gacA		80		C
9gacA		81		M
9gacA		82		E
9gacA		83		H
9gacA		84		I
9gacA		85		K
9gacA		86		N
9gacA		87		P
9gacA		88		I
9gacA		89		S
9gacA		90		V
9gacA		91		A
9gacA		92		R
9gacA		93		A
9gacA		94		V
9gacA		95		M
9gacA		96		E
9gacA		97		K
9gacA		98		T
9gacA		99		P
9gafA		100		H
9gafA		101		V
9gafA		102		M
9gafA		103		L
9gafA		104		V
9gafA		105		G
9gafA		106		D
9gafA		107		G
9gafA		108		A
9gafA		109		L
9gafA		110		E
9gafA		111		F
9gafA		112		A
9gafA		113		L
9gafA		114		S
9gafA		115		Q
9gafA		116		G
9gafA		117		F
9gafA		118		K
9gafA		119		K
9gafA		120		E
9gafA		121		N
9gafA		122		L
9gafA		123		L
9gafA		124		T
9gafA		125		A
9gafA		126		E
9gafA		127		S
9gafA		128		E
9gafA		129		K
9gafA		130		E
9gafA		131		W
9gafA		132		K
9gafA		133		E
9gafA		134		W
9gafA		135		L
9gafA		136		Y
9gafA		137		K
9gafA		138		P
9gafA		139		I
9gafA		140		V
9gafA		141		N
9gafA		142		I
9gafA		143		E
9gafA		144		N
9gafA		145		H
9gafA		146		D
9gafA		72		N
9gafA		73		Y
9gafA		74		N
9gafA		75		I
9gafA		76		G
9gafA		77		S
9gafA		78		V
9gafA		79		A
9gafA		80		C
9gafA		81		M
9gafA		82		E
9gafA		83		H
9gafA		84		I
9gafA		85		K
9gafA		86		N
9gafA		87		P
9gafA		88		I
9gafA		89		S
9gafA		90		V
9gafA		91		A
9gafA		92		R
9gafA		93		A
9gafA		94		V
9gafA		95		M
9gafA		96		E
9gafA		97		K
9gafA		98		T
9gafA		99		P

### IndependentSet, entlist:
PDB entry
==========
1h1dA
1npsA
2b4lA

### IndependentSet, linkers:
PDB entry	Residues	Sequence
=========================================
1h1dA		131-131		D
1npsA		45-46		PG
2b4lA		122-165		DEMGEIMIKVEEGEKPAKVAAEYVNKHKDQIAEWTKGVQKVKGD
2b4lA		157-164		KGVQKVKG

### IndependentSet, linkerRes:
PDB entry	Residue		Amino Acid
===========================================
1h1dA		131		D
1npsA		45		P
1npsA		46		G
2b4lA		122		D
2b4lA		123		E
2b4lA		124		M
2b4lA		125		G
2b4lA		126		E
2b4lA		127		I
2b4lA		128		M
2b4lA		129		I
2b4lA		130		K
2b4lA		131		V
2b4lA		132		E
2b4lA		133		E
2b4lA		134		G
2b4lA		135		E
2b4lA		136		K
2b4lA		137		P
2b4lA		138		A
2b4lA		139		K
2b4lA		140		V
2b4lA		141		A
2b4lA		142		A
2b4lA		143		E
2b4lA		144		Y
2b4lA		145		V
2b4lA		146		N
2b4lA		147		K
2b4lA		148		H
2b4lA		149		K
2b4lA		150		D
2b4lA		151		Q
2b4lA		152		I
2b4lA		153		A
2b4lA		154		E
2b4lA		155		W
2b4lA		156		T
2b4lA		157		K
2b4lA		158		G
2b4lA		159		V
2b4lA		160		Q
2b4lA		161		K
2b4lA		162		V
2b4lA		163		K
2b4lA		164		G
2b4lA		165		D


==> Round001-Results <==
### PredictedLinkers-1cvmA_139-140:
Label		Energy score		RMSD		Sequence
=================================================================
Native		  -70862.40		0.000		QK
Reference	  -70838.30		N/A    		GG

Designed-01	  -73190.80		0.656		YT
Designed-02	  -72962.80		0.614		YK
Designed-03	  -72844.30		0.868		VA
Designed-04	  -72689.10		0.841		VH
Designed-05	  -72485.10		0.397		QG
Designed-06	  -72462.30		0.521		YE
Designed-07	  -72429.60		0.393		FK
Designed-08	  -72298.40		0.937		DH
Designed-09	  -72288.30		1.025		WN
Designed-10	  -72136.70		0.807		AN
Designed-11	  -71994.80		0.770		YV
Designed-12	  -71959.00		0.428		LA
Designed-13	  -71854.90		1.227		LW
Designed-14	  -71834.70		1.115		WF
Designed-15	  -71785.90		2.083		DP
Designed-16	  -71763.00		0.427		IC
Designed-17	  -71684.70		0.627		YA
Designed-18	  -71515.00		0.992		IP
Designed-19	  -71164.10		0.810		TL
Designed-20	  -38076.68		0.863		QL


### PredictedLinkers-1d3gA_47-48:
Label		Energy score		RMSD		Sequence
=================================================================
Native		  -70120.80		0.000		LE
Reference	  -70726.20		N/A    		GG

Designed-01	  -72202.30		0.712		SE
Designed-02	  -72004.40		0.572		VA
Designed-03	  -71894.60		0.778		KL
Designed-04	  -71854.00		0.523		AC
Designed-05	  -71757.40		1.783		VP
Designed-06	  -71742.70		1.896		SW
Designed-07	  -71685.30		0.883		IA
Designed-08	  -71678.90		0.997		LH
Designed-09	  -71645.10		0.711		MT
Designed-10	  -71592.50		0.616		IM
Designed-11	  -71583.50		0.740		AV
Designed-12	  -71534.90		1.664		YS
Designed-13	  -71515.40		0.750		FF
Designed-14	  -71376.00		0.818		TC
Designed-15	  -71289.20		1.210		FL
Designed-16	  -71248.90		1.527		TV
Designed-17	  -70957.00		0.904		GL
Designed-18	  -42391.47		0.644		LI
Designed-19	  -42188.20		0.546		AT
Designed-20	  -42151.31		0.712		AA


### PredictedLinkers-1fwxA_117-119:
Label		Energy score		RMSD		Sequence
=================================================================
Native		 -124058.50		0.000		CDV
Reference	  -68047.00		N/A    		GGG

Designed-01	 -125748.10		1.167		AFS
Designed-02	 -125699.60		1.243		LIL
Designed-03	 -125673.30		1.327		LMA
Designed-04	 -125494.70		1.166		CLY
Designed-05	 -125345.20		4.118		LEF
Designed-06	 -125308.10		1.695		GLF
Designed-07	 -125260.90		1.275		LAP
Designed-08	 -125223.30		4.829		VLF
Designed-09	 -125115.10		0.989		LRL
Designed-10	 -125113.30		1.283		YPV
Designed-11	 -124952.10		1.220		TLV
Designed-12	 -124925.00		1.695		WFS
Designed-13	 -124894.20		1.173		FLF
Designed-14	 -124681.80		1.735		ALI
Designed-15	 -124653.80		1.285		VTV
Designed-16	 -124653.20		4.520		FII
Designed-17	 -124507.40		1.061		HMV
Designed-18	  -69026.20		1.217		FHA
Designed-19	  -68780.12		1.999		LMF
Designed-20	  -68754.80		1.167		IEL


### PredictedLinkers-1h1dA_131-131:
Label		Energy score		RMSD		Sequence
=================================================================
Native		  -44963.91		0.000		D
Reference	  -43927.47		1.537  		G

Designed-01	  -44892.40		0.773		L
Designed-02	  -44787.69		0.284		Y
Designed-03	  -44742.43		1.004		M
Designed-04	  -44700.34		0.247		V
Designed-05	  -44661.75		0.387		F
Designed-06	  -44576.59		0.455		E
Designed-07	  -44557.43		0.446		I
Designed-08	  -44417.93		0.228		Q
Designed-09	  -44364.17		0.610		A
Designed-10	  -44283.12		1.537		G
Designed-11	  -44239.77		0.416		T
Designed-12	  -44184.18		1.054		S
Designed-13	  -43993.34		0.851		P


### PredictedLinkers-1h3qA_113-117:
Label		Energy score		RMSD		Sequence
=================================================================
Native		  -26898.23		0.000		PFYEP
Reference	  -26850.72		N/A    		GGGGG

Designed-01	  -28050.93		3.308		QVNQC
Designed-02	  -27875.04		3.533		TVHFS
Designed-03	  -27838.28		4.427		ETSFL
Designed-04	  -27787.81		4.347		KRAKV
Designed-05	  -27709.36		3.823		EARPD
Designed-06	  -27667.67		3.304		RWFYD
Designed-07	  -27660.89		2.096		VGEEW
Designed-08	  -27658.70		2.279		YKLYT
Designed-09	  -27573.58		3.799		REGYH
Designed-10	  -27539.83		3.979		GWKIY
Designed-11	  -27538.55		3.704		GIKLD
Designed-12	  -27466.24		3.708		VFGRP
Designed-13	  -27383.51		3.302		HLPVE
Designed-14	  -27238.99		3.833		SRWLY
Designed-15	  -27238.25		2.718		NRNTG
Designed-16	  -27100.13		3.642		FMIPK
Designed-17	  -27075.83		2.176		LYGYT
Designed-18	  -26992.30		2.719		AVKRL
Designed-19	  -17722.88		3.457		LWPKT
Designed-20	  -17623.11		3.234		KWTSP


### PredictedLinkers-1npsA_45-46:
Label		Energy score		RMSD		Sequence
=================================================================
Native		  -16377.73		0.000		PG
Reference	  -16180.09		N/A    		GG

Designed-01	  -17046.55		2.119		EQ
Designed-02	  -16951.50		0.422		TK
Designed-03	  -16919.64		1.307		PY
Designed-04	  -16706.80		1.084		EA
Designed-05	  -16645.00		1.663		QP
Designed-06	  -16611.34		1.756		LS
Designed-07	  -16604.99		1.953		DF
Designed-08	  -16582.88		0.989		RL
Designed-09	  -16552.24		1.421		VK
Designed-10	  -16541.25		0.909		IA
Designed-11	  -16531.56		1.022		IQ
Designed-12	  -16496.61		0.604		AR
Designed-13	  -16474.26		2.081		NY
Designed-14	  -16423.82		1.574		TL
Designed-15	  -16336.48		1.185		DE
Designed-16	  -16295.74		1.626		TN
Designed-17	  -16244.97		0.729		IP
Designed-18	  -16069.44		1.500		RW
Designed-19	  -15977.23		0.830		RD
Designed-20	   -8507.59		1.252		NC


### PredictedLinkers-1pt0A_15-49:
Label		Energy score		RMSD		Sequence
=================================================================
Native		  -20090.36		0.000		KVTHADLHYEGSACAIDQDFLDAAGILENEAIDIW
Reference	  -19268.65		N/A    		GGGGGGGGGGGGGGGGGGGGGGGGGGGGGGGGGGG

Designed-01	  -22127.87		23.927		IKTKTKTAGDQSLVTHWKPELWEQDHKQRAIFTID
Designed-02	  -21301.56		22.994		KYMIAYLNHDITYTDKSEKVGTVVNVLFDSLVQVL
Designed-03	  -21003.43		25.639		WDYSYKKTYGKYYKIPTKNANWFSAENVYSTTVLA
Designed-04	  -20913.62		26.859		LKLQELQYEQHEKKETLTPAVRNYYGLAYQYTWWL
Designed-05	  -20882.31		27.297		VVGQGNKYPDQASKTKAEEYTQAYKTLHNTVGAIA
Designed-06	  -20708.12		24.592		ASFYSETVMSFLHKTAYGRAEWDAYFSPKVNTGGD
Designed-07	  -20654.30		29.210		YHTPAENGPESWGPDVSKVCQFYHDHKGHLYAALE
Designed-08	  -20608.49		22.100		RYGFFTLRKTSDHQFHPHDHLDEPEKYDGRGLKPA
Designed-09	  -20570.83		26.615		IYPAFPSLRIYDHQNKVCTFDSHPSGAFADQHVSF
Designed-10	  -20556.56		20.735		AYINQMENDQGVRTDRQKSVYRTNMFMADVVLKMI
Designed-11	  -20535.05		21.496		DRKYKGEDNHIGSTRLPTADWGKPITDNANPPILK
Designed-12	  -20521.98		25.763		NFNFQLKAQLTPYRHPEKLEFLTTEREFHMGSQLL
Designed-13	  -20470.58		25.230		LYPTYQTTRTYPEAVIAPLKNSEPNQHKDFDSALS
Designed-14	  -20409.69		26.023		IELKPSTQQDFHHTPLTSNEGLATSSAFFDRNYYV
Designed-15	  -20270.34		23.106		LAIIIEYYDKSSKIDRPEQGQYKPHRIMTELVLPL
Designed-16	  -20252.38		25.518		SCLITLTVDCNLPYRAVNSETESYFDVHTSFKQYG
Designed-17	  -20030.14		22.290		VYGGWAVQQKQGTYACATQPPAHAEAKRTSIEDLY
Designed-18	  -19765.31		27.662		FFILIEQWSIHRTYHGDTPAHTSYSQKDNRRVPFP
Designed-19	  -19490.40		20.616		FEARDHKDEFEYSNKKARRLHFRGTMDSRGYKKLS
Designed-20	  -19446.00		30.858		IPYKLYSVPQATLESVVYQYQSTVLTEYPISYRTK


### PredictedLinkers-1yn9A_111-111:
Label		Energy score		RMSD		Sequence
=================================================================
Native		  -32735.16		0.000		P
Reference	  -33361.95		0.610  		G

Designed-01	  -34031.53		0.950		K
Designed-02	  -33874.52		0.438		E
Designed-03	  -33872.93		0.257		F
Designed-04	  -33861.66		0.610		G
Designed-05	  -33856.38		0.186		Y
Designed-06	  -33839.15		1.361		L
Designed-07	  -33750.73		0.592		A
Designed-08	  -33600.71		0.352		T
Designed-09	  -33537.86		1.572		I
Designed-10	  -33420.19		1.645		D
Designed-11	  -33345.03		0.495		N
Designed-12	  -33167.36		0.406		S


### PredictedLinkers-2ahfA_59-82:
Label		Energy score		RMSD		Sequence
=================================================================
Native		  -77250.80		0.000		GDEQYREGAVRTVASFRERLDRFE
Reference	  -77394.60		N/A    		GGGGGGGGGGGGGGGGGGGGGGGG

Designed-01	  -78669.50		10.339		VFPNDGDSLAEIETKDKFTVDSDE
Designed-02	  -78632.00		14.016		YMSAKTQLQTRKGEGPSVGSAHPI
Designed-03	  -78588.40		12.720		LGTKDLTSKSADESATNREDGSTV
Designed-04	  -78424.80		13.485		PIKFLSPFPTEYEQSHQAEDQSEH
Designed-05	  -78353.10		8.233		NFNTPPKPTGSQDDTTLLDESGEV
Designed-06	  -78082.40		11.553		GSLFDIQRPEDWKRQKKEERKIDH
Designed-07	  -78066.10		10.042		PWKFWMTTCLKDWDSRYELQHPET
Designed-08	  -77984.60		15.717		YTSGDGNPDFYPSERDESSYGKLY
Designed-09	  -77947.40		14.084		LSTILQPSKWEIERTTQSQSTLRQ
Designed-10	  -77831.30		13.638		AVDPITFKSQSGLLLTYLNMCRER
Designed-11	  -77736.60		14.315		LTGKPVISADTRDPTENKDKEGSC
Designed-12	  -77691.90		10.095		GAPSTDEYKGSTGNRNDNKRDLTY
Designed-13	  -77683.70		14.088		KICHHRMAFDAESSRLLKSHLDQL
Designed-14	  -77503.70		13.888		NNESDAREIGLSNPYGKSYNLFEQ
Designed-15	  -77444.70		14.558		LDHPEIGYENVTVGPRSYSGPALK
Designed-16	  -77416.10		9.945		VTFEIPESDTQKEGTWSELSSTPS
Designed-17	  -77382.80		12.450		HTNETNELTTQYLTTDPRQDTENE
Designed-18	  -77332.70		10.100		LGPADLSREADEKTSRGHIVQNEG
Designed-19	  -77228.40		16.681		QRKAIVERHFYRTPTTKDNHRLTW
Designed-20	  -77095.90		12.285		GFENLAQEPLSYYSRTSKTRSVSW


### PredictedLinkers-2b4lA_122-165:
Label		Energy score		RMSD		Sequence
=================================================================
Native		  -55258.59		0.000		DEMGEIMIKVEEGEKPAKVAAEYVNKHKDQIAEWTKGVQKVKGD
Reference	  -53869.24		N/A    		GGGGGGGGGGGGGGGGGGGGGGGGGGGGGGGGGGGGGGGGGGGG

Designed-01	  -55942.17		18.514		SENDLNKSHPNTSGESSSDSISLFTRLDFSDEKGKYAPRGIFQK
Designed-02	  -55678.20		21.955		TIDFTPIREDPFFQSAPYSDTDFGDKTRKTDATKEGDEGKKEVS
Designed-03	  -55512.67		23.547		PQCLCGNQATEDRTEWIEPSRDNGDRKEAGEPNDKEAVTPLRTS
Designed-04	  -55413.89		22.514		GPHGPLATAKYEKTQYREVSAPEMPNRGKNTNYNISWTNSESGE
Designed-05	  -55378.33		17.305		YSKKHPMDLQGTASISADKNNKQIIPPSKDINRSEQTNFQQYTY
Designed-06	  -55373.52		18.471		LDVESGSGTDAYVRLEQFSKFLAYDFVSVGGFTWYNASQEQNNK
Designed-07	  -55360.86		21.286		SQKNVTWPILNNKYEDLVSLLATENHTIMTAVGRTPIDEGNKRN
Designed-08	  -55095.35		22.182		FPSVRQVKTFDGLYAKVKPEEMERKPNTDRSYAQVQGDLQEVWH
Designed-09	  -55057.73		19.321		KQQEDTYNSAQPFYNNIVYAVTSSSKAEVSGSHSAVQNIEHKTG
Designed-10	  -55010.75		17.848		AHSANESDQPRHTVNAQTPSTLNDQGKNIFFLKHPTTEPKGDVF
Designed-11	  -54873.87		18.671		SMFQKGVRNEYVYPHMKGGAEDIAEVYSGPTDGEIKTPYAENGS
Designed-12	  -54707.12		21.398		DKQINAVNIKSGRNIRVKNVPSEQYREPNNRRLYDYPNMHRKFY
Designed-13	  -54702.03		21.370		LMYLVFDDYNHKSPFKTLEARVLNSSLGFHDDISANEDEITNNL
Designed-14	  -54659.01		16.330		GSTIVYRIVYNHDDDRVPDYKFNHEAKTARKSEAEHTQHDQNQQ
Designed-15	  -54638.37		17.521		LVEFQERNENLPKKYSLSPWARNEKKSFMSSCDESRRDTPEMSK
Designed-16	  -54384.22		25.832		NKFITDLPGSYEPGTARNATYDTTLPTISALQKNKRARTDDYIG
Designed-17	  -54242.55		30.876		RAWVGTIGLGLNLRSHPNTFWGQHQRYIVDGELLGLDIACLTFD
Designed-18	  -54237.75		23.581		AHLFAKNYALLEQSTPDQGEDGPREARNQFSSQAVDENKPGTSE
Designed-19	  -54131.82		23.035		YSQIKPNQNAYKPSAPNESPMPQSFGLHDPIAHAQIHFKEMLNN
Designed-20	  -54102.54		22.113		TDEYGYRLGPVYGDWPEYQELHASVSDQLSKLHTKNNTQLSLPG


### PredictedLinkers-2clbA_45-48:
Label		Energy score		RMSD		Sequence
=================================================================
Native		  -33287.53		0.000		HLTG
Reference	  -33388.57		N/A    		GGGG

Designed-01	  -35429.43		3.961		LLTK
Designed-02	  -35048.40		4.993		RQPN
Designed-03	  -34674.15		3.594		FDQL
Designed-04	  -34568.27		5.333		YDKN
Designed-05	  -34529.60		2.767		AYYS
Designed-06	  -34523.16		4.440		VFNN
Designed-07	  -34456.17		3.581		PLGY
Designed-08	  -34423.98		3.219		FEHD
Designed-09	  -34414.37		2.503		LYQD
Designed-10	  -34382.48		2.260		YSTN
Designed-11	  -34214.45		3.551		AMRF
Designed-12	  -34163.80		3.527		NLKD
Designed-13	  -33984.70		2.223		FLNA
Designed-14	  -33940.11		4.074		AFTN
Designed-15	  -33914.44		2.280		QSGR
Designed-16	  -33790.12		4.280		YKRG
Designed-17	  -33788.22		3.129		ERTS
Designed-18	  -33751.35		4.927		QLEN
Designed-19	  -33589.42		2.699		IRGF
Designed-20	  -33039.52		3.712		PLQV


### PredictedLinkers-2clbA_49-49:
Label		Energy score		RMSD		Sequence
=================================================================
Native		  -33578.12		0.000		M
Reference	  -33276.10		0.290  		G

Designed-01	  -34510.23		0.398		T
Designed-02	  -34452.23		0.473		V
Designed-03	  -34443.38		0.791		W
Designed-04	  -34353.67		1.282		I
Designed-05	  -34175.64		1.047		Q
Designed-06	  -34133.60		0.193		K
Designed-07	  -34125.46		1.376		A
Designed-08	  -34122.78		0.290		G
Designed-09	  -34102.03		0.599		S
Designed-10	  -34040.11		0.109		E
Designed-11	  -34032.26		0.781		H
Designed-12	  -33850.72		1.202		D
Designed-13	  -20421.85		0.373		L


### PredictedLinkers-2erfA_113-113:
Label		Energy score		RMSD		Sequence
=================================================================
Native		  -40483.51		0.000		K
Reference	  -40606.67		0.370  		G

Designed-01	  -41569.45		0.663		E
Designed-02	  -41239.06		0.457		I
Designed-03	  -41154.54		0.279		T
Designed-04	  -41114.83		0.475		K
Designed-05	  -40983.32		0.272		C
Designed-06	  -40982.98		0.522		R
Designed-07	  -40911.64		1.168		S
Designed-08	  -40750.61		0.464		A
Designed-09	  -40380.19		0.215		N
Designed-10	  -24328.43		0.237		Y
Designed-11	  -24021.69		0.370		G


### PredictedLinkers-2j3wA_115-116:
Label		Energy score		RMSD		Sequence
=================================================================
Native		  -28003.19		0.000		PF
Reference	  -27864.69		N/A    		GG

Designed-01	  -28336.91		2.633		AH
Designed-02	  -28290.55		0.834		DT
Designed-03	  -28283.32		2.967		SP
Designed-04	  -28277.28		0.794		YY
Designed-05	  -28249.18		3.624		LR
Designed-06	  -28218.12		1.317		NV
Designed-07	  -28176.74		2.592		IN
Designed-08	  -28131.03		3.096		PK
Designed-09	  -28092.99		1.185		EL
Designed-10	  -28083.63		3.891		YK
Designed-11	  -28054.53		3.319		TI
Designed-12	  -28031.74		1.502		SE
Designed-13	  -27988.15		3.485		NP
Designed-14	  -27979.05		0.738		EA
Designed-15	  -27919.47		3.060		AI
Designed-16	  -27907.24		1.678		ES
Designed-17	  -27886.51		3.271		LT
Designed-18	  -27882.16		1.521		SH
Designed-19	  -27757.17		2.849		DP
Designed-20	  -18115.64		1.055		QA


==> Round002-Datasets-T,I <==
### TrainingSet, entlist:
PDB entry
==========
1a6lA
1ahrA
1ajkA
1ajoA
1alqA
1avbA
1avdA
1ax0A
1axkA
1axqA
1azdA
1b8rA
1bgcA
1bjqA
1bsgA
1bueA
1byhA
1cd9A
1cn1A
1cpmA
1crzA
1dglA
1dy6A
1dypA
1dzbA
1e6hA
1eg2A
1f05A
1f5bA
1f6yA
1fatA
1fddA
1ff2A
1fl9A
1fo0B
1frhA
1friA
1frjA
1frkA
1frlA
1fw8A
1fwnA
1fx5A
1fxkA
1fynA
1fyuA
1g2bA
1g3oA
1g55A
1g60A
1g6bA
1g7yA
1g8wA
1gaoA
1gbgA
1gv9A
1gz9A
1h1dA
1h8oA
1h9pA
1h9wA
1hdrA
1htwA
1hwgA
1hzoA
1i1rB
1i2pA
1i2rA
1i5dA
1i5iA
1i9gA
1ioaA
1iysA
1j2tA
1jbjA
1jo0A
1jp5A
1k4uS
1k76A
1kalA
1kf0A
1louA
1lrnA
1lteA
1m39A
1m3cA
1m45A
1macA
1mdaH
1mg2A
1mveA
1mvqA
1n1qA
1n3oA
1n47A
1namB
1npeA
1npsA
1nrjB
1nw8A
1nyaA
1o4uA
1o4yA
1o4zA
1o60A
1odfA
1oryA
1p4kA
1pc4A
1pc5A
1pdrA
1ptsA
1puiA
1pujA
1pvhB
1q7fA
1q8oA
1qavA
1qokA
1r0uA
1r62A
1ravA
1rd5A
1rjvA
1rtp1
1sfyA
1stpA
1strB
1sw8A
1t5iA
1t8xA
1t9gR
1th8B
1tucA
1u0aA
1u4cA
1u89A
1uhfA
1umnA
1umzA
1urxA
1uzyA
1v8eA
1vc4A
1vjcA
1vpxA
1vyoA
1w8rA
1wbiA
1we4A
1wrmA
1wuvA
1wy9A
1wyxA
1x1oA
1x24A
1x2kA
1xm2A
1y0mA
1y52X
1yjgA
1yltA
1ylwA
1yp8A
1yt4A
1yz4A
1zkrA
1zldA
1zm1A
1zsgA
2a4yA
2a5bA
2a5cA
2a6vA
2a6yA
2a6zA
2a8gA
2acyA
2aglA
2ak5A
2araA
2avdA
2awcA
2b38A
2b4lA
2b86A
2bbkH
2bc3A
2bk6A
2bkcA
2bqpA
2bvzA
2bxjA
2c4iA
2camA
2cc1A
2cf7A
2cjtA
2cnaA
2cnxA
2co0A
2creA
2cwmA
2cxcA
2cz4A
2d3pA
2d80A
2d81A
2dbmA
2df6A
2dl4A
2dnuA
2dqwA
2e2aA
2eriA
2esbA
2eswA
2fd2A
2fhlA
2fpbA
2fzfA
2g99A
2g9aA
2gdfA
2gdnA
2ghwB
2gj0A
2gjjA
2gyqA
2h13A
2h68A
2h9lA
2hcmA
2hxcA
2ixqB
2izbA
2j3tC
2jb9A
2nq3A
3hhrA
9gacA
9gafA

### TrainingSet, linkerRes:
PDB entry	Residue		Amino Acid
===========================================
1a6lA		30		N
1ahrA		78		D
1ajkA		124		V
1ajkA		125		K
1ajkA		126		Y
1ajkA		127		T
1ajkA		128		S
1ajkA		129		N
1ajkA		130		Q
1ajkA		131		T
1ajkA		132		G
1ajkA		133		G
1ajkA		134		S
1ajkA		135		F
1ajkA		136		F
1ajkA		137		E
1ajkA		138		P
1ajkA		139		F
1ajkA		140		N
1ajkA		141		S
1ajkA		142		Y
1ajkA		143		N
1ajkA		144		S
1ajkA		145		G
1ajkA		146		T
1ajkA		147		W
1ajkA		148		E
1ajkA		149		K
1ajkA		150		A
1ajkA		151		D
1ajkA		152		G
1ajkA		153		Y
1ajkA		154		S
1ajkA		155		N
1ajkA		156		G
1ajkA		157		G
1ajkA		158		V
1ajkA		159		F
1ajkA		160		N
1ajkA		161		C
1ajkA		162		T
1ajkA		163		W
1ajkA		164		R
1ajkA		165		A
1ajkA		166		N
1ajkA		167		N
1ajkA		168		V
1ajkA		169		N
1ajkA		170		F
1ajkA		171		T
1ajkA		172		N
1ajkA		173		D
1ajkA		184		A
1ajkA		185		Y
1ajkA		186		N
1ajkA		187		K
1ajkA		44		V
1ajkA		45		G
1ajoA		139		S
1ajoA		140		S
1ajoA		141		A
1ajoA		88		T
1ajoA		89		G
1ajoA		90		G
1ajoA		91		S
1ajoA		92		F
1ajoA		93		F
1alqA		33		K
1alqA		34		E
1alqA		35		F
1alqA		36		A
1alqA		37		A
1alqA		38		A
1alqA		39		A
1avbA		111		Y
1avbA		112		D
1avbA		113		R
1avdA		34		A
1avdA		35		V
1avdA		36		T
1avdA		37		A
1avdA		38		T
1avdA		39		S
1avdA		40		N
1avdA		41		E
1avdA		42		I
1ax0A		117		Q
1ax0A		118		D
1ax0A		119		N
1axkA		157		A
1axkA		158		S
1axkA		159		T
1axkA		160		D
1axkA		161		Y
1axkA		162		W
1axkA		163		Q
1axkA		164		N
1axkA		165		W
1axkA		166		T
1axkA		167		D
1axkA		168		G
1axkA		169		G
1axkA		170		G
1axkA		171		I
1axkA		172		V
1axkA		173		N
1axkA		174		A
1axkA		175		V
1axkA		176		N
1axkA		177		G
1axkA		178		S
1axkA		179		G
1axkA		180		G
1axkA		181		N
1axkA		182		Y
1axkA		183		S
1axkA		184		V
1axkA		185		N
1axkA		186		W
1axkA		187		S
1axkA		188		N
1axkA		189		T
1axkA		190		G
1axkA		191		N
1axkA		192		F
1axkA		193		V
1axkA		194		V
1axkA		195		G
1axkA		196		K
1axkA		197		G
1axkA		198		W
1axkA		199		T
1axkA		200		T
1axkA		201		G
1axkA		202		S
1axkA		203		P
1axkA		204		F
1axkA		205		R
1axkA		206		T
1axkA		207		I
1axkA		208		N
1axkA		209		Y
1axkA		210		N
1axkA		211		A
1axkA		212		G
1axkA		213		V
1axkA		214		W
1axkA		215		A
1axkA		216		P
1axkA		217		N
1axkA		218		G
1axkA		219		N
1axkA		220		G
1axkA		221		Y
1axkA		222		L
1axkA		223		T
1axkA		224		L
1axkA		225		Y
1axkA		226		G
1axkA		227		W
1axkA		228		T
1axkA		229		R
1axkA		230		S
1axkA		231		P
1axkA		232		L
1axkA		233		I
1axkA		234		E
1axkA		235		Y
1axkA		236		Y
1axkA		237		V
1axkA		238		V
1axkA		239		D
1axkA		240		S
1axkA		241		W
1axkA		242		G
1axkA		243		T
1axkA		244		Y
1axkA		245		R
1axkA		246		P
1axkA		247		T
1axkA		248		G
1axkA		249		T
1axkA		250		Y
1axkA		251		K
1axkA		252		G
1axkA		253		T
1axkA		254		V
1axkA		255		K
1axkA		256		S
1axkA		257		D
1axkA		258		G
1axkA		259		G
1axkA		260		T
1axkA		261		Y
1axkA		262		D
1axkA		263		I
1axkA		264		Y
1axkA		265		T
1axkA		266		T
1axkA		267		T
1axkA		268		R
1axkA		269		Y
1axkA		270		N
1axkA		271		A
1axkA		272		P
1axkA		273		S
1axkA		274		I
1axkA		275		D
1axkA		276		G
1axkA		277		D
1axkA		278		R
1axkA		279		T
1axkA		280		T
1axkA		281		F
1axkA		282		T
1axkA		283		Q
1axkA		284		Y
1axkA		285		W
1axkA		286		S
1axkA		287		V
1axkA		288		R
1axkA		289		Q
1axkA		290		S
1axkA		291		K
1axkA		292		R
1axkA		293		P
1axkA		294		T
1axkA		295		G
1axkA		296		S
1axkA		297		N
1axkA		298		A
1axkA		299		T
1axkA		300		I
1axkA		301		T
1axkA		302		F
1axkA		303		S
1axkA		304		N
1axkA		305		H
1axkA		306		V
1axkA		307		N
1axkA		308		A
1axkA		309		W
1axkA		310		K
1axkA		311		S
1axkA		312		H
1axkA		313		G
1axkA		314		M
1axkA		315		N
1axkA		316		L
1axkA		317		G
1axkA		318		S
1axkA		319		N
1axkA		320		W
1axkA		321		A
1axkA		322		Y
1axkA		323		Q
1axkA		324		V
1axkA		325		M
1axkA		326		A
1axkA		327		T
1axkA		328		E
1axkA		329		G
1axkA		330		Y
1axkA		331		Q
1axkA		332		S
1axkA		333		S
1axkA		334		G
1axkA		335		S
1axkA		336		S
1axkA		337		N
1axkA		338		V
1axkA		339		T
1axkA		340		V
1axkA		341		W
1axkA		342		G
1axkA		343		S
1axkA		344		V
1axkA		345		F
1axkA		346		W
1axqA		30		N
1azdA		113		S
1azdA		114		K
1azdA		115		L
1azdA		116		K
1azdA		117		S
1azdA		118		N
1azdA		119		S
1azdA		120		T
1azdA		121		H
1azdA		122		E
1azdA		123		T
1azdA		124		N
1azdA		125		A
1azdA		126		L
1azdA		127		H
1azdA		128		F
1azdA		129		M
1azdA		130		F
1azdA		131		N
1azdA		132		Q
1azdA		133		F
1azdA		134		S
1azdA		135		K
1azdA		136		D
1azdA		137		Q
1azdA		138		K
1azdA		139		D
1azdA		140		L
1azdA		141		I
1azdA		142		L
1azdA		143		Q
1azdA		144		G
1azdA		145		D
1azdA		146		A
1azdA		147		T
1azdA		148		T
1azdA		149		G
1azdA		150		T
1azdA		151		E
1azdA		152		G
1azdA		153		N
1azdA		154		L
1azdA		155		R
1azdA		156		L
1azdA		157		T
1azdA		158		R
1azdA		159		V
1azdA		160		S
1azdA		161		S
1azdA		162		N
1azdA		163		G
1azdA		164		S
1azdA		165		P
1azdA		166		Q
1azdA		167		G
1azdA		168		S
1azdA		169		S
1b8rA		28		A
1b8rA		29		F
1b8rA		30		F
1b8rA		31		A
1b8rA		32		K
1b8rA		33		V
1b8rA		34		G
1b8rA		35		L
1b8rA		36		T
1bgcA		116		D
1bgcA		117		L
1bgcA		118		G
1bgcA		119		A
1bgcA		120		A
1bgcA		121		P
1bgcA		122		A
1bgcA		123		M
1bgcA		124		P
1bgcA		125		T
1bgcA		126		F
1bgcA		127		T
1bgcA		128		S
1bgcA		129		A
1bjqA		111		Y
1bjqA		112		N
1bjqA		113		N
1bsgA		230		G
1bueA		229		N
1byhA		127		V
1byhA		128		G
1byhA		55		A
1byhA		56		Y
1byhA		57		N
1byhA		58		K
1cd9A		120		E
1cd9A		121		L
1cd9A		122		G
1cd9A		123		M
1cd9A		124		A
1cd9A		125		P
1cd9A		126		A
1cd9A		127		L
1cd9A		128		Q
1cd9A		129		P
1cd9A		130		T
1cd9A		131		Q
1cd9A		132		G
1cd9A		133		A
1cd9A		134		M
1cd9A		135		P
1cd9A		136		A
1cd9A		137		F
1cd9A		138		A
1cd9A		139		S
1cd9A		140		A
1cd9A		39		C
1cd9A		40		H
1cd9A		41		P
1cd9A		42		E
1cd9A		43		E
1cd9A		44		L
1cd9A		45		V
1cd9A		46		L
1cd9A		47		L
1cd9A		48		G
1cd9A		49		H
1cd9A		50		S
1cd9A		51		L
1cd9A		52		G
1cd9A		53		I
1cd9A		54		P
1cd9A		55		W
1cd9A		56		A
1cd9A		57		P
1cd9A		58		L
1cd9A		59		S
1cd9A		60		S
1cd9A		61		C
1cd9A		62		P
1cd9A		63		S
1cd9A		64		Q
1cd9A		65		A
1cn1A		116		K
1cn1A		117		S
1cn1A		118		N
1cn1A		119		S
1cn1A		120		T
1cn1A		121		H
1cn1A		122		Q
1cn1A		123		T
1cpmA		157		Q
1cpmA		158		T
1cpmA		69		V
1cpmA		70		G
1crzA		295		G
1dglA		113		S
1dglA		114		K
1dglA		115		L
1dglA		116		K
1dglA		117		T
1dglA		118		N
1dglA		119		S
1dglA		120		I
1dglA		121		A
1dglA		122		D
1dglA		123		A
1dglA		124		N
1dglA		125		S
1dglA		126		L
1dglA		127		H
1dglA		128		F
1dglA		129		S
1dglA		130		F
1dglA		131		H
1dglA		132		Q
1dglA		133		F
1dglA		134		S
1dglA		135		Q
1dglA		136		N
1dglA		137		P
1dglA		138		K
1dglA		139		D
1dglA		140		L
1dglA		141		I
1dglA		142		L
1dglA		143		Q
1dglA		144		G
1dglA		145		D
1dglA		146		A
1dglA		147		F
1dglA		148		T
1dglA		149		D
1dglA		150		S
1dglA		151		D
1dglA		152		G
1dglA		153		N
1dglA		154		L
1dglA		155		E
1dglA		156		L
1dglA		157		T
1dglA		158		K
1dglA		159		V
1dglA		160		S
1dglA		161		S
1dglA		162		S
1dglA		163		G
1dglA		164		D
1dglA		165		P
1dglA		166		Q
1dglA		167		G
1dglA		168		N
1dglA		169		S
1dglA		170		V
1dglA		171		G
1dy6A		231		N
1dypA		170		R
1dypA		171		P
1dypA		172		G
1dypA		173		S
1dypA		63		S
1dypA		64		H
1dypA		65		Q
1dypA		66		R
1dypA		67		T
1dypA		68		F
1dypA		69		W
1dypA		70		D
1dypA		71		G
1dypA		72		C
1dypA		73		N
1dypA		74		Q
1dypA		75		Q
1dypA		76		Q
1dypA		77		V
1dypA		78		A
1dypA		79		N
1dypA		80		Y
1dypA		81		P
1dypA		82		L
1dzbA		116		S
1e6hA		17		K
1eg2A		131		K
1eg2A		132		K
1eg2A		133		Y
1eg2A		134		F
1eg2A		135		F
1eg2A		135		K
1eg2A		136		D
1eg2A		136		K
1eg2A		137		L
1eg2A		137		Y
1eg2A		138		D
1eg2A		138		F
1eg2A		139		A
1eg2A		139		F
1eg2A		140		D
1eg2A		140		V
1eg2A		141		L
1eg2A		141		R
1eg2A		142		D
1eg2A		142		E
1eg2A		143		A
1eg2A		143		P
1eg2A		144		V
1eg2A		144		Y
1eg2A		145		D
1eg2A		145		R
1eg2A		146		E
1eg2A		147		E
1eg2A		147		P
1eg2A		148		T
1eg2A		148		Y
1eg2A		149		D
1eg2A		149		K
1eg2A		150		A
1eg2A		150		E
1eg2A		151		A
1eg2A		151		E
1eg2A		152		T
1eg2A		152		Y
1eg2A		153		A
1eg2A		153		M
1eg2A		154		A
1eg2A		154		K
1eg2A		155		D
1eg2A		155		Y
1eg2A		156		K
1eg2A		156		M
1eg2A		157		K
1eg2A		157		R
1eg2A		158		D
1eg2A		158		L
1eg2A		159		N
1eg2A		159		R
1eg2A		160		L
1eg2A		160		P
1eg2A		161		E
1eg2A		161		N
1eg2A		162		P
1eg2A		162		S
1eg2A		163		E
1eg2A		163		V
1eg2A		164		E
1eg2A		164		S
1eg2A		165		K
1eg2A		165		V
1eg2A		166		E
1eg2A		166		G
1eg2A		167		K
1eg2A		167		R
1eg2A		168		G
1eg2A		168		N
1eg2A		169		N
1eg2A		169		P
1eg2A		170		P
1eg2A		170		T
1eg2A		171		N
1eg2A		171		T
1eg2A		172		N
1eg2A		172		V
1eg2A		173		V
1eg2A		173		W
1eg2A		174		R
1eg2A		174		W
1eg2A		175		M
1eg2A		176		S
1eg2A		177		R
1eg2A		178		L
1eg2A		179		N
1eg2A		180		G
1eg2A		181		N
1eg2A		182		S
1eg2A		183		L
1eg2A		184		E
1eg2A		185		R
1eg2A		186		V
1eg2A		187		G
1eg2A		188		H
1eg2A		189		P
1eg2A		190		T
1eg2A		191		Q
1eg2A		192		K
1f05A		87		K
1f05A		88		K
1f05A		89		I
1f5bA		30		N
1f6yA		64		S
1f6yA		65		N
1fatA		113		S
1fatA		78		P
1fatA		79		N
1fatA		80		N
1fatA		81		A
1fddA		30		N
1ff2A		30		N
1fl9A		29		H
1fl9A		30		T
1fl9A		31		E
1fo0B		41		Q
1frhA		30		N
1friA		30		N
1frjA		30		N
1frkA		30		N
1frlA		30		N
1fw8A		344		K
1fw8A		345		K
1fw8A		346		S
1fw8A		347		L
1fw8A		348		S
1fwnA		144		G
1fx5A		115		C
1fx5A		116		D
1fx5A		117		S
1fxkA		38		L
1fxkA		39		E
1fxkA		40		E
1fxkA		41		L
1fxkA		42		S
1fxkA		43		R
1fxkA		44		A
1fxkA		45		A
1fxkA		46		D
1fxkA		47		D
1fxkA		48		A
1fxkA		49		E
1fxkA		50		V
1fxkA		51		Y
1fxkA		52		K
1fxkA		53		S
1fxkA		54		S
1fxkA		55		G
1fxkA		56		N
1fxkA		57		I
1fxkA		58		L
1fxkA		59		I
1fxkA		60		R
1fxkA		61		V
1fxkA		62		A
1fxkA		63		K
1fxkA		64		D
1fynA		16		R
1fynA		17		T
1fynA		18		E
1fyuA		117		Q
1fyuA		118		D
1fyuA		119		N
1g2bA		14		K
1g2bA		15		L
1g2bA		16		D
1g2bA		17		S
1g2bA		18		G
1g2bA		19		T
1g2bA		20		G
1g2bA		21		K
1g2bA		22		E
1g2bA		33		K
1g2bA		34		S
1g2bA		35		P
1g3oA		30		N
1g55A		151		Q
1g55A		152		S
1g55A		153		E
1g55A		154		P
1g55A		155		L
1g55A		156		P
1g55A		157		F
1g55A		158		Q
1g55A		159		A
1g55A		160		P
1g55A		161		G
1g55A		162		Q
1g55A		163		V
1g55A		164		L
1g55A		165		M
1g55A		166		E
1g55A		167		F
1g55A		168		P
1g55A		169		K
1g55A		170		L
1g55A		171		S
1g55A		172		V
1g55A		173		K
1g55A		174		M
1g55A		175		L
1g55A		176		K
1g55A		177		D
1g55A		178		F
1g55A		179		L
1g55A		180		E
1g55A		181		D
1g55A		182		D
1g55A		183		T
1g55A		184		D
1g55A		185		V
1g55A		186		N
1g55A		187		Q
1g55A		188		Y
1g55A		189		L
1g60A		124		K
1g60A		125		S
1g60A		126		K
1g60A		127		N
1g60A		128		H
1g60A		129		T
1g60A		130		F
1g60A		131		N
1g60A		132		Y
1g60A		133		D
1g60A		134		E
1g60A		135		V
1g60A		136		R
1g60A		137		V
1g60A		138		P
1g60A		139		Y
1g60A		140		E
1g60A		141		S
1g60A		142		T
1g60A		143		D
1g60A		144		R
1g60A		145		I
1g60A		146		K
1g60A		147		H
1g60A		148		A
1g60A		149		S
1g60A		150		E
1g60A		151		K
1g60A		152		G
1g60A		153		I
1g60A		154		L
1g60A		155		K
1g60A		156		N
1g60A		157		G
1g60A		158		K
1g60A		159		R
1g60A		160		W
1g60A		161		F
1g60A		162		P
1g60A		163		N
1g60A		164		P
1g60A		165		N
1g60A		166		G
1g60A		167		R
1g60A		168		L
1g60A		169		C
1g60A		170		G
1g60A		171		E
1g60A		172		V
1g60A		173		W
1g60A		174		H
1g60A		175		F
1g60A		176		S
1g60A		177		T
1g60A		178		P
1g60A		179		K
1g60A		180		P
1g60A		181		R
1g60A		182		D
1g60A		183		L
1g60A		184		I
1g60A		185		E
1g60A		186		R
1g60A		187		I
1g60A		188		I
1g60A		189		R
1g60A		190		A
1g60A		191		S
1g60A		192		S
1g60A		193		N
1g60A		194		P
1g6bA		30		N
1g7yA		113		Y
1g7yA		114		D
1g7yA		115		N
1g8wA		114		S
1g8wA		43		V
1g8wA		44		G
1g8wA		45		S
1g8wA		46		L
1g8wA		47		G
1g8wA		48		R
1g8wA		49		A
1g8wA		50		F
1g8wA		51		Y
1g8wA		52		S
1g8wA		53		A
1g8wA		54		P
1g8wA		55		I
1g8wA		56		Q
1g8wA		57		I
1g8wA		58		W
1g8wA		59		D
1g8wA		60		N
1g8wA		61		T
1g8wA		62		T
1g8wA		63		G
1g8wA		64		T
1g8wA		65		V
1g8wA		66		A
1g8wA		67		S
1g8wA		68		F
1g8wA		69		A
1g8wA		70		T
1g8wA		71		S
1g8wA		72		F
1g8wA		73		T
1g8wA		74		F
1g8wA		75		N
1g8wA		76		I
1g8wA		77		Q
1g8wA		78		V
1g8wA		79		P
1g8wA		80		N
1g8wA		81		N
1gaoA		30		N
1gbgA		127		V
1gbgA		128		G
1gbgA		55		S
1gbgA		56		Y
1gbgA		57		N
1gbgA		58		K
1gv9A		128		I
1gv9A		129		N
1gv9A		130		Y
1gv9A		131		D
1gv9A		132		H
1gv9A		133		Q
1gv9A		134		N
1gv9A		135		D
1gv9A		136		G
1gv9A		137		A
1gv9A		138		T
1gz9A		117		Q
1gz9A		118		D
1gz9A		119		N
1h1dA		131		D
1h8oA		108		K
1h8oA		109		Q
1h8oA		110		V
1h8oA		111		Q
1h8oA		112		L
1h9pA		114		S
1h9pA		115		K
1h9pA		116		L
1h9pA		117		K
1h9pA		118		T
1h9pA		119		D
1h9pA		120		A
1h9pA		121		N
1h9pA		122		S
1h9pA		123		L
1h9pA		124		H
1h9pA		125		F
1h9pA		126		S
1h9pA		127		F
1h9pA		128		N
1h9pA		129		Q
1h9pA		130		F
1h9pA		131		S
1h9pA		132		Q
1h9pA		133		N
1h9pA		134		P
1h9pA		135		K
1h9pA		136		D
1h9pA		137		L
1h9pA		138		I
1h9pA		139		L
1h9pA		140		Q
1h9pA		141		S
1h9pA		142		D
1h9pA		143		A
1h9pA		144		T
1h9pA		145		T
1h9pA		146		D
1h9pA		147		S
1h9pA		148		D
1h9pA		149		G
1h9pA		150		N
1h9pA		151		L
1h9pA		152		E
1h9pA		153		L
1h9pA		154		T
1h9pA		155		K
1h9pA		156		V
1h9pA		157		S
1h9pA		158		S
1h9pA		159		S
1h9pA		160		G
1h9pA		161		D
1h9pA		162		P
1h9pA		163		Q
1h9wA		113		S
1h9wA		114		K
1h9wA		115		L
1h9wA		116		K
1h9wA		117		T
1h9wA		118		A
1h9wA		119		N
1h9wA		120		S
1h9wA		121		L
1h9wA		122		H
1h9wA		123		F
1h9wA		124		S
1h9wA		125		F
1h9wA		126		N
1h9wA		127		Q
1h9wA		128		F
1h9wA		129		S
1h9wA		130		Q
1h9wA		131		N
1h9wA		132		P
1h9wA		133		K
1h9wA		134		D
1h9wA		135		L
1h9wA		136		I
1h9wA		137		L
1h9wA		138		Q
1h9wA		139		G
1h9wA		140		D
1h9wA		141		A
1h9wA		142		T
1h9wA		143		T
1h9wA		144		D
1h9wA		145		S
1h9wA		146		D
1h9wA		147		G
1h9wA		148		N
1h9wA		149		L
1h9wA		150		E
1h9wA		151		L
1h9wA		152		T
1h9wA		153		K
1h9wA		154		V
1h9wA		155		S
1h9wA		156		S
1h9wA		157		S
1h9wA		158		G
1h9wA		159		D
1h9wA		160		P
1h9wA		161		Q
1h9wA		162		G
1h9wA		163		S
1h9wA		164		S
1hdrA		33		D
1hdrA		34		V
1hdrA		35		V
1hdrA		36		E
1hdrA		37		N
1hdrA		38		E
1hdrA		39		E
1hdrA		40		A
1hdrA		41		S
1hdrA		42		A
1hdrA		43		S
1hdrA		44		I
1hdrA		45		I
1hdrA		46		V
1hdrA		47		K
1hdrA		48		M
1hdrA		49		T
1hdrA		50		D
1hdrA		51		S
1hdrA		52		F
1hdrA		53		T
1hdrA		54		E
1hdrA		55		Q
1hdrA		56		A
1hdrA		57		D
1hdrA		58		Q
1hdrA		59		V
1hdrA		60		T
1hdrA		61		A
1hdrA		62		E
1hdrA		63		V
1hdrA		64		G
1hdrA		65		K
1hdrA		66		L
1hdrA		67		L
1hdrA		68		G
1hdrA		69		E
1htwA		29		H
1htwA		30		T
1hwgA		127		R
1hwgA		128		L
1hwgA		129		E
1hwgA		130		D
1hwgA		131		G
1hwgA		132		S
1hwgA		133		P
1hwgA		134		R
1hwgA		135		T
1hwgA		136		G
1hwgA		137		Q
1hwgA		138		I
1hwgA		139		F
1hwgA		140		K
1hwgA		141		Q
1hwgA		142		T
1hwgA		143		Y
1hwgA		144		S
1hwgA		145		K
1hwgA		146		F
1hwgA		147		D
1hwgA		148		D
1hwgA		31		F
1hwgA		32		E
1hwgA		33		E
1hwgA		34		A
1hwgA		35		Y
1hwgA		36		I
1hwgA		37		P
1hwgA		38		K
1hwgA		39		E
1hwgA		40		Q
1hwgA		41		K
1hwgA		42		Y
1hwgA		43		S
1hwgA		44		F
1hwgA		45		L
1hwgA		46		Q
1hwgA		47		N
1hwgA		48		P
1hwgA		49		Q
1hwgA		50		T
1hwgA		51		S
1hwgA		52		L
1hwgA		53		C
1hwgA		54		F
1hwgA		55		S
1hwgA		56		E
1hwgA		57		S
1hwgA		58		I
1hwgA		59		P
1hwgA		60		T
1hwgA		61		P
1hwgA		62		S
1hwgA		63		N
1hwgA		64		R
1hwgA		65		E
1hwgA		66		E
1hwgA		67		T
1hwgA		68		Q
1hwgA		69		Q
1hzoA		226		N
1i1rB		116		T
1i1rB		117		K
1i1rB		118		T
1i1rB		119		H
1i1rB		120		Y
1i1rB		121		S
1i1rB		122		P
1i1rB		123		P
1i1rB		124		K
1i1rB		125		F
1i1rB		126		D
1i1rB		127		R
1i1rB		128		G
1i1rB		129		L
1i1rB		130		L
1i1rB		131		G
1i1rB		132		R
1i1rB		133		L
1i1rB		134		Q
1i1rB		135		G
1i1rB		136		L
1i1rB		137		K
1i1rB		138		Y
1i1rB		31		I
1i1rB		32		C
1i1rB		33		K
1i1rB		34		G
1i1rB		35		I
1i1rB		36		L
1i1rB		37		E
1i1rB		38		P
1i1rB		39		A
1i1rB		40		A
1i1rB		41		I
1i1rB		42		F
1i1rB		43		H
1i1rB		44		L
1i1rB		45		K
1i1rB		46		L
1i1rB		47		P
1i1rB		48		A
1i1rB		49		I
1i1rB		50		N
1i1rB		51		D
1i1rB		52		T
1i1rB		53		D
1i1rB		54		H
1i1rB		55		C
1i1rB		56		G
1i1rB		57		L
1i1rB		58		I
1i2pA		100		L
1i2pA		101		S
1i2pA		102		Y
1i2pA		103		D
1i2pA		104		T
1i2pA		105		E
1i2pA		106		A
1i2pA		107		S
1i2pA		108		I
1i2pA		109		A
1i2pA		110		K
1i2pA		111		A
1i2pA		112		K
1i2pA		113		R
1i2pA		114		L
1i2pA		115		I
1i2pA		116		K
1i2pA		117		L
1i2pA		118		Y
1i2pA		119		N
1i2pA		120		D
1i2pA		89		P
1i2pA		90		G
1i2pA		91		R
1i2pA		92		I
1i2pA		93		S
1i2pA		94		T
1i2pA		95		E
1i2pA		96		V
1i2pA		97		D
1i2pA		98		A
1i2pA		99		R
1i2rA		86		K
1i2rA		87		L
1i2rA		88		V
1i5dA		40		T
1i5dA		41		E
1i5dA		42		L
1i5dA		43		D
1i5dA		44		R
1i5dA		45		T
1i5dA		46		F
1i5dA		47		V
1i5dA		48		E
1i5dA		49		E
1i5iA		87		T
1i9gA		147		Q
1ioaA		113		P
1ioaA		114		E
1ioaA		115		P
1iysA		226		N
1j2tA		105		A
1j2tA		106		R
1j2tA		107		H
1j2tA		108		G
1j2tA		109		A
1jbjA		100		A
1jbjA		101		K
1jbjA		102		K
1jbjA		103		D
1jbjA		80		G
1jbjA		81		S
1jbjA		82		A
1jbjA		83		D
1jbjA		84		D
1jbjA		85		A
1jbjA		86		K
1jbjA		87		K
1jbjA		88		D
1jbjA		89		A
1jbjA		90		A
1jbjA		91		K
1jbjA		92		K
1jbjA		93		D
1jbjA		94		D
1jbjA		95		A
1jbjA		96		K
1jbjA		97		K
1jbjA		98		D
1jbjA		99		D
1jo0A		45		E
1jo0A		46		L
1jp5A		112		K
1k4uS		17		T
1k76A		14		Q
1kalA		10		L
1kalA		11		P
1kalA		7		R
1kalA		8		N
1kalA		9		G
1kf0A		72		P
1louA		46		R
1louA		47		R
1louA		48		L
1louA		49		A
1louA		50		Y
1louA		51		P
1louA		52		I
1louA		53		A
1louA		54		K
1louA		55		D
1lrnA		143		G
1lrnA		144		G
1lteA		117		Q
1lteA		118		D
1lteA		119		N
1m39A		12		M
1m39A		51		N
1m3cA		16		D
1m45A		35		P
1m45A		36		T
1m45A		37		N
1m45A		38		Q
1m45A		39		L
1m45A		40		V
1m45A		41		Q
1m45A		42		D
1m45A		43		I
1m45A		44		I
1m45A		45		N
1m45A		46		A
1m45A		47		S
1m45A		48		L
1m45A		49		A
1m45A		50		S
1m45A		51		S
1m45A		52		L
1m45A		53		T
1m45A		54		L
1m45A		55		D
1m45A		56		Q
1m45A		57		I
1m45A		58		T
1m45A		59		G
1m45A		60		L
1m45A		61		I
1m45A		62		E
1m45A		63		V
1m45A		64		N
1m45A		65		E
1m45A		66		K
1m45A		67		E
1m45A		68		L
1m45A		69		D
1m45A		70		A
1m45A		71		T
1m45A		72		T
1macA		125		V
1macA		126		G
1macA		53		A
1macA		54		Y
1macA		55		N
1macA		56		K
1mdaH		102		D
1mdaH		103		P
1mdaH		104		V
1mdaH		105		T
1mdaH		106		F
1mdaH		107		L
1mdaH		108		P
1mdaH		109		I
1mdaH		110		A
1mdaH		111		D
1mdaH		304		G
1mg2A		111		D
1mg2A		112		P
1mg2A		113		V
1mg2A		114		T
1mg2A		317		G
1mveA		172		T
1mveA		173		P
1mveA		174		G
1mveA		175		Q
1mveA		176		G
1mveA		177		E
1mveA		178		G
1mveA		179		G
1mveA		180		S
1mveA		181		D
1mveA		182		F
1mveA		183		T
1mveA		184		L
1mveA		185		D
1mveA		186		W
1mveA		187		T
1mveA		188		D
1mveA		78		A
1mvqA		113		S
1mvqA		114		K
1mvqA		115		L
1mvqA		116		K
1mvqA		117		S
1mvqA		118		N
1mvqA		119		S
1mvqA		120		T
1mvqA		121		A
1mvqA		122		D
1mvqA		123		A
1mvqA		124		Q
1mvqA		125		S
1mvqA		126		L
1mvqA		127		H
1mvqA		128		F
1mvqA		129		T
1mvqA		130		F
1mvqA		131		N
1mvqA		132		Q
1mvqA		133		F
1mvqA		134		S
1mvqA		135		Q
1mvqA		136		S
1mvqA		137		P
1mvqA		138		K
1mvqA		139		D
1mvqA		140		L
1mvqA		141		I
1mvqA		142		L
1mvqA		143		Q
1mvqA		144		G
1mvqA		145		D
1mvqA		146		A
1mvqA		147		S
1mvqA		148		T
1mvqA		149		D
1mvqA		150		S
1mvqA		151		D
1mvqA		152		G
1mvqA		153		N
1mvqA		154		L
1mvqA		155		Q
1mvqA		156		L
1mvqA		157		T
1mvqA		158		R
1mvqA		159		V
1mvqA		160		S
1mvqA		161		N
1mvqA		162		G
1mvqA		163		S
1mvqA		164		P
1mvqA		165		Q
1mvqA		166		S
1mvqA		167		D
1mvqA		168		S
1mvqA		169		V
1n1qA		32		W
1n1qA		33		N
1n1qA		34		V
1n1qA		35		N
1n1qA		36		G
1n1qA		37		P
1n1qA		38		N
1n1qA		39		F
1n1qA		43		H
1n1qA		44		E
1n1qA		45		K
1n1qA		46		F
1n1qA		47		E
1n1qA		48		E
1n1qA		49		L
1n1qA		50		Y
1n1qA		51		T
1n1qA		52		E
1n1qA		53		A
1n1qA		54		S
1n1qA		55		G
1n1qA		56		H
1n1qA		57		I
1n1qA		58		D
1n1qA		59		T
1n1qA		60		L
1n1qA		61		A
1n1qA		62		E
1n1qA		63		R
1n1qA		64		V
1n3oA		118		N
1n3oA		119		T
1n3oA		120		S
1n47A		113		H
1n47A		114		D
1n47A		115		A
1namB		40		L
1namB		41		Q
1npeA		111		T
1npeA		112		Q
1npsA		45		P
1npsA		46		G
1nrjB		148		K
1nrjB		149		K
1nrjB		150		S
1nrjB		151		L
1nrjB		152		N
1nrjB		153		E
1nrjB		154		L
1nrjB		155		D
1nrjB		156		V
1nw8A		130		T
1nw8A		131		K
1nw8A		132		K
1nw8A		133		Y
1nw8A		134		F
1nw8A		135		F
1nw8A		136		D
1nw8A		137		L
1nw8A		138		D
1nw8A		139		A
1nw8A		140		V
1nw8A		141		R
1nw8A		142		E
1nw8A		143		P
1nw8A		144		Y
1nw8A		145		D
1nw8A		146		E
1nw8A		147		E
1nw8A		148		T
1nw8A		149		K
1nw8A		150		A
1nw8A		151		A
1nw8A		152		Y
1nw8A		153		M
1nw8A		154		K
1nw8A		155		D
1nw8A		156		K
1nw8A		157		R
1nw8A		158		L
1nw8A		159		N
1nw8A		160		P
1nw8A		161		E
1nw8A		162		S
1nw8A		163		V
1nw8A		164		E
1nw8A		165		K
1nw8A		166		G
1nw8A		167		R
1nw8A		168		N
1nw8A		169		P
1nw8A		170		T
1nw8A		171		N
1nw8A		172		V
1nw8A		173		W
1nw8A		174		R
1nw8A		175		M
1nw8A		176		S
1nw8A		177		R
1nw8A		178		L
1nw8A		179		N
1nw8A		180		G
1nw8A		181		N
1nw8A		182		S
1nw8A		183		L
1nw8A		184		E
1nw8A		185		R
1nw8A		186		V
1nw8A		187		G
1nw8A		188		H
1nw8A		189		P
1nw8A		190		T
1nw8A		191		Q
1nw8A		192		K
1nyaA		90		E
1nyaA		91		Q
1o4uA		116		K
1o4uA		218		N
1o4uA		219		P
1o4yA		157		R
1o4yA		158		N
1o4yA		159		P
1o4yA		160		F
1o4yA		161		T
1o4yA		162		D
1o4yA		163		Y
1o4yA		82		G
1o4yA		83		N
1o4yA		84		G
1o4yA		85		K
1o4zA		161		R
1o4zA		162		D
1o4zA		163		P
1o4zA		164		F
1o4zA		165		Q
1o4zA		166		D
1o4zA		167		Y
1o4zA		80		G
1o4zA		81		S
1o4zA		82		D
1o4zA		83		K
1o60A		155		E
1odfA		22		T
1oryA		35		Y
1oryA		36		D
1oryA		37		Q
1oryA		38		V
1oryA		39		N
1oryA		40		E
1oryA		41		L
1oryA		42		E
1oryA		43		K
1oryA		44		R
1oryA		45		K
1p4kA		100		P
1p4kA		101		H
1p4kA		102		V
1p4kA		103		M
1p4kA		104		L
1p4kA		105		V
1p4kA		106		G
1p4kA		107		D
1p4kA		108		G
1p4kA		109		A
1p4kA		110		L
1p4kA		111		E
1p4kA		112		F
1p4kA		113		A
1p4kA		114		L
1p4kA		115		S
1p4kA		116		Q
1p4kA		117		G
1p4kA		118		F
1p4kA		119		K
1p4kA		120		K
1p4kA		121		E
1p4kA		122		N
1p4kA		123		L
1p4kA		124		L
1p4kA		125		T
1p4kA		126		A
1p4kA		127		E
1p4kA		128		S
1p4kA		129		E
1p4kA		130		K
1p4kA		131		E
1p4kA		132		W
1p4kA		133		K
1p4kA		134		E
1p4kA		135		W
1p4kA		136		L
1p4kA		137		K
1p4kA		138		T
1p4kA		139		S
1p4kA		140		Q
1p4kA		141		Y
1p4kA		142		K
1p4kA		143		P
1p4kA		144		I
1p4kA		145		V
1p4kA		146		N
1p4kA		147		I
1p4kA		148		E
1p4kA		149		N
1p4kA		150		H
1p4kA		151		N
1p4kA		73		N
1p4kA		74		Y
1p4kA		75		N
1p4kA		76		I
1p4kA		77		G
1p4kA		78		S
1p4kA		79		V
1p4kA		80		A
1p4kA		81		C
1p4kA		82		M
1p4kA		83		E
1p4kA		84		H
1p4kA		85		I
1p4kA		86		K
1p4kA		87		N
1p4kA		88		P
1p4kA		89		I
1p4kA		90		S
1p4kA		91		V
1p4kA		92		A
1p4kA		93		R
1p4kA		94		A
1p4kA		95		V
1p4kA		96		M
1p4kA		97		E
1p4kA		98		K
1p4kA		99		T
1pc4A		30		N
1pc5A		30		N
1pdrA		13		G
1ptsA		34		A
1ptsA		35		V
1ptsA		36		G
1ptsA		37		N
1ptsA		38		A
1ptsA		39		E
1puiA		61		E
1puiA		62		M
1puiA		63		K
1puiA		64		R
1puiA		65		K
1puiA		66		W
1puiA		67		Q
1puiA		68		R
1puiA		69		A
1puiA		70		L
1puiA		71		G
1puiA		72		E
1puiA		73		Y
1puiA		74		L
1puiA		75		E
1puiA		76		K
1puiA		77		R
1puiA		78		Q
1puiA		79		S
1puiA		80		L
1pujA		100		F
1pujA		101		D
1pujA		102		R
1pujA		103		M
1pujA		104		R
1pujA		105		A
1pujA		106		K
1pujA		107		G
1pujA		108		V
1pujA		109		K
1pujA		110		P
1pujA		111		R
1pujA		112		A
1pujA		94		E
1pujA		95		I
1pujA		96		L
1pujA		97		Q
1pujA		98		E
1pujA		99		K
1pvhB		129		G
1pvhB		130		H
1pvhB		131		V
1pvhB		132		D
1pvhB		133		V
1pvhB		134		T
1pvhB		135		Y
1pvhB		136		G
1pvhB		137		P
1pvhB		138		D
1pvhB		139		T
1pvhB		140		S
1pvhB		141		G
1pvhB		142		K
1pvhB		143		D
1pvhB		36		A
1pvhB		37		Q
1q7fA		241		V
1q8oA		118		N
1q8oA		119		T
1qavA		13		A
1qavA		14		D
1qavA		15		A
1qokA		120		S
1r0uA		38		Y
1r0uA		39		Y
1r0uA		40		V
1r0uA		41		K
1r0uA		42		Q
1r0uA		43		N
1r0uA		44		K
1r0uA		45		V
1r0uA		46		Y
1r0uA		47		L
1r0uA		48		S
1r0uA		49		Y
1r0uA		50		Y
1r0uA		51		E
1r0uA		52		E
1r0uA		53		H
1r0uA		54		D
1r0uA		55		L
1r0uA		56		G
1r0uA		57		K
1r0uA		58		V
1r0uA		59		K
1r0uA		60		T
1r0uA		61		I
1r0uA		62		V
1r62A		58		Q
1r62A		59		A
1r62A		60		L
1r62A		61		G
1r62A		62		P
1r62A		63		E
1r62A		64		G
1r62A		65		G
1r62A		66		E
1r62A		67		I
1r62A		68		I
1r62A		69		L
1ravA		35		A
1ravA		36		V
1ravA		37		T
1ravA		38		A
1ravA		39		T
1ravA		40		S
1ravA		41		N
1ravA		42		E
1ravA		43		I
1rd5A		137		E
1rd5A		138		A
1rd5A		139		K
1rd5A		140		N
1rjvA		34		V
1rjvA		35		G
1rjvA		36		L
1rjvA		37		K
1rjvA		38		K
1rjvA		39		K
1rtp1		75		R
1sfyA		117		Q
1sfyA		118		D
1sfyA		119		N
1sfyA		39		Q
1sfyA		40		N
1sfyA		41		G
1sfyA		42		M
1sfyA		43		P
1sfyA		44		A
1sfyA		45		W
1sfyA		46		D
1sfyA		47		S
1sfyA		48		T
1sfyA		49		G
1sfyA		50		R
1sfyA		51		T
1sfyA		52		L
1sfyA		53		Y
1sfyA		54		A
1sfyA		55		K
1sfyA		56		P
1sfyA		57		V
1sfyA		58		H
1sfyA		59		I
1sfyA		60		W
1sfyA		61		D
1sfyA		62		M
1sfyA		63		T
1sfyA		64		T
1sfyA		65		G
1sfyA		66		T
1sfyA		67		V
1sfyA		68		A
1sfyA		69		S
1sfyA		70		F
1sfyA		71		E
1sfyA		72		T
1sfyA		73		R
1sfyA		74		F
1sfyA		75		S
1sfyA		76		F
1sfyA		77		S
1sfyA		78		I
1sfyA		79		E
1sfyA		80		Q
1sfyA		81		P
1sfyA		82		Y
1sfyA		83		T
1sfyA		84		R
1stpA		34		A
1stpA		35		V
1stpA		36		G
1stpA		37		N
1stpA		38		A
1stpA		39		E
1strB		34		A
1strB		35		V
1strB		36		G
1strB		37		N
1strB		38		A
1strB		39		E
1sw8A		41		Q
1sw8A		42		N
1sw8A		43		P
1t5iA		26		E
1t5iA		27		F
1t5iA		28		N
1t8xA		144		G
1t9gR		85		N
1t9gR		86		Y
1th8B		42		I
1th8B		43		R
1th8B		44		H
1th8B		45		I
1th8B		46		V
1tucA		44		L
1tucA		45		D
1tucA		46		S
1tucA		47		G
1tucA		48		T
1tucA		49		G
1tucA		50		K
1tucA		51		E
1u0aA		127		V
1u0aA		128		G
1u0aA		55		A
1u0aA		56		Y
1u0aA		57		N
1u0aA		58		K
1u4cA		164		L
1u4cA		165		I
1u4cA		166		V
1u4cA		167		G
1u4cA		168		N
1u4cA		169		N
1u4cA		170		S
1u4cA		171		Q
1u4cA		172		V
1u4cA		173		Q
1u4cA		174		W
1u4cA		40		F
1u4cA		41		D
1u4cA		42		I
1u4cA		43		Q
1u4cA		44		A
1u4cA		45		K
1u4cA		46		N
1u4cA		47		V
1u89A		92		A
1u89A		93		D
1u89A		94		A
1uhfA		20		V
1umnA		117		E
1umnA		118		E
1umzA		105		K
1umzA		106		G
1umzA		34		K
1umzA		35		Y
1umzA		36		T
1umzA		37		G
1umzA		38		T
1umzA		39		G
1umzA		40		F
1umzA		41		Q
1umzA		42		S
1umzA		43		K
1umzA		44		G
1umzA		45		S
1umzA		46		Y
1umzA		47		L
1umzA		48		F
1umzA		49		G
1umzA		50		H
1umzA		51		F
1umzA		52		S
1umzA		53		M
1umzA		54		Q
1umzA		55		M
1umzA		56		K
1umzA		57		L
1umzA		58		V
1umzA		59		P
1umzA		60		G
1umzA		61		D
1urxA		156		R
1urxA		157		N
1urxA		158		P
1urxA		159		F
1urxA		160		T
1urxA		161		D
1urxA		162		Y
1uzyA		116		Q
1uzyA		117		D
1uzyA		118		N
1v8eA		87		Q
1vc4A		204		K
1vjcA		72		P
1vpxA		146		G
1vpxA		147		F
1vyoA		34		A
1vyoA		35		V
1vyoA		36		T
1vyoA		37		A
1vyoA		38		T
1vyoA		39		S
1vyoA		40		N
1vyoA		41		E
1vyoA		42		I
1w8rA		65		K
1w8rA		66		Y
1w8rA		67		Y
1w8rA		68		D
1w8rA		69		G
1w8rA		70		S
1wbiA		36		A
1wbiA		37		V
1wbiA		38		A
1wbiA		39		D
1wbiA		40		N
1wbiA		41		P
1wbiA		42		G
1wbiA		43		N
1wbiA		44		I
1wbiA		56		R
1we4A		226		N
1wrmA		76		I
1wrmA		77		H
1wrmA		78		E
1wrmA		79		C
1wrmA		80		R
1wrmA		81		L
1wrmA		82		R
1wrmA		83		G
1wrmA		84		E
1wuvA		113		S
1wuvA		114		K
1wuvA		115		L
1wuvA		116		K
1wuvA		117		S
1wuvA		118		N
1wuvA		119		S
1wuvA		120		T
1wuvA		121		H
1wuvA		122		E
1wuvA		123		T
1wuvA		124		N
1wuvA		125		A
1wuvA		126		L
1wuvA		127		H
1wuvA		128		F
1wuvA		129		M
1wuvA		130		F
1wuvA		131		N
1wuvA		132		Q
1wuvA		133		F
1wuvA		134		S
1wuvA		135		K
1wuvA		136		D
1wuvA		137		Q
1wuvA		138		K
1wuvA		139		D
1wuvA		140		L
1wuvA		141		I
1wuvA		142		L
1wuvA		143		Q
1wuvA		144		G
1wuvA		145		D
1wuvA		146		A
1wuvA		147		T
1wuvA		148		T
1wuvA		149		G
1wuvA		150		T
1wuvA		151		D
1wuvA		152		G
1wuvA		153		N
1wuvA		154		L
1wuvA		155		E
1wuvA		156		L
1wuvA		157		T
1wuvA		158		R
1wuvA		159		V
1wuvA		160		S
1wuvA		161		S
1wuvA		162		N
1wuvA		163		G
1wuvA		164		S
1wuvA		165		P
1wuvA		166		Q
1wuvA		167		G
1wuvA		168		S
1wuvA		169		S
1wy9A		62		G
1wy9A		63		V
1wy9A		64		P
1wy9A		65		K
1wyxA		14		E
1x1oA		115		Y
1x1oA		116		V
1x1oA		117		E
1x1oA		118		A
1x1oA		119		L
1x24A		84		F
1x24A		85		R
1x24A		86		E
1x24A		87		E
1x2kA		19		R
1xm2A		85		F
1xm2A		86		R
1xm2A		87		E
1y0mA		15		Q
1y52X		34		A
1y52X		35		V
1y52X		36		A
1y52X		37		D
1y52X		38		N
1y52X		39		P
1y52X		40		G
1y52X		41		N
1y52X		42		I
1yjgA		46		K
1yltA		228		G
1ylwA		228		G
1yp8A		18		G
1yt4A		228		G
1yz4A		81		R
1yz4A		82		L
1zkrA		74		M
1zkrA		75		A
1zldA		37		N
1zm1A		162		W
1zm1A		163		V
1zm1A		164		K
1zm1A		165		V
1zm1A		166		Y
1zm1A		167		K
1zm1A		168		Y
1zm1A		169		T
1zm1A		170		P
1zm1A		171		G
1zm1A		172		Q
1zm1A		173		G
1zm1A		174		E
1zm1A		175		G
1zm1A		176		G
1zm1A		177		S
1zm1A		178		D
1zm1A		179		F
1zm1A		180		T
1zm1A		181		L
1zm1A		182		D
1zm1A		183		W
1zm1A		184		T
1zm1A		185		D
1zm1A		186		N
1zm1A		187		F
1zm1A		188		D
1zm1A		189		T
1zm1A		190		F
1zm1A		75		A
1zm1A		76		G
1zsgA		20		T
2a4yA		37		I
2a4yA		38		H
2a5bA		36		A
2a5bA		37		V
2a5bA		38		T
2a5bA		39		A
2a5bA		40		T
2a5bA		41		S
2a5bA		42		N
2a5bA		43		E
2a5bA		44		I
2a5cA		36		A
2a5cA		37		V
2a5cA		38		T
2a5cA		39		A
2a5cA		40		T
2a5cA		41		S
2a5cA		42		N
2a5cA		43		E
2a5cA		44		I
2a6vA		129		K
2a6vA		130		D
2a6vA		131		L
2a6vA		132		D
2a6vA		133		I
2a6vA		134		E
2a6vA		135		S
2a6vA		136		S
2a6yA		129		K
2a6yA		130		P
2a6yA		131		V
2a6yA		132		D
2a6yA		133		K
2a6yA		134		T
2a6yA		135		K
2a6yA		136		I
2a6yA		137		Y
2a6yA		138		D
2a6yA		73		S
2a6yA		74		G
2a6zA		131		K
2a6zA		132		P
2a6zA		133		V
2a6zA		134		D
2a6zA		135		K
2a6zA		136		T
2a6zA		137		K
2a6zA		138		I
2a6zA		139		Y
2a6zA		140		D
2a8gA		34		A
2a8gA		35		V
2a8gA		36		T
2a8gA		37		A
2a8gA		38		T
2a8gA		39		S
2a8gA		40		N
2a8gA		41		E
2a8gA		42		I
2acyA		17		V
2acyA		18		Q
2acyA		19		G
2aglA		87		D
2aglA		88		A
2aglA		89		D
2aglA		90		K
2aglA		91		L
2aglA		92		T
2aglA		93		F
2aglA		94		E
2aglA		95		K
2aglA		96		E
2ak5A		15		T
2ak5A		42		T
2ak5A		43		H
2ak5A		44		N
2araA		81		R
2araA		82		P
2araA		83		R
2araA		84		A
2araA		85		Y
2araA		86		W
2araA		87		H
2araA		88		E
2araA		89		W
2araA		90		L
2araA		91		N
2araA		92		W
2araA		93		P
2araA		94		S
2araA		95		I
2araA		96		F
2avdA		107		A
2avdA		108		E
2avdA		57		L
2avdA		58		I
2avdA		59		Q
2avdA		60		A
2avdA		61		K
2avdA		62		K
2avdA		63		A
2avdA		64		L
2avdA		65		D
2avdA		66		L
2avdA		67		G
2avdA		68		T
2avdA		69		F
2avdA		70		T
2avdA		71		G
2avdA		72		Y
2avdA		73		S
2avdA		74		A
2avdA		75		L
2avdA		76		A
2avdA		77		L
2avdA		78		A
2avdA		79		L
2avdA		80		A
2avdA		81		L
2avdA		82		P
2avdA		83		A
2awcA		65		A
2awcA		66		Y
2awcA		67		P
2awcA		68		E
2b38A		18		N
2b4lA		122		D
2b4lA		123		E
2b4lA		124		M
2b4lA		125		G
2b4lA		126		E
2b4lA		127		I
2b4lA		128		M
2b4lA		129		I
2b4lA		130		K
2b4lA		131		V
2b4lA		132		E
2b4lA		133		E
2b4lA		134		G
2b4lA		135		E
2b4lA		136		K
2b4lA		137		P
2b4lA		138		A
2b4lA		139		K
2b4lA		140		V
2b4lA		141		A
2b4lA		142		A
2b4lA		143		E
2b4lA		144		Y
2b4lA		145		V
2b4lA		146		N
2b4lA		147		K
2b4lA		148		H
2b4lA		149		K
2b4lA		150		D
2b4lA		151		Q
2b4lA		152		I
2b4lA		153		A
2b4lA		154		E
2b4lA		155		W
2b4lA		156		T
2b4lA		157		K
2b4lA		158		G
2b4lA		159		V
2b4lA		160		Q
2b4lA		161		K
2b4lA		162		V
2b4lA		163		K
2b4lA		164		G
2b4lA		165		D
2b86A		16		Q
2bbkH		139		K
2bbkH		140		A
2bbkH		141		F
2bbkH		142		K
2bbkH		143		R
2bbkH		144		M
2bbkH		145		L
2bbkH		146		D
2bbkH		147		V
2bbkH		148		P
2bbkH		149		D
2bbkH		150		C
2bbkH		151		Y
2bbkH		152		H
2bbkH		153		I
2bbkH		154		F
2bbkH		155		P
2bbkH		228		A
2bbkH		84		D
2bbkH		85		P
2bbkH		86		V
2bbkH		87		T
2bbkH		88		L
2bbkH		89		L
2bbkH		90		P
2bbkH		91		T
2bc3A		34		G
2bc3A		35		N
2bc3A		36		A
2bc3A		37		E
2bk6A		28		M
2bk6A		29		R
2bk6A		30		G
2bk6A		31		H
2bk6A		32		N
2bk6A		33		F
2bk6A		34		F
2bk6A		35		T
2bk6A		36		L
2bk6A		37		H
2bk6A		38		E
2bk6A		39		K
2bk6A		40		M
2bk6A		41		D
2bk6A		42		D
2bk6A		43		L
2bk6A		44		Y
2bk6A		45		S
2bk6A		46		E
2bk6A		47		F
2bk6A		48		G
2bk6A		49		E
2bk6A		50		Q
2bk6A		51		M
2bk6A		52		D
2bk6A		53		E
2bk6A		54		V
2bk6A		55		A
2bk6A		56		E
2bk6A		57		R
2bk6A		58		L
2bk6A		59		L
2bk6A		60		A
2bk6A		61		I
2bk6A		62		G
2bk6A		63		G
2bk6A		64		S
2bk6A		65		P
2bk6A		66		F
2bk6A		67		S
2bk6A		68		T
2bk6A		69		L
2bk6A		70		K
2bk6A		71		E
2bk6A		72		F
2bk6A		73		L
2bk6A		74		E
2bk6A		75		N
2bk6A		76		A
2bk6A		77		S
2bk6A		78		V
2bk6A		79		E
2bk6A		80		E
2bk6A		81		A
2bk6A		82		P
2bk6A		83		Y
2bk6A		84		T
2bk6A		85		K
2bk6A		86		P
2bk6A		87		K
2bk6A		88		T
2bk6A		89		M
2bkcA		29		R
2bkcA		30		G
2bqpA		109		Y
2bqpA		110		D
2bqpA		111		K
2bvzA		46		R
2bvzA		47		R
2bvzA		48		L
2bvzA		49		A
2bvzA		50		Y
2bvzA		51		P
2bvzA		52		I
2bvzA		53		A
2bvzA		54		K
2bvzA		55		D
2bxjA		46		R
2bxjA		47		R
2bxjA		48		L
2bxjA		49		A
2bxjA		50		Y
2bxjA		51		P
2bxjA		52		I
2bxjA		53		A
2bxjA		54		K
2bxjA		55		D
2c4iA		169		S
2camA		35		A
2camA		36		V
2camA		37		T
2camA		38		A
2camA		39		T
2camA		40		S
2camA		41		N
2camA		42		E
2camA		43		I
2cc1A		224		D
2cf7A		122		E
2cf7A		123		E
2cf7A		32		W
2cf7A		33		Y
2cf7A		34		M
2cf7A		35		R
2cf7A		36		G
2cf7A		37		R
2cf7A		38		G
2cf7A		39		F
2cf7A		42		W
2cf7A		43		H
2cf7A		44		P
2cf7A		45		K
2cf7A		46		M
2cf7A		47		D
2cf7A		48		E
2cf7A		49		Y
2cf7A		50		M
2cf7A		51		E
2cf7A		52		E
2cf7A		53		I
2cf7A		54		D
2cf7A		55		G
2cf7A		56		Y
2cf7A		57		L
2cf7A		58		A
2cf7A		59		E
2cf7A		60		M
2cf7A		61		S
2cf7A		62		E
2cf7A		63		R
2cf7A		64		L
2cjtA		104		S
2cjtA		105		G
2cjtA		106		T
2cjtA		107		K
2cnaA		116		K
2cnaA		117		S
2cnaA		118		N
2cnaA		119		S
2cnaA		120		T
2cnaA		121		H
2cnaA		122		Q
2cnaA		123		T
2cnaA		124		D
2cnaA		125		A
2cnaA		126		L
2cnaA		127		H
2cnaA		128		F
2cnaA		129		M
2cnaA		130		F
2cnaA		131		N
2cnaA		132		Q
2cnaA		133		F
2cnaA		134		S
2cnaA		135		K
2cnaA		136		D
2cnaA		137		Q
2cnaA		138		K
2cnaA		139		D
2cnaA		140		L
2cnaA		141		I
2cnaA		142		L
2cnaA		143		Q
2cnaA		144		G
2cnaA		145		D
2cnaA		146		A
2cnaA		147		T
2cnaA		148		T
2cnaA		149		G
2cnaA		150		T
2cnaA		151		D
2cnxA		114		N
2cnxA		115		L
2cnxA		116		I
2cnxA		117		V
2cnxA		118		S
2cnxA		119		G
2cnxA		120		S
2cnxA		121		F
2cnxA		122		D
2cnxA		123		E
2cnxA		124		S
2co0A		112		N
2co0A		113		L
2co0A		114		I
2co0A		115		V
2co0A		116		S
2co0A		117		G
2co0A		118		S
2co0A		119		F
2co0A		120		D
2co0A		121		E
2co0A		122		S
2creA		19		D
2cwmA		113		S
2cwmA		114		K
2cwmA		115		L
2cwmA		116		K
2cwmA		117		S
2cwmA		118		N
2cwmA		119		S
2cwmA		120		T
2cwmA		121		H
2cwmA		122		E
2cwmA		123		T
2cwmA		124		N
2cwmA		125		A
2cwmA		126		L
2cwmA		127		H
2cwmA		128		F
2cwmA		129		V
2cwmA		130		F
2cwmA		131		N
2cwmA		132		Q
2cwmA		133		F
2cwmA		134		S
2cwmA		135		K
2cwmA		136		D
2cwmA		137		Q
2cwmA		138		K
2cwmA		139		D
2cwmA		140		L
2cwmA		141		I
2cwmA		142		L
2cwmA		143		Q
2cwmA		144		G
2cwmA		145		D
2cwmA		146		A
2cwmA		147		T
2cwmA		148		T
2cwmA		149		G
2cwmA		150		T
2cwmA		151		D
2cwmA		152		G
2cwmA		153		N
2cwmA		154		L
2cwmA		155		E
2cwmA		156		L
2cwmA		157		T
2cwmA		158		R
2cwmA		159		V
2cwmA		160		S
2cwmA		161		S
2cwmA		162		N
2cwmA		163		G
2cwmA		164		S
2cwmA		165		P
2cwmA		166		Q
2cwmA		167		G
2cwmA		168		S
2cwmA		169		S
2cxcA		19		T
2cxcA		20		A
2cxcA		21		Y
2cxcA		22		R
2cz4A		42		G
2cz4A		43		S
2cz4A		44		R
2cz4A		45		G
2cz4A		46		I
2cz4A		47		R
2cz4A		48		S
2cz4A		49		V
2cz4A		50		D
2cz4A		51		W
2d3pA		113		S
2d3pA		114		K
2d3pA		115		L
2d3pA		116		K
2d3pA		117		T
2d3pA		118		N
2d3pA		119		S
2d3pA		120		T
2d3pA		121		A
2d3pA		122		D
2d3pA		123		A
2d3pA		124		Q
2d3pA		125		S
2d3pA		126		L
2d3pA		127		H
2d3pA		128		F
2d3pA		129		T
2d3pA		130		F
2d3pA		131		N
2d3pA		132		Q
2d3pA		133		F
2d3pA		134		S
2d3pA		135		Q
2d3pA		136		N
2d3pA		137		P
2d3pA		138		K
2d3pA		139		D
2d3pA		140		L
2d3pA		141		I
2d3pA		142		L
2d3pA		143		Q
2d3pA		144		G
2d3pA		145		D
2d3pA		146		A
2d3pA		147		S
2d3pA		148		T
2d3pA		149		D
2d3pA		150		S
2d3pA		151		D
2d3pA		152		G
2d3pA		153		N
2d3pA		154		L
2d3pA		155		Q
2d3pA		156		L
2d3pA		157		T
2d3pA		158		R
2d3pA		159		V
2d3pA		160		S
2d3pA		161		N
2d3pA		162		G
2d3pA		163		S
2d3pA		164		P
2d3pA		165		Q
2d3pA		166		S
2d3pA		167		N
2d3pA		168		S
2d80A		178		A
2d80A		179		R
2d80A		180		N
2d80A		181		T
2d80A		182		G
2d80A		183		T
2d80A		184		L
2d80A		185		S
2d80A		186		G
2d80A		187		S
2d80A		188		V
2d80A		189		L
2d80A		190		S
2d80A		191		F
2d80A		192		A
2d80A		193		Q
2d80A		194		S
2d80A		195		G
2d80A		196		S
2d80A		197		Y
2d80A		198		G
2d80A		199		A
2d80A		200		N
2d80A		201		G
2d80A		202		M
2d81A		178		A
2d81A		179		R
2d81A		180		N
2d81A		181		T
2d81A		182		G
2d81A		183		T
2d81A		184		L
2d81A		185		S
2d81A		186		G
2d81A		187		S
2d81A		188		V
2d81A		189		L
2d81A		190		S
2d81A		191		F
2d81A		192		A
2d81A		193		Q
2d81A		194		S
2d81A		195		G
2d81A		196		S
2d81A		197		Y
2d81A		198		G
2d81A		199		A
2d81A		200		N
2d81A		201		G
2d81A		202		M
2dbmA		19		E
2df6A		16		T
2dl4A		19		Q
2dnuA		20		Q
2dqwA		66		G
2e2aA		32		E
2e2aA		33		N
2e2aA		34		G
2eriA		27		N
2esbA		80		Q
2esbA		81		G
2eswA		17		T
2fd2A		30		N
2fhlA		34		A
2fhlA		35		V
2fhlA		36		A
2fhlA		37		D
2fhlA		38		N
2fhlA		39		P
2fhlA		40		G
2fhlA		41		N
2fhlA		42		I
2fpbA		214		G
2fpbA		215		T
2fzfA		39		I
2g99A		113		N
2g99A		114		L
2g99A		115		I
2g99A		116		V
2g99A		117		S
2g99A		118		G
2g99A		119		S
2g99A		120		F
2g99A		121		D
2g99A		122		E
2g99A		123		S
2g9aA		84		D
2gdfA		113		S
2gdfA		114		K
2gdfA		115		L
2gdfA		116		K
2gdfA		117		T
2gdfA		118		E
2gdfA		119		N
2gdfA		120		S
2gdfA		121		L
2gdfA		122		H
2gdfA		123		F
2gdfA		124		S
2gdfA		125		F
2gdfA		126		H
2gdfA		127		K
2gdfA		128		F
2gdfA		129		S
2gdfA		130		Q
2gdfA		131		N
2gdfA		132		P
2gdfA		133		K
2gdfA		134		D
2gdfA		135		L
2gdfA		136		I
2gdfA		137		L
2gdfA		138		Q
2gdfA		139		G
2gdfA		140		D
2gdfA		141		A
2gdfA		142		F
2gdfA		143		T
2gdfA		144		D
2gdfA		145		S
2gdfA		146		D
2gdfA		147		G
2gdfA		148		N
2gdfA		149		L
2gdfA		150		E
2gdfA		151		L
2gdfA		152		T
2gdfA		153		K
2gdfA		154		V
2gdfA		155		Q
2gdfA		156		G
2gdfA		157		N
2gdfA		158		S
2gdnA		227		T
2ghwB		117		S
2ghwB		118		G
2ghwB		119		G
2ghwB		120		S
2gj0A		23		S
2gjjA		115		K
2gjjA		116		R
2gjjA		117		G
2gyqA		130		E
2gyqA		131		L
2gyqA		132		G
2gyqA		133		H
2gyqA		41		T
2h13A		111		N
2h13A		112		L
2h13A		113		I
2h13A		114		V
2h13A		115		S
2h13A		116		G
2h13A		117		S
2h13A		118		F
2h13A		119		D
2h13A		120		E
2h13A		121		S
2h68A		112		N
2h68A		113		L
2h68A		114		I
2h68A		115		V
2h68A		116		S
2h68A		117		G
2h68A		118		S
2h68A		119		F
2h68A		120		D
2h68A		121		E
2h68A		122		S
2h9lA		129		N
2h9lA		130		L
2h9lA		131		I
2h9lA		132		V
2h9lA		133		S
2h9lA		134		G
2h9lA		135		S
2h9lA		136		F
2h9lA		137		D
2h9lA		138		E
2h9lA		139		S
2hcmA		85		A
2hcmA		86		V
2hcmA		87		R
2hcmA		88		D
2hcmA		89		G
2hcmA		90		G
2hxcA		292		T
2hxcA		86		D
2hxcA		87		A
2hxcA		88		D
2hxcA		89		K
2hxcA		90		L
2hxcA		91		T
2hxcA		92		F
2hxcA		93		E
2hxcA		94		K
2hxcA		95		E
2ixqB		123		K
2ixqB		124		D
2ixqB		125		N
2ixqB		126		K
2ixqB		127		Q
2izbA		34		A
2izbA		35		V
2izbA		36		G
2izbA		37		N
2izbA		38		A
2izbA		39		E
2j3tC		111		N
2j3tC		112		P
2j3tC		113		L
2j3tC		114		C
2j3tC		115		P
2j3tC		116		L
2j3tC		117		G
2j3tC		118		Q
2j3tC		119		T
2jb9A		104		P
2nq3A		110		G
2nq3A		111		D
2nq3A		112		K
2nq3A		113		E
2nq3A		114		P
2nq3A		115		T
2nq3A		116		E
3hhrA		129		L
3hhrA		130		E
3hhrA		131		D
3hhrA		132		G
3hhrA		133		S
3hhrA		134		P
3hhrA		135		R
3hhrA		136		T
3hhrA		137		G
3hhrA		138		Q
3hhrA		139		I
3hhrA		140		F
3hhrA		141		K
3hhrA		142		Q
3hhrA		143		T
3hhrA		144		Y
3hhrA		145		S
3hhrA		146		K
3hhrA		147		F
3hhrA		148		D
3hhrA		40		Q
3hhrA		41		K
3hhrA		42		Y
3hhrA		43		S
3hhrA		44		F
3hhrA		45		L
3hhrA		46		Q
3hhrA		47		N
3hhrA		48		P
3hhrA		49		Q
3hhrA		50		T
3hhrA		51		S
3hhrA		52		L
3hhrA		53		C
3hhrA		54		F
3hhrA		55		S
3hhrA		56		E
3hhrA		57		S
3hhrA		58		I
3hhrA		59		P
3hhrA		60		T
3hhrA		61		P
3hhrA		62		S
3hhrA		63		N
3hhrA		64		R
3hhrA		65		E
3hhrA		66		E
9gacA		100		H
9gacA		101		V
9gacA		102		M
9gacA		103		L
9gacA		104		V
9gacA		105		G
9gacA		106		D
9gacA		107		G
9gacA		108		A
9gacA		109		L
9gacA		110		E
9gacA		111		F
9gacA		112		A
9gacA		113		L
9gacA		114		S
9gacA		115		Q
9gacA		116		G
9gacA		117		F
9gacA		118		K
9gacA		119		K
9gacA		120		E
9gacA		121		N
9gacA		122		L
9gacA		123		L
9gacA		124		T
9gacA		125		A
9gacA		126		E
9gacA		127		S
9gacA		128		E
9gacA		129		K
9gacA		130		E
9gacA		131		W
9gacA		132		K
9gacA		133		E
9gacA		134		W
9gacA		135		L
9gacA		136		H
9gacA		137		D
9gacA		72		N
9gacA		73		Y
9gacA		74		N
9gacA		75		I
9gacA		76		G
9gacA		77		S
9gacA		78		V
9gacA		79		A
9gacA		80		C
9gacA		81		M
9gacA		82		E
9gacA		83		H
9gacA		84		I
9gacA		85		K
9gacA		86		N
9gacA		87		P
9gacA		88		I
9gacA		89		S
9gacA		90		V
9gacA		91		A
9gacA		92		R
9gacA		93		A
9gacA		94		V
9gacA		95		M
9gacA		96		E
9gacA		97		K
9gacA		98		T
9gacA		99		P
9gafA		100		H
9gafA		101		V
9gafA		102		M
9gafA		103		L
9gafA		104		V
9gafA		105		G
9gafA		106		D
9gafA		107		G
9gafA		108		A
9gafA		109		L
9gafA		110		E
9gafA		111		F
9gafA		112		A
9gafA		113		L
9gafA		114		S
9gafA		115		Q
9gafA		116		G
9gafA		117		F
9gafA		118		K
9gafA		119		K
9gafA		120		E
9gafA		121		N
9gafA		122		L
9gafA		123		L
9gafA		124		T
9gafA		125		A
9gafA		126		E
9gafA		127		S
9gafA		128		E
9gafA		129		K
9gafA		130		E
9gafA		131		W
9gafA		132		K
9gafA		133		E
9gafA		134		W
9gafA		135		L
9gafA		136		Y
9gafA		137		K
9gafA		138		P
9gafA		139		I
9gafA		140		V
9gafA		141		N
9gafA		142		I
9gafA		143		E
9gafA		144		N
9gafA		145		H
9gafA		146		D
9gafA		72		N
9gafA		73		Y
9gafA		74		N
9gafA		75		I
9gafA		76		G
9gafA		77		S
9gafA		78		V
9gafA		79		A
9gafA		80		C
9gafA		81		M
9gafA		82		E
9gafA		83		H
9gafA		84		I
9gafA		85		K
9gafA		86		N
9gafA		87		P
9gafA		88		I
9gafA		89		S
9gafA		90		V
9gafA		91		A
9gafA		92		R
9gafA		93		A
9gafA		94		V
9gafA		95		M
9gafA		96		E
9gafA		97		K
9gafA		98		T
9gafA		99		P

### IndependentSet, entlist:
PDB entry
==========
1fy2A
1jmxB
1mfiA
2j9lA
2nyiA
### IndependentSet, linkers:
PDB entry	Residues	Sequence
=========================================
1fy2A		29-30		NG
1jmxB		236-236		H
1mfiA		46-53		LMTFSGTN
2j9lA		69-82		NARKKQDGVVSTSI
2j9lA		74-75		QD
2nyiA		126-129		APFA

### IndependentSet, linkerRes:
PDB entry	Residue		Amino Acid
===========================================
1fy2A		29		N
1fy2A		30		G
1jmxB		236		H
1mfiA		46		L
1mfiA		47		M
1mfiA		48		T
1mfiA		49		F
1mfiA		50		S
1mfiA		51		G
1mfiA		52		T
1mfiA		53		N
2j9lA		69		N
2j9lA		70		A
2j9lA		71		R
2j9lA		72		K
2j9lA		73		K
2j9lA		74		Q
2j9lA		75		D
2j9lA		76		G
2j9lA		77		V
2j9lA		78		V
2j9lA		79		S
2j9lA		80		T
2j9lA		81		S
2j9lA		82		I
2nyiA		126		A
2nyiA		127		P
2nyiA		128		F
2nyiA		129		A


==> Round002-Results <==
### PredictedLinkers-1askA_48-75:
Label		Energy score		RMSD		Sequence
=================================================================
Native		  -23739.71		0.000		KAAIVEKLSSLPFQKIQASITAQDHQPT
Reference	  -23165.28		N/A    		GGGGGGGGGGGGGGGGGGGGGGGGGGGG

Designed-01	  -24572.84		13.884		AFPDSTKSSQPAMDRNTKTGSIKAETQN
Designed-02	  -24135.54		23.491		LSVDELDTPIDNKERSGDEAIYPYKGGD
Designed-03	  -24031.55		23.472		IQQVTTSNGEPYLNYKFGDEVEDKDADQ
Designed-04	  -24018.98		27.171		NDIDENNEKDAAYPENEQWIRLYDPAII
Designed-05	  -23908.81		29.596		AGLMAFLYKFYAKKCELPSEAKGETLEY
Designed-06	  -23869.40		23.542		SLMLKTFAPYYEENLQCCEYTNKNCMTN
Designed-07	  -23841.48		29.092		AQVSAMKLYRNQGDFESTLKLFNHEELH
Designed-08	  -23814.12		29.628		GEAILANYKDTPAHKGKVVYADPTMGLN
Designed-09	  -23804.07		15.572		PQTHRDDQSQPASWHEMSRYLQYEYHKT
Designed-10	  -23756.83		28.237		KTNDARQYRMTHDTQPDGGTHFESYLIL
Designed-11	  -23667.08		25.937		CGRDSYNRFAPKVTKEAFYYNADHSFTR
Designed-12	  -23567.33		27.613		FLLTYTDFGLNQSSQETAQPFEQATNPQ
Designed-13	  -23550.44		26.972		LPDVASHTDVLFSGGASVEDFGNILWQW
Designed-14	  -23536.61		23.136		VEAAQEARVDRAPNELNDKMAEIITQYF
Designed-15	  -23401.14		10.202		NLPQPHNSSGSNYSTPDKSQTNERPSKA
Designed-16	  -23185.84		22.702		SEYTGKDSEEGYGEEWTVMSFYPTSGAN
Designed-17	  -23168.72		27.511		FRESIVQTYGDRDPGKPGANGPDNGGGS
Designed-18	  -22972.61		27.787		SEFRAVRDHRKKSRQCKERQLPKEVSAF
Designed-19	  -22749.46		21.948		YHAKQSLKSRSNFQKDCSGRYRGRGKPP
Designed-20	  -22583.40		28.352		SWEKLGPKPDPDTVGQEGEFLTDGRIYV


### PredictedLinkers-1brlA_157-164:
Label		Energy score		RMSD		Sequence
=================================================================
Native		  -68073.50		0.000		QLNPSAYT
Reference	  -67751.50		N/A    		GGGGGGGG

Designed-01	  -70284.60		4.377		SYKDIDLS
Designed-02	  -70068.60		2.831		AWQHPKDI
Designed-03	  -70022.70		5.883		TTLDNYQY
Designed-04	  -70002.60		3.637		IQYGVHIW
Designed-05	  -69998.10		3.817		HWAEQVYP
Designed-06	  -69864.20		3.678		HIALYDGI
Designed-07	  -69751.30		4.177		TPIYAMER
Designed-08	  -69669.10		4.108		YWYPFDGY
Designed-09	  -69668.10		4.813		LVVLAQPV
Designed-10	  -69540.90		2.909		PVVCKQSI
Designed-11	  -69524.10		3.214		VELKPQTH
Designed-12	  -69477.60		4.068		GALDTAYV
Designed-13	  -69310.30		2.167		VATHNNPF
Designed-14	  -69276.80		2.088		ILDTPNDK
Designed-15	  -69275.80		2.714		KFADPLAS
Designed-16	  -69132.40		2.800		VLFVHDPT
Designed-17	  -68971.80		2.413		ALPSEAKT
Designed-18	  -68842.20		3.897		TNILVKLN
Designed-19	  -68805.10		2.597		LPRTDNSV
Designed-20	  -38789.32		3.195		LPVQCDQA


### PredictedLinkers-1fpzA_109-109:
Label		Energy score		RMSD		Sequence
=================================================================
Native		  -32797.77		0.000		Y
Reference	  -32707.42		0.452  		G

Designed-01	  -33587.40		0.278		K
Designed-02	  -33476.90		1.376		E
Designed-03	  -33357.69		1.394		N
Designed-04	  -33352.97		2.249		I
Designed-05	  -33341.31		4.002		V
Designed-06	  -33299.89		2.018		P
Designed-07	  -33264.72		0.258		D
Designed-08	  -33194.74		0.498		S
Designed-09	  -33170.70		1.737		L
Designed-10	  -32956.68		0.452		G
Designed-11	  -32708.17		1.448		R


### PredictedLinkers-1fy2A_29-30:
Label		Energy score		RMSD		Sequence
=================================================================
Native		  -42518.75		0.000		NG
Reference	  -42443.29		N/A    		GG

Designed-01	  -43577.13		1.482		IN
Designed-02	  -43232.95		1.634		RE
Designed-03	  -43220.98		1.694		GW
Designed-04	  -43157.57		1.813		ES
Designed-05	  -43134.58		1.361		QE
Designed-06	  -43109.83		0.868		QF
Designed-07	  -43059.23		1.599		SV
Designed-08	  -43050.59		1.235		AK
Designed-09	  -43000.15		1.074		VR
Designed-10	  -42997.18		2.323		NA
Designed-11	  -42971.71		1.931		LT
Designed-12	  -42883.90		0.818		YD
Designed-13	  -42870.30		1.646		KL
Designed-14	  -42748.44		1.047		AD
Designed-15	  -42745.65		1.556		NT
Designed-16	  -42680.27		0.633		KY
Designed-17	  -42652.25		1.366		RL
Designed-18	  -42649.94		1.114		AE
Designed-19	  -42646.11		1.868		TG
Designed-20	  -42423.66		0.638		DL


### PredictedLinkers-1jmxB_236-236:
Label		Energy score		RMSD		Sequence
=================================================================
Native		  -69982.70		0.000		H
Reference	  -69641.40		0.080  		G

Designed-01	  -70686.80		0.222		W
Designed-02	  -70641.20		0.308		A
Designed-03	  -70222.90		0.080		G
Designed-04	  -70215.40		0.517		I
Designed-05	  -70196.00		0.971		L
Designed-06	  -70179.20		0.666		Q
Designed-07	  -70095.10		0.269		Y
Designed-08	  -70065.80		0.224		F
Designed-09	  -69716.70		0.301		V
Designed-10	  -69716.10		0.334		S
Designed-11	  -69515.10		0.459		P
Designed-12	  -40150.74		0.489		N


### PredictedLinkers-1mfiA_46-53:
Label		Energy score		RMSD		Sequence
=================================================================
Native		  -20681.30		0.000		LMTFSGTN
Reference	  -20879.35		N/A    		GGGGGGGG

Designed-01	  -21296.25		10.414		YKHQRETE
Designed-02	  -21159.19		6.242		AFLLHTFK
Designed-03	  -21149.14		6.196		NDQRSNKY
Designed-04	  -21120.03		12.160		YLEKPSAI
Designed-05	  -21092.81		4.327		NLQEDQVT
Designed-06	  -21078.78		10.149		SPKKDKHA
Designed-07	  -21018.64		9.959		YAQGFLAD
Designed-08	  -20948.31		5.897		RDSKVSNY
Designed-09	  -20922.22		10.321		HSVTEDSK
Designed-10	  -20917.56		8.980		KCGPEGCT
Designed-11	  -20901.32		9.709		NPSKLTKC
Designed-12	  -20896.71		10.319		GTYDLSTS
Designed-13	  -20881.36		9.418		TNSKSEDH
Designed-14	  -20806.30		11.486		THIGIRKS
Designed-15	  -20736.98		10.032		SYDGTYHS
Designed-16	  -20676.50		11.157		LNVYHTQN
Designed-17	  -20651.38		12.533		SRGPVNTR
Designed-18	  -20353.99		6.775		RYNRSQKV
Designed-19	  -20217.39		9.022		PRKPDNPR
Designed-20	  -20137.56		11.596		SQSIPLSR


### PredictedLinkers-1pt0A_15-49:
Label		Energy score		RMSD		Sequence
=================================================================
Native		  -20088.15		0.000		KVTHADLHYEGSACAIDQDFLDAAGILENEAIDIW
Reference	  -19269.11		N/A    		GGGGGGGGGGGGGGGGGGGGGGGGGGGGGGGGGGG

Designed-01	  -21857.67		23.625		NITNENVGKLPESDTEQGSFDNGHYIQLATKDIDS
Designed-02	  -21737.85		23.387		SVPGYATKTEGLHNEQDTKVNHDDFQVPTHEIELE
Designed-03	  -21641.06		24.408		FDASKTNSHDATGDPYYHSRQNSETVEDGGEVKLE
Designed-04	  -21280.76		28.213		TTISESEHVDPQIDKKDYFEKSDKSKEAYQNSLWS
Designed-05	  -21012.93		23.758		WLGFSCSQHEFRHDLNVKTDPRDKITTEYKETASA
Designed-06	  -21011.08		22.355		GFDLWKHQAVYTTELGTAAHPRDYSGENTQDTDIL
Designed-07	  -21002.00		25.377		AVVFFTTRPDGEKTTDGAYNDVMTINALVKQDTSS
Designed-08	  -20979.55		24.754		SQLDRTVMYDETDPVQGNDLTFEAERSEKQTQIRI
Designed-09	  -20849.25		19.847		STMIHSSDFDDKASEYKLHVNASDKLTNATGSHAA
Designed-10	  -20792.95		24.907		CFNYVAFWQDASVSKAPTTNGLVNKNGENHQLNWL
Designed-11	  -20772.97		22.655		CSPDTKSSNSKFEQDFRPNESSGYNSDSIQKAVAI
Designed-12	  -20614.88		26.302		FKFDFPTGSHYEDEDEVGKDPVKSRKNQILHELSI
Designed-13	  -20579.81		22.626		LFQEPELGWSNREPGLPGEDPGHGWKYLDKKYSAY
Designed-14	  -20369.20		28.668		WYPKPKSWTTEGAYNELFVNRGFPYNKNTESEQST
Designed-15	  -20332.12		24.922		LISQGHEQRLSEKRNDTTPAQFPNSLHVADQFYYR
Designed-16	  -20316.13		22.728		LLFQTSPCRKYESQQMGQARFNMDKYPINNNQVTG
Designed-17	  -20309.14		22.636		LIISKYPEREKATDTYHYEPQAQTRERHYTTENTF
Designed-18	  -20151.75		20.065		FFMYNDYSSTERYTRNSKVMSLYQVKMVDSNKRFV
Designed-19	  -19984.36		23.677		VESKPIDNKNYDFMNNIPNDHERKRKTTHQKLMRL
Designed-20	  -19326.44		19.439		CGQPKRFTDPYTFSPLNLEVPLTSGIKTGLSRLYF


### PredictedLinkers-1t64A_112-116:
Label		Energy score		RMSD		Sequence
=================================================================
Native		  -72212.10		0.000		CLIDG
Reference	  -72114.40		N/A    		GGGGG

Designed-01	  -74356.40		4.931		VEFTM
Designed-02	  -74184.60		5.631		NPDLK
Designed-03	  -73564.80		5.747		PVAEI
Designed-04	  -73563.00		5.606		VFSHL
Designed-05	  -73543.70		5.662		AFTNI
Designed-06	  -73477.00		5.261		YNAVP
Designed-07	  -73465.50		5.345		FDSFL
Designed-08	  -73447.50		4.743		YLQSE
Designed-09	  -73282.00		3.720		LALPY
Designed-10	  -73267.10		4.878		ISASF
Designed-11	  -73033.70		4.192		LSPIE
Designed-12	  -72870.90		5.346		TPDRF
Designed-13	  -72868.10		5.714		FWNFE
Designed-14	  -72714.00		5.366		PTGVH
Designed-15	  -72709.30		5.597		FVYPS
Designed-16	  -72689.20		4.974		LTFSR
Designed-17	  -72474.90		4.944		LAAVI
Designed-18	  -71990.60		5.415		LSRVQ
Designed-19	  -47949.58		5.752		FVNGA
Designed-20	  -47888.48		5.016		AALRY


### PredictedLinkers-1tmjA_48-48:
Label		Energy score		RMSD		Sequence
=================================================================
Native		  -29666.58		0.000		Q
Reference	  -29774.63		1.018  		G

Designed-01	  -29925.53		1.509		K
Designed-02	  -29922.76		1.018		G
Designed-03	  -29919.56		1.283		D
Designed-04	  -29751.17		4.339		L
Designed-05	  -29725.39		1.238		Q
Designed-06	  -29717.10		0.784		R
Designed-07	  -29637.03		0.692		S
Designed-08	  -29613.53		2.306		V
Designed-09	  -29604.54		5.066		P
Designed-10	  -29440.09		72.247		N
Designed-11	  -29417.00		1.280		E
Designed-12	  -29156.83		71.639		I


### PredictedLinkers-1y2tA_74-120:
Label		Energy score		RMSD		Sequence
=================================================================
Native		  -24649.66		0.000		KRWCDIVTNLTNEQTALVINQEYYGVPIRDQARENQLTSYNVANAKG
Reference	  -24782.67		N/A    		GGGGGGGGGGGGGGGGGGGGGGGGGGGGGGGGGGGGGGGGGGGGGGG

Designed-01	  -26885.40		31.875		STHDTLKFAQDRIYEDTTNEITPFNQKIAPFLFYKGLQQTKNAMKWM
Designed-02	  -26791.52		22.757		PDEKQDHKNKKVETQQEYREMLGYINNRRAYRGDGYEIPHKVDCKFP
Designed-03	  -26395.54		22.356		FLAWAKSLEDGPPHLEQSTKQLLDLAFPLKKWKSVASKPNSKLKDIF
Designed-04	  -26309.60		22.547		LMKVIDFKDVILKNKLYIRDFLLWEVREDLRAFFTHKAKHEMDDYFP
Designed-05	  -26235.67		25.287		TLFQSTIIVSKSSQTDLETLKTDHINKAPQDFVNETSSEPETLGTIL
Designed-06	  -26229.74		29.997		INAKNGSSYKETALTGKKELTVTSPTKLANSIRYDKSPESPGNFWTF
Designed-07	  -26193.15		20.394		PRSTATKYDQKKDSPEPTANTSMQDTSPREHEFPNQELFYEQHTRSL
Designed-08	  -26179.42		23.542		DINHDHNKKTHNKGRNGPETDEYNDFGVQYTATNDENQTHYQDIAHN
Designed-09	  -26106.95		40.211		VPTILERANAIKTERKESYLDADKFTLTNYSEHETDNTYGVSPTDAR
Designed-10	  -25944.04		23.974		HLQYDSSIKFNYTSDNTYLRPEQNHHNQRNTKHQEMETRTNSHSIND
Designed-11	  -25913.69		42.487		LRDDLTLNSHGTDTYWLREQYQEPDIMPDESPASQQTVKPMEPWNGW
Designed-12	  -25887.25		21.842		SFRHDRYDPFKTDNQDPFMAYNFNEYTKNETVQQFYHAERPNAFLIY
Designed-13	  -25750.64		29.768		VECYAKSGKALVFNWVPGTGQTNPNYDSHYLEPSLHKNYLTEDEPVY
Designed-14	  -25643.31		21.737		PNSWAKIQRIFEAMTGSYSEADNRENHFPQKFEMDTGYPNTYHGNAK
Designed-15	  -25624.42		19.995		ESLDFLFSYHASRSYVTATNRENGMEYPSPKDPTRFGRTLDQPQKLD
Designed-16	  -25603.51		15.645		PDIVEQFSDKEDYIQRDKVGNRYLASLGPFKYGKQLMPPGGANQGAL
Designed-17	  -25600.60		21.868		HSIQETEDLVELKEHEYFGGDEARQHIVYCDVNSDEAFQPYMMTFTL
Designed-18	  -25408.31		28.816		STKVEQQYTKSDPSRRKGIYAPSKFYTTFHEWNFRERPGPNHKVFSV
Designed-19	  -25041.96		15.031		GFFDGVTGSGNQAEDHENGSSEAVGAYHQPYEPSYSIEQENLDEFNI
Designed-20	  -11702.30		36.276		YIFKELESRLDKTKSSDGHITCSANRTENWRSLDPYVAHGLILLPIL


### PredictedLinkers-1yn9A_111-111:
Label		Energy score		RMSD		Sequence
=================================================================
Native		  -32734.21		0.000		P
Reference	  -33360.96		0.610  		G

Designed-01	  -34156.19		0.165		V
Designed-02	  -34016.05		0.949		K
Designed-03	  -33861.76		0.610		G
Designed-04	  -33858.59		0.683		W
Designed-05	  -33857.05		0.186		Y
Designed-06	  -33834.73		1.364		L
Designed-07	  -33753.55		0.221		Q
Designed-08	  -33642.08		1.352		M
Designed-09	  -33627.86		0.345		R
Designed-10	  -33502.18		1.267		P
Designed-11	  -33474.96		0.358		H
Designed-12	  -33421.17		1.646		D


### PredictedLinkers-1ywfA_116-116:
Label		Energy score		RMSD		Sequence
=================================================================
Native		  -45902.68		0.000		L
Reference	  -45470.53		N/A    		G

Designed-01	  -46490.66		0.413		I
Designed-02	  -46434.92		0.380		M
Designed-03	  -46383.28		0.381		N
Designed-04	  -46303.99		0.656		Y
Designed-05	  -46254.10		0.569		A
Designed-06	  -46154.50		0.901		P
Designed-07	  -46141.52		0.140		L
Designed-08	  -46081.68		0.263		W
Designed-09	  -45951.70		0.240		T
Designed-10	  -45923.88		0.573		E
Designed-11	  -45767.45		0.386		V
Designed-12	  -45519.73		0.443		S


### PredictedLinkers-2bm8A_79-79:
Label		Energy score		RMSD		Sequence
=================================================================
Native		  -45168.14		0.000		L
Reference	  -44980.70		1.316  		G

Designed-01	  -45522.93		0.513		L
Designed-02	  -45401.43		0.258		K
Designed-03	  -45396.76		0.343		R
Designed-04	  -45383.31		0.198		F
Designed-05	  -45223.74		1.571		H
Designed-06	  -45166.19		0.373		I
Designed-07	  -44997.02		0.846		W
Designed-08	  -44888.13		0.596		Q
Designed-09	  -44839.99		1.211		A
Designed-10	  -44787.45		0.929		E
Designed-11	  -44647.60		0.332		D
Designed-12	  -44549.66		0.188		T
Designed-13	  -26515.42		1.316		G


### PredictedLinkers-2inpC_133-135:
Label		Energy score		RMSD		Sequence
=================================================================
Native		  -65697.00		0.000		ATA
Reference	  -66236.20		N/A    		GGG

Designed-01	  -67246.70		1.182		TFL
Designed-02	  -67123.00		1.307		GFF
Designed-03	  -67086.10		1.849		TKF
Designed-04	  -66995.80		1.419		LVW
Designed-05	  -66938.40		0.978		WYK
Designed-06	  -66873.20		0.521		WHA
Designed-07	  -66850.30		1.136		SLI
Designed-08	  -66836.80		1.503		LSV
Designed-09	  -66809.60		0.629		VVM
Designed-10	  -66776.90		0.842		MIG
Designed-11	  -66690.40		1.824		LWV
Designed-12	  -66540.60		0.783		VAI
Designed-13	  -66355.20		1.041		AWL
Designed-14	  -66318.50		0.712		GII
Designed-15	  -66318.10		1.169		VLM
Designed-16	  -66308.00		1.787		MFF
Designed-17	  -66156.80		1.301		VRV
Designed-18	  -65910.60		0.504		ALV
Designed-19	  -39974.79		1.335		YQV
Designed-20	  -39899.65		2.035		LLT


### PredictedLinkers-2iyhA_84-86:
Label		Energy score		RMSD		Sequence
=================================================================
Native		  -55914.37		0.000		VQI
Reference	  -55976.19		N/A    		GGG

Designed-01	  -57693.30		1.932		CAV
Designed-02	  -57589.60		0.841		TPW
Designed-03	  -57572.90		2.509		DVW
Designed-04	  -57486.80		2.951		VVY
Designed-05	  -57481.90		2.439		ILK
Designed-06	  -57444.50		2.119		LWA
Designed-07	  -57426.90		2.700		ILH
Designed-08	  -57228.30		0.789		TTF
Designed-09	  -57171.80		1.811		VWY
Designed-10	  -57107.50		0.924		ATI
Designed-11	  -57107.20		2.686		SVF
Designed-12	  -57095.10		2.444		VYE
Designed-13	  -57020.20		0.616		LCL
Designed-14	  -56933.40		2.431		RFI
Designed-15	  -56898.50		2.993		RLA
Designed-16	  -56866.40		3.099		SIA
Designed-17	  -56859.30		1.132		ATL
Designed-18	  -56836.40		2.907		DPL
Designed-19	  -56825.60		2.529		HTF
Designed-20	  -56472.10		3.117		YIN


### PredictedLinkers-2j9lA_69-82:
Label		Energy score		RMSD		Sequence
=================================================================
Native		  -30308.04		0.000		NARKKQDGVVSTSI
Reference	  -30098.59		N/A    		GGGGGGGGGGGGGG

Designed-01	  -31436.57		10.730		NTKSNAQHRSMLVK
Designed-02	  -31224.84		10.148		NHVSYFDFKESAYF
Designed-03	  -31080.32		9.610		KNESQSRRVYSWVF
Designed-04	  -30985.83		9.781		QKFYTLASIRSKNE
Designed-05	  -30976.52		9.698		DMYEQRTVGHMLQL
Designed-06	  -30957.53		10.666		QIPDKKQNLCRYPI
Designed-07	  -30936.84		8.898		GARPTLLQHWFYYA
Designed-08	  -30894.94		10.185		AKLNEQLYQKWYSV
Designed-09	  -30798.58		9.350		ERKEDKGETLGKPS
Designed-10	  -30776.26		5.124		KDIPESTDEAYFLI
Designed-11	  -30733.67		8.221		KQEQGAHDLGTIYQ
Designed-12	  -30729.64		10.927		SFSFILIPFLVFDR
Designed-13	  -30714.98		9.265		LFDWKGSYLIFTLG
Designed-14	  -30685.69		9.087		YQDSKATYSVKLAY
Designed-15	  -30670.62		10.443		YEGFAVDGIKAEAQ
Designed-16	  -30522.97		11.577		QFYGANEAQAGEGW
Designed-17	  -30466.01		11.215		TEPSSFGDRYVFMP
Designed-18	  -30465.61		10.564		TLNPLIHWHEVTSH
Designed-19	  -30337.79		7.345		GWRGHISGNPHSGK
Designed-20	  -30166.60		5.652		LPIPETGSLQEEAL


### PredictedLinkers-2nyiA_126-129:
Label		Energy score		RMSD		Sequence
=================================================================
Native		  -31734.22		0.000		APFA
Reference	  -31718.15		N/A    		GGGG

Designed-01	  -32956.12		1.935		DVKE
Designed-02	  -32546.59		5.491		KYHK
Designed-03	  -32518.43		5.396		NDNC
Designed-04	  -32345.13		4.270		FATS
Designed-05	  -32307.16		7.077		NAGT
Designed-06	  -32249.68		8.005		GGLN
Designed-07	  -32183.86		2.720		QHEC
Designed-08	  -32142.61		3.056		DTEN
Designed-09	  -32142.08		3.003		GVAD
Designed-10	  -32142.07		3.377		RPDS
Designed-11	  -32093.55		6.320		GAKN
Designed-12	  -32033.10		3.449		YKNA
Designed-13	  -31984.83		5.091		IREL
Designed-14	  -31933.66		3.417		YGKE
Designed-15	  -31797.76		6.358		TGRE
Designed-16	  -31774.39		3.721		TLQH
Designed-17	  -31772.60		3.988		SFQD
Designed-18	  -31746.55		4.597		TRDH
Designed-19	  -31266.93		2.647		SPET
Designed-20	  -31180.61		4.148		SGHD


==> Round003-Datasets-T,I <==
### TrainingSet, entlist:
PDB entry
==========
1a6lA
1ahrA
1ajkA
1ajoA
1alqA
1avbA
1avdA
1ax0A
1axkA
1axqA
1azdA
1b8rA
1bgcA
1bjqA
1bsgA
1bueA
1byhA
1cd9A
1cn1A
1cpmA
1crzA
1dglA
1dy6A
1dypA
1dzbA
1e6hA
1eg2A
1f05A
1f5bA
1f6yA
1fatA
1fddA
1ff2A
1fl9A
1fo0B
1frhA
1friA
1frjA
1frkA
1frlA
1fw8A
1fwnA
1fx5A
1fxkA
1fynA
1fyuA
1g2bA
1g3oA
1g55A
1g60A
1g6bA
1g7yA
1g8wA
1gaoA
1gbgA
1gv9A
1gz9A
1h1dA
1h8oA
1h9pA
1h9wA
1hdrA
1htwA
1hwgA
1hzoA
1i1rB
1i2pA
1i2rA
1i5dA
1i5iA
1i9gA
1ioaA
1iysA
1j2tA
1jbjA
1jo0A
1jp5A
1k4uS
1k76A
1kalA
1kf0A
1louA
1lrnA
1lteA
1m39A
1m3cA
1m45A
1macA
1mdaH
1mg2A
1mveA
1mvqA
1n1qA
1n3oA
1n47A
1namB
1npeA
1npsA
1nrjB
1nw8A
1nyaA
1o4uA
1o4yA
1o4zA
1o60A
1odfA
1oryA
1p4kA
1pc4A
1pc5A
1pdrA
1ptsA
1puiA
1pujA
1pvhB
1q7fA
1q8oA
1qavA
1qokA
1r0uA
1r62A
1ravA
1rd5A
1rjvA
1rtp1
1sfyA
1stpA
1strB
1sw8A
1t5iA
1t8xA
1t9gR
1th8B
1tucA
1u0aA
1u4cA
1u89A
1uhfA
1umnA
1umzA
1urxA
1uzyA
1v8eA
1vc4A
1vjcA
1vpxA
1vyoA
1w8rA
1wbiA
1we4A
1wrmA
1wuvA
1wy9A
1wyxA
1x1oA
1x24A
1x2kA
1xm2A
1y0mA
1y52X
1yjgA
1yltA
1ylwA
1yp8A
1yt4A
1yz4A
1zkrA
1zldA
1zm1A
1zsgA
2a4yA
2a5bA
2a5cA
2a6vA
2a6yA
2a6zA
2a8gA
2acyA
2aglA
2ak5A
2araA
2avdA
2awcA
2b38A
2b4lA
2b86A
2bbkH
2bc3A
2bk6A
2bkcA
2bqpA
2bvzA
2bxjA
2c4iA
2camA
2cc1A
2cf7A
2cjtA
2cnaA
2cnxA
2co0A
2creA
2cwmA
2cxcA
2cz4A
2d3pA
2d80A
2d81A
2dbmA
2df6A
2dl4A
2dnuA
2dqwA
2e2aA
2eriA
2esbA
2eswA
2fd2A
2fhlA
2fpbA
2fzfA
2g99A
2g9aA
2gdfA
2gdnA
2ghwB
2gj0A
2gjjA
2gyqA
2h13A
2h68A
2h9lA
2hcmA
2hxcA
2ixqB
2izbA
2j3tC
2jb9A
2nq3A
3hhrA
9gacA
9gafA

### TrainingSet, linkerRes:
PDB entry	Residue		Amino Acid
===========================================
1a6lA		30		N
1ahrA		78		D
1ajkA		124		V
1ajkA		125		K
1ajkA		126		Y
1ajkA		127		T
1ajkA		128		S
1ajkA		129		N
1ajkA		130		Q
1ajkA		131		T
1ajkA		132		G
1ajkA		133		G
1ajkA		134		S
1ajkA		135		F
1ajkA		136		F
1ajkA		137		E
1ajkA		138		P
1ajkA		139		F
1ajkA		140		N
1ajkA		141		S
1ajkA		142		Y
1ajkA		143		N
1ajkA		144		S
1ajkA		145		G
1ajkA		146		T
1ajkA		147		W
1ajkA		148		E
1ajkA		149		K
1ajkA		150		A
1ajkA		151		D
1ajkA		152		G
1ajkA		153		Y
1ajkA		154		S
1ajkA		155		N
1ajkA		156		G
1ajkA		157		G
1ajkA		158		V
1ajkA		159		F
1ajkA		160		N
1ajkA		161		C
1ajkA		162		T
1ajkA		163		W
1ajkA		164		R
1ajkA		165		A
1ajkA		166		N
1ajkA		167		N
1ajkA		168		V
1ajkA		169		N
1ajkA		170		F
1ajkA		171		T
1ajkA		172		N
1ajkA		173		D
1ajkA		184		A
1ajkA		185		Y
1ajkA		186		N
1ajkA		187		K
1ajkA		44		V
1ajkA		45		G
1ajoA		139		S
1ajoA		140		S
1ajoA		141		A
1ajoA		88		T
1ajoA		89		G
1ajoA		90		G
1ajoA		91		S
1ajoA		92		F
1ajoA		93		F
1alqA		33		K
1alqA		34		E
1alqA		35		F
1alqA		36		A
1alqA		37		A
1alqA		38		A
1alqA		39		A
1avbA		111		Y
1avbA		112		D
1avbA		113		R
1avdA		34		A
1avdA		35		V
1avdA		36		T
1avdA		37		A
1avdA		38		T
1avdA		39		S
1avdA		40		N
1avdA		41		E
1avdA		42		I
1ax0A		117		Q
1ax0A		118		D
1ax0A		119		N
1axkA		157		A
1axkA		158		S
1axkA		159		T
1axkA		160		D
1axkA		161		Y
1axkA		162		W
1axkA		163		Q
1axkA		164		N
1axkA		165		W
1axkA		166		T
1axkA		167		D
1axkA		168		G
1axkA		169		G
1axkA		170		G
1axkA		171		I
1axkA		172		V
1axkA		173		N
1axkA		174		A
1axkA		175		V
1axkA		176		N
1axkA		177		G
1axkA		178		S
1axkA		179		G
1axkA		180		G
1axkA		181		N
1axkA		182		Y
1axkA		183		S
1axkA		184		V
1axkA		185		N
1axkA		186		W
1axkA		187		S
1axkA		188		N
1axkA		189		T
1axkA		190		G
1axkA		191		N
1axkA		192		F
1axkA		193		V
1axkA		194		V
1axkA		195		G
1axkA		196		K
1axkA		197		G
1axkA		198		W
1axkA		199		T
1axkA		200		T
1axkA		201		G
1axkA		202		S
1axkA		203		P
1axkA		204		F
1axkA		205		R
1axkA		206		T
1axkA		207		I
1axkA		208		N
1axkA		209		Y
1axkA		210		N
1axkA		211		A
1axkA		212		G
1axkA		213		V
1axkA		214		W
1axkA		215		A
1axkA		216		P
1axkA		217		N
1axkA		218		G
1axkA		219		N
1axkA		220		G
1axkA		221		Y
1axkA		222		L
1axkA		223		T
1axkA		224		L
1axkA		225		Y
1axkA		226		G
1axkA		227		W
1axkA		228		T
1axkA		229		R
1axkA		230		S
1axkA		231		P
1axkA		232		L
1axkA		233		I
1axkA		234		E
1axkA		235		Y
1axkA		236		Y
1axkA		237		V
1axkA		238		V
1axkA		239		D
1axkA		240		S
1axkA		241		W
1axkA		242		G
1axkA		243		T
1axkA		244		Y
1axkA		245		R
1axkA		246		P
1axkA		247		T
1axkA		248		G
1axkA		249		T
1axkA		250		Y
1axkA		251		K
1axkA		252		G
1axkA		253		T
1axkA		254		V
1axkA		255		K
1axkA		256		S
1axkA		257		D
1axkA		258		G
1axkA		259		G
1axkA		260		T
1axkA		261		Y
1axkA		262		D
1axkA		263		I
1axkA		264		Y
1axkA		265		T
1axkA		266		T
1axkA		267		T
1axkA		268		R
1axkA		269		Y
1axkA		270		N
1axkA		271		A
1axkA		272		P
1axkA		273		S
1axkA		274		I
1axkA		275		D
1axkA		276		G
1axkA		277		D
1axkA		278		R
1axkA		279		T
1axkA		280		T
1axkA		281		F
1axkA		282		T
1axkA		283		Q
1axkA		284		Y
1axkA		285		W
1axkA		286		S
1axkA		287		V
1axkA		288		R
1axkA		289		Q
1axkA		290		S
1axkA		291		K
1axkA		292		R
1axkA		293		P
1axkA		294		T
1axkA		295		G
1axkA		296		S
1axkA		297		N
1axkA		298		A
1axkA		299		T
1axkA		300		I
1axkA		301		T
1axkA		302		F
1axkA		303		S
1axkA		304		N
1axkA		305		H
1axkA		306		V
1axkA		307		N
1axkA		308		A
1axkA		309		W
1axkA		310		K
1axkA		311		S
1axkA		312		H
1axkA		313		G
1axkA		314		M
1axkA		315		N
1axkA		316		L
1axkA		317		G
1axkA		318		S
1axkA		319		N
1axkA		320		W
1axkA		321		A
1axkA		322		Y
1axkA		323		Q
1axkA		324		V
1axkA		325		M
1axkA		326		A
1axkA		327		T
1axkA		328		E
1axkA		329		G
1axkA		330		Y
1axkA		331		Q
1axkA		332		S
1axkA		333		S
1axkA		334		G
1axkA		335		S
1axkA		336		S
1axkA		337		N
1axkA		338		V
1axkA		339		T
1axkA		340		V
1axkA		341		W
1axkA		342		G
1axkA		343		S
1axkA		344		V
1axkA		345		F
1axkA		346		W
1axqA		30		N
1azdA		113		S
1azdA		114		K
1azdA		115		L
1azdA		116		K
1azdA		117		S
1azdA		118		N
1azdA		119		S
1azdA		120		T
1azdA		121		H
1azdA		122		E
1azdA		123		T
1azdA		124		N
1azdA		125		A
1azdA		126		L
1azdA		127		H
1azdA		128		F
1azdA		129		M
1azdA		130		F
1azdA		131		N
1azdA		132		Q
1azdA		133		F
1azdA		134		S
1azdA		135		K
1azdA		136		D
1azdA		137		Q
1azdA		138		K
1azdA		139		D
1azdA		140		L
1azdA		141		I
1azdA		142		L
1azdA		143		Q
1azdA		144		G
1azdA		145		D
1azdA		146		A
1azdA		147		T
1azdA		148		T
1azdA		149		G
1azdA		150		T
1azdA		151		E
1azdA		152		G
1azdA		153		N
1azdA		154		L
1azdA		155		R
1azdA		156		L
1azdA		157		T
1azdA		158		R
1azdA		159		V
1azdA		160		S
1azdA		161		S
1azdA		162		N
1azdA		163		G
1azdA		164		S
1azdA		165		P
1azdA		166		Q
1azdA		167		G
1azdA		168		S
1azdA		169		S
1b8rA		28		A
1b8rA		29		F
1b8rA		30		F
1b8rA		31		A
1b8rA		32		K
1b8rA		33		V
1b8rA		34		G
1b8rA		35		L
1b8rA		36		T
1bgcA		116		D
1bgcA		117		L
1bgcA		118		G
1bgcA		119		A
1bgcA		120		A
1bgcA		121		P
1bgcA		122		A
1bgcA		123		M
1bgcA		124		P
1bgcA		125		T
1bgcA		126		F
1bgcA		127		T
1bgcA		128		S
1bgcA		129		A
1bjqA		111		Y
1bjqA		112		N
1bjqA		113		N
1bsgA		230		G
1bueA		229		N
1byhA		127		V
1byhA		128		G
1byhA		55		A
1byhA		56		Y
1byhA		57		N
1byhA		58		K
1cd9A		120		E
1cd9A		121		L
1cd9A		122		G
1cd9A		123		M
1cd9A		124		A
1cd9A		125		P
1cd9A		126		A
1cd9A		127		L
1cd9A		128		Q
1cd9A		129		P
1cd9A		130		T
1cd9A		131		Q
1cd9A		132		G
1cd9A		133		A
1cd9A		134		M
1cd9A		135		P
1cd9A		136		A
1cd9A		137		F
1cd9A		138		A
1cd9A		139		S
1cd9A		140		A
1cd9A		39		C
1cd9A		40		H
1cd9A		41		P
1cd9A		42		E
1cd9A		43		E
1cd9A		44		L
1cd9A		45		V
1cd9A		46		L
1cd9A		47		L
1cd9A		48		G
1cd9A		49		H
1cd9A		50		S
1cd9A		51		L
1cd9A		52		G
1cd9A		53		I
1cd9A		54		P
1cd9A		55		W
1cd9A		56		A
1cd9A		57		P
1cd9A		58		L
1cd9A		59		S
1cd9A		60		S
1cd9A		61		C
1cd9A		62		P
1cd9A		63		S
1cd9A		64		Q
1cd9A		65		A
1cn1A		116		K
1cn1A		117		S
1cn1A		118		N
1cn1A		119		S
1cn1A		120		T
1cn1A		121		H
1cn1A		122		Q
1cn1A		123		T
1cpmA		157		Q
1cpmA		158		T
1cpmA		69		V
1cpmA		70		G
1crzA		295		G
1dglA		113		S
1dglA		114		K
1dglA		115		L
1dglA		116		K
1dglA		117		T
1dglA		118		N
1dglA		119		S
1dglA		120		I
1dglA		121		A
1dglA		122		D
1dglA		123		A
1dglA		124		N
1dglA		125		S
1dglA		126		L
1dglA		127		H
1dglA		128		F
1dglA		129		S
1dglA		130		F
1dglA		131		H
1dglA		132		Q
1dglA		133		F
1dglA		134		S
1dglA		135		Q
1dglA		136		N
1dglA		137		P
1dglA		138		K
1dglA		139		D
1dglA		140		L
1dglA		141		I
1dglA		142		L
1dglA		143		Q
1dglA		144		G
1dglA		145		D
1dglA		146		A
1dglA		147		F
1dglA		148		T
1dglA		149		D
1dglA		150		S
1dglA		151		D
1dglA		152		G
1dglA		153		N
1dglA		154		L
1dglA		155		E
1dglA		156		L
1dglA		157		T
1dglA		158		K
1dglA		159		V
1dglA		160		S
1dglA		161		S
1dglA		162		S
1dglA		163		G
1dglA		164		D
1dglA		165		P
1dglA		166		Q
1dglA		167		G
1dglA		168		N
1dglA		169		S
1dglA		170		V
1dglA		171		G
1dy6A		231		N
1dypA		170		R
1dypA		171		P
1dypA		172		G
1dypA		173		S
1dypA		63		S
1dypA		64		H
1dypA		65		Q
1dypA		66		R
1dypA		67		T
1dypA		68		F
1dypA		69		W
1dypA		70		D
1dypA		71		G
1dypA		72		C
1dypA		73		N
1dypA		74		Q
1dypA		75		Q
1dypA		76		Q
1dypA		77		V
1dypA		78		A
1dypA		79		N
1dypA		80		Y
1dypA		81		P
1dypA		82		L
1dzbA		116		S
1e6hA		17		K
1eg2A		131		K
1eg2A		132		K
1eg2A		133		Y
1eg2A		134		F
1eg2A		135		F
1eg2A		135		K
1eg2A		136		D
1eg2A		136		K
1eg2A		137		L
1eg2A		137		Y
1eg2A		138		D
1eg2A		138		F
1eg2A		139		A
1eg2A		139		F
1eg2A		140		D
1eg2A		140		V
1eg2A		141		L
1eg2A		141		R
1eg2A		142		D
1eg2A		142		E
1eg2A		143		A
1eg2A		143		P
1eg2A		144		V
1eg2A		144		Y
1eg2A		145		D
1eg2A		145		R
1eg2A		146		E
1eg2A		147		E
1eg2A		147		P
1eg2A		148		T
1eg2A		148		Y
1eg2A		149		D
1eg2A		149		K
1eg2A		150		A
1eg2A		150		E
1eg2A		151		A
1eg2A		151		E
1eg2A		152		T
1eg2A		152		Y
1eg2A		153		A
1eg2A		153		M
1eg2A		154		A
1eg2A		154		K
1eg2A		155		D
1eg2A		155		Y
1eg2A		156		K
1eg2A		156		M
1eg2A		157		K
1eg2A		157		R
1eg2A		158		D
1eg2A		158		L
1eg2A		159		N
1eg2A		159		R
1eg2A		160		L
1eg2A		160		P
1eg2A		161		E
1eg2A		161		N
1eg2A		162		P
1eg2A		162		S
1eg2A		163		E
1eg2A		163		V
1eg2A		164		E
1eg2A		164		S
1eg2A		165		K
1eg2A		165		V
1eg2A		166		E
1eg2A		166		G
1eg2A		167		K
1eg2A		167		R
1eg2A		168		G
1eg2A		168		N
1eg2A		169		N
1eg2A		169		P
1eg2A		170		P
1eg2A		170		T
1eg2A		171		N
1eg2A		171		T
1eg2A		172		N
1eg2A		172		V
1eg2A		173		V
1eg2A		173		W
1eg2A		174		R
1eg2A		174		W
1eg2A		175		M
1eg2A		176		S
1eg2A		177		R
1eg2A		178		L
1eg2A		179		N
1eg2A		180		G
1eg2A		181		N
1eg2A		182		S
1eg2A		183		L
1eg2A		184		E
1eg2A		185		R
1eg2A		186		V
1eg2A		187		G
1eg2A		188		H
1eg2A		189		P
1eg2A		190		T
1eg2A		191		Q
1eg2A		192		K
1f05A		87		K
1f05A		88		K
1f05A		89		I
1f5bA		30		N
1f6yA		64		S
1f6yA		65		N
1fatA		113		S
1fatA		78		P
1fatA		79		N
1fatA		80		N
1fatA		81		A
1fddA		30		N
1ff2A		30		N
1fl9A		29		H
1fl9A		30		T
1fl9A		31		E
1fo0B		41		Q
1frhA		30		N
1friA		30		N
1frjA		30		N
1frkA		30		N
1frlA		30		N
1fw8A		344		K
1fw8A		345		K
1fw8A		346		S
1fw8A		347		L
1fw8A		348		S
1fwnA		144		G
1fx5A		115		C
1fx5A		116		D
1fx5A		117		S
1fxkA		38		L
1fxkA		39		E
1fxkA		40		E
1fxkA		41		L
1fxkA		42		S
1fxkA		43		R
1fxkA		44		A
1fxkA		45		A
1fxkA		46		D
1fxkA		47		D
1fxkA		48		A
1fxkA		49		E
1fxkA		50		V
1fxkA		51		Y
1fxkA		52		K
1fxkA		53		S
1fxkA		54		S
1fxkA		55		G
1fxkA		56		N
1fxkA		57		I
1fxkA		58		L
1fxkA		59		I
1fxkA		60		R
1fxkA		61		V
1fxkA		62		A
1fxkA		63		K
1fxkA		64		D
1fynA		16		R
1fynA		17		T
1fynA		18		E
1fyuA		117		Q
1fyuA		118		D
1fyuA		119		N
1g2bA		14		K
1g2bA		15		L
1g2bA		16		D
1g2bA		17		S
1g2bA		18		G
1g2bA		19		T
1g2bA		20		G
1g2bA		21		K
1g2bA		22		E
1g2bA		33		K
1g2bA		34		S
1g2bA		35		P
1g3oA		30		N
1g55A		151		Q
1g55A		152		S
1g55A		153		E
1g55A		154		P
1g55A		155		L
1g55A		156		P
1g55A		157		F
1g55A		158		Q
1g55A		159		A
1g55A		160		P
1g55A		161		G
1g55A		162		Q
1g55A		163		V
1g55A		164		L
1g55A		165		M
1g55A		166		E
1g55A		167		F
1g55A		168		P
1g55A		169		K
1g55A		170		L
1g55A		171		S
1g55A		172		V
1g55A		173		K
1g55A		174		M
1g55A		175		L
1g55A		176		K
1g55A		177		D
1g55A		178		F
1g55A		179		L
1g55A		180		E
1g55A		181		D
1g55A		182		D
1g55A		183		T
1g55A		184		D
1g55A		185		V
1g55A		186		N
1g55A		187		Q
1g55A		188		Y
1g55A		189		L
1g60A		124		K
1g60A		125		S
1g60A		126		K
1g60A		127		N
1g60A		128		H
1g60A		129		T
1g60A		130		F
1g60A		131		N
1g60A		132		Y
1g60A		133		D
1g60A		134		E
1g60A		135		V
1g60A		136		R
1g60A		137		V
1g60A		138		P
1g60A		139		Y
1g60A		140		E
1g60A		141		S
1g60A		142		T
1g60A		143		D
1g60A		144		R
1g60A		145		I
1g60A		146		K
1g60A		147		H
1g60A		148		A
1g60A		149		S
1g60A		150		E
1g60A		151		K
1g60A		152		G
1g60A		153		I
1g60A		154		L
1g60A		155		K
1g60A		156		N
1g60A		157		G
1g60A		158		K
1g60A		159		R
1g60A		160		W
1g60A		161		F
1g60A		162		P
1g60A		163		N
1g60A		164		P
1g60A		165		N
1g60A		166		G
1g60A		167		R
1g60A		168		L
1g60A		169		C
1g60A		170		G
1g60A		171		E
1g60A		172		V
1g60A		173		W
1g60A		174		H
1g60A		175		F
1g60A		176		S
1g60A		177		T
1g60A		178		P
1g60A		179		K
1g60A		180		P
1g60A		181		R
1g60A		182		D
1g60A		183		L
1g60A		184		I
1g60A		185		E
1g60A		186		R
1g60A		187		I
1g60A		188		I
1g60A		189		R
1g60A		190		A
1g60A		191		S
1g60A		192		S
1g60A		193		N
1g60A		194		P
1g6bA		30		N
1g7yA		113		Y
1g7yA		114		D
1g7yA		115		N
1g8wA		114		S
1g8wA		43		V
1g8wA		44		G
1g8wA		45		S
1g8wA		46		L
1g8wA		47		G
1g8wA		48		R
1g8wA		49		A
1g8wA		50		F
1g8wA		51		Y
1g8wA		52		S
1g8wA		53		A
1g8wA		54		P
1g8wA		55		I
1g8wA		56		Q
1g8wA		57		I
1g8wA		58		W
1g8wA		59		D
1g8wA		60		N
1g8wA		61		T
1g8wA		62		T
1g8wA		63		G
1g8wA		64		T
1g8wA		65		V
1g8wA		66		A
1g8wA		67		S
1g8wA		68		F
1g8wA		69		A
1g8wA		70		T
1g8wA		71		S
1g8wA		72		F
1g8wA		73		T
1g8wA		74		F
1g8wA		75		N
1g8wA		76		I
1g8wA		77		Q
1g8wA		78		V
1g8wA		79		P
1g8wA		80		N
1g8wA		81		N
1gaoA		30		N
1gbgA		127		V
1gbgA		128		G
1gbgA		55		S
1gbgA		56		Y
1gbgA		57		N
1gbgA		58		K
1gv9A		128		I
1gv9A		129		N
1gv9A		130		Y
1gv9A		131		D
1gv9A		132		H
1gv9A		133		Q
1gv9A		134		N
1gv9A		135		D
1gv9A		136		G
1gv9A		137		A
1gv9A		138		T
1gz9A		117		Q
1gz9A		118		D
1gz9A		119		N
1h1dA		131		D
1h8oA		108		K
1h8oA		109		Q
1h8oA		110		V
1h8oA		111		Q
1h8oA		112		L
1h9pA		114		S
1h9pA		115		K
1h9pA		116		L
1h9pA		117		K
1h9pA		118		T
1h9pA		119		D
1h9pA		120		A
1h9pA		121		N
1h9pA		122		S
1h9pA		123		L
1h9pA		124		H
1h9pA		125		F
1h9pA		126		S
1h9pA		127		F
1h9pA		128		N
1h9pA		129		Q
1h9pA		130		F
1h9pA		131		S
1h9pA		132		Q
1h9pA		133		N
1h9pA		134		P
1h9pA		135		K
1h9pA		136		D
1h9pA		137		L
1h9pA		138		I
1h9pA		139		L
1h9pA		140		Q
1h9pA		141		S
1h9pA		142		D
1h9pA		143		A
1h9pA		144		T
1h9pA		145		T
1h9pA		146		D
1h9pA		147		S
1h9pA		148		D
1h9pA		149		G
1h9pA		150		N
1h9pA		151		L
1h9pA		152		E
1h9pA		153		L
1h9pA		154		T
1h9pA		155		K
1h9pA		156		V
1h9pA		157		S
1h9pA		158		S
1h9pA		159		S
1h9pA		160		G
1h9pA		161		D
1h9pA		162		P
1h9pA		163		Q
1h9wA		113		S
1h9wA		114		K
1h9wA		115		L
1h9wA		116		K
1h9wA		117		T
1h9wA		118		A
1h9wA		119		N
1h9wA		120		S
1h9wA		121		L
1h9wA		122		H
1h9wA		123		F
1h9wA		124		S
1h9wA		125		F
1h9wA		126		N
1h9wA		127		Q
1h9wA		128		F
1h9wA		129		S
1h9wA		130		Q
1h9wA		131		N
1h9wA		132		P
1h9wA		133		K
1h9wA		134		D
1h9wA		135		L
1h9wA		136		I
1h9wA		137		L
1h9wA		138		Q
1h9wA		139		G
1h9wA		140		D
1h9wA		141		A
1h9wA		142		T
1h9wA		143		T
1h9wA		144		D
1h9wA		145		S
1h9wA		146		D
1h9wA		147		G
1h9wA		148		N
1h9wA		149		L
1h9wA		150		E
1h9wA		151		L
1h9wA		152		T
1h9wA		153		K
1h9wA		154		V
1h9wA		155		S
1h9wA		156		S
1h9wA		157		S
1h9wA		158		G
1h9wA		159		D
1h9wA		160		P
1h9wA		161		Q
1h9wA		162		G
1h9wA		163		S
1h9wA		164		S
1hdrA		33		D
1hdrA		34		V
1hdrA		35		V
1hdrA		36		E
1hdrA		37		N
1hdrA		38		E
1hdrA		39		E
1hdrA		40		A
1hdrA		41		S
1hdrA		42		A
1hdrA		43		S
1hdrA		44		I
1hdrA		45		I
1hdrA		46		V
1hdrA		47		K
1hdrA		48		M
1hdrA		49		T
1hdrA		50		D
1hdrA		51		S
1hdrA		52		F
1hdrA		53		T
1hdrA		54		E
1hdrA		55		Q
1hdrA		56		A
1hdrA		57		D
1hdrA		58		Q
1hdrA		59		V
1hdrA		60		T
1hdrA		61		A
1hdrA		62		E
1hdrA		63		V
1hdrA		64		G
1hdrA		65		K
1hdrA		66		L
1hdrA		67		L
1hdrA		68		G
1hdrA		69		E
1htwA		29		H
1htwA		30		T
1hwgA		127		R
1hwgA		128		L
1hwgA		129		E
1hwgA		130		D
1hwgA		131		G
1hwgA		132		S
1hwgA		133		P
1hwgA		134		R
1hwgA		135		T
1hwgA		136		G
1hwgA		137		Q
1hwgA		138		I
1hwgA		139		F
1hwgA		140		K
1hwgA		141		Q
1hwgA		142		T
1hwgA		143		Y
1hwgA		144		S
1hwgA		145		K
1hwgA		146		F
1hwgA		147		D
1hwgA		148		D
1hwgA		31		F
1hwgA		32		E
1hwgA		33		E
1hwgA		34		A
1hwgA		35		Y
1hwgA		36		I
1hwgA		37		P
1hwgA		38		K
1hwgA		39		E
1hwgA		40		Q
1hwgA		41		K
1hwgA		42		Y
1hwgA		43		S
1hwgA		44		F
1hwgA		45		L
1hwgA		46		Q
1hwgA		47		N
1hwgA		48		P
1hwgA		49		Q
1hwgA		50		T
1hwgA		51		S
1hwgA		52		L
1hwgA		53		C
1hwgA		54		F
1hwgA		55		S
1hwgA		56		E
1hwgA		57		S
1hwgA		58		I
1hwgA		59		P
1hwgA		60		T
1hwgA		61		P
1hwgA		62		S
1hwgA		63		N
1hwgA		64		R
1hwgA		65		E
1hwgA		66		E
1hwgA		67		T
1hwgA		68		Q
1hwgA		69		Q
1hzoA		226		N
1i1rB		116		T
1i1rB		117		K
1i1rB		118		T
1i1rB		119		H
1i1rB		120		Y
1i1rB		121		S
1i1rB		122		P
1i1rB		123		P
1i1rB		124		K
1i1rB		125		F
1i1rB		126		D
1i1rB		127		R
1i1rB		128		G
1i1rB		129		L
1i1rB		130		L
1i1rB		131		G
1i1rB		132		R
1i1rB		133		L
1i1rB		134		Q
1i1rB		135		G
1i1rB		136		L
1i1rB		137		K
1i1rB		138		Y
1i1rB		31		I
1i1rB		32		C
1i1rB		33		K
1i1rB		34		G
1i1rB		35		I
1i1rB		36		L
1i1rB		37		E
1i1rB		38		P
1i1rB		39		A
1i1rB		40		A
1i1rB		41		I
1i1rB		42		F
1i1rB		43		H
1i1rB		44		L
1i1rB		45		K
1i1rB		46		L
1i1rB		47		P
1i1rB		48		A
1i1rB		49		I
1i1rB		50		N
1i1rB		51		D
1i1rB		52		T
1i1rB		53		D
1i1rB		54		H
1i1rB		55		C
1i1rB		56		G
1i1rB		57		L
1i1rB		58		I
1i2pA		100		L
1i2pA		101		S
1i2pA		102		Y
1i2pA		103		D
1i2pA		104		T
1i2pA		105		E
1i2pA		106		A
1i2pA		107		S
1i2pA		108		I
1i2pA		109		A
1i2pA		110		K
1i2pA		111		A
1i2pA		112		K
1i2pA		113		R
1i2pA		114		L
1i2pA		115		I
1i2pA		116		K
1i2pA		117		L
1i2pA		118		Y
1i2pA		119		N
1i2pA		120		D
1i2pA		89		P
1i2pA		90		G
1i2pA		91		R
1i2pA		92		I
1i2pA		93		S
1i2pA		94		T
1i2pA		95		E
1i2pA		96		V
1i2pA		97		D
1i2pA		98		A
1i2pA		99		R
1i2rA		86		K
1i2rA		87		L
1i2rA		88		V
1i5dA		40		T
1i5dA		41		E
1i5dA		42		L
1i5dA		43		D
1i5dA		44		R
1i5dA		45		T
1i5dA		46		F
1i5dA		47		V
1i5dA		48		E
1i5dA		49		E
1i5iA		87		T
1i9gA		147		Q
1ioaA		113		P
1ioaA		114		E
1ioaA		115		P
1iysA		226		N
1j2tA		105		A
1j2tA		106		R
1j2tA		107		H
1j2tA		108		G
1j2tA		109		A
1jbjA		100		A
1jbjA		101		K
1jbjA		102		K
1jbjA		103		D
1jbjA		80		G
1jbjA		81		S
1jbjA		82		A
1jbjA		83		D
1jbjA		84		D
1jbjA		85		A
1jbjA		86		K
1jbjA		87		K
1jbjA		88		D
1jbjA		89		A
1jbjA		90		A
1jbjA		91		K
1jbjA		92		K
1jbjA		93		D
1jbjA		94		D
1jbjA		95		A
1jbjA		96		K
1jbjA		97		K
1jbjA		98		D
1jbjA		99		D
1jo0A		45		E
1jo0A		46		L
1jp5A		112		K
1k4uS		17		T
1k76A		14		Q
1kalA		10		L
1kalA		11		P
1kalA		7		R
1kalA		8		N
1kalA		9		G
1kf0A		72		P
1louA		46		R
1louA		47		R
1louA		48		L
1louA		49		A
1louA		50		Y
1louA		51		P
1louA		52		I
1louA		53		A
1louA		54		K
1louA		55		D
1lrnA		143		G
1lrnA		144		G
1lteA		117		Q
1lteA		118		D
1lteA		119		N
1m39A		12		M
1m39A		51		N
1m3cA		16		D
1m45A		35		P
1m45A		36		T
1m45A		37		N
1m45A		38		Q
1m45A		39		L
1m45A		40		V
1m45A		41		Q
1m45A		42		D
1m45A		43		I
1m45A		44		I
1m45A		45		N
1m45A		46		A
1m45A		47		S
1m45A		48		L
1m45A		49		A
1m45A		50		S
1m45A		51		S
1m45A		52		L
1m45A		53		T
1m45A		54		L
1m45A		55		D
1m45A		56		Q
1m45A		57		I
1m45A		58		T
1m45A		59		G
1m45A		60		L
1m45A		61		I
1m45A		62		E
1m45A		63		V
1m45A		64		N
1m45A		65		E
1m45A		66		K
1m45A		67		E
1m45A		68		L
1m45A		69		D
1m45A		70		A
1m45A		71		T
1m45A		72		T
1macA		125		V
1macA		126		G
1macA		53		A
1macA		54		Y
1macA		55		N
1macA		56		K
1mdaH		102		D
1mdaH		103		P
1mdaH		104		V
1mdaH		105		T
1mdaH		106		F
1mdaH		107		L
1mdaH		108		P
1mdaH		109		I
1mdaH		110		A
1mdaH		111		D
1mdaH		304		G
1mg2A		111		D
1mg2A		112		P
1mg2A		113		V
1mg2A		114		T
1mg2A		317		G
1mveA		172		T
1mveA		173		P
1mveA		174		G
1mveA		175		Q
1mveA		176		G
1mveA		177		E
1mveA		178		G
1mveA		179		G
1mveA		180		S
1mveA		181		D
1mveA		182		F
1mveA		183		T
1mveA		184		L
1mveA		185		D
1mveA		186		W
1mveA		187		T
1mveA		188		D
1mveA		78		A
1mvqA		113		S
1mvqA		114		K
1mvqA		115		L
1mvqA		116		K
1mvqA		117		S
1mvqA		118		N
1mvqA		119		S
1mvqA		120		T
1mvqA		121		A
1mvqA		122		D
1mvqA		123		A
1mvqA		124		Q
1mvqA		125		S
1mvqA		126		L
1mvqA		127		H
1mvqA		128		F
1mvqA		129		T
1mvqA		130		F
1mvqA		131		N
1mvqA		132		Q
1mvqA		133		F
1mvqA		134		S
1mvqA		135		Q
1mvqA		136		S
1mvqA		137		P
1mvqA		138		K
1mvqA		139		D
1mvqA		140		L
1mvqA		141		I
1mvqA		142		L
1mvqA		143		Q
1mvqA		144		G
1mvqA		145		D
1mvqA		146		A
1mvqA		147		S
1mvqA		148		T
1mvqA		149		D
1mvqA		150		S
1mvqA		151		D
1mvqA		152		G
1mvqA		153		N
1mvqA		154		L
1mvqA		155		Q
1mvqA		156		L
1mvqA		157		T
1mvqA		158		R
1mvqA		159		V
1mvqA		160		S
1mvqA		161		N
1mvqA		162		G
1mvqA		163		S
1mvqA		164		P
1mvqA		165		Q
1mvqA		166		S
1mvqA		167		D
1mvqA		168		S
1mvqA		169		V
1n1qA		32		W
1n1qA		33		N
1n1qA		34		V
1n1qA		35		N
1n1qA		36		G
1n1qA		37		P
1n1qA		38		N
1n1qA		39		F
1n1qA		43		H
1n1qA		44		E
1n1qA		45		K
1n1qA		46		F
1n1qA		47		E
1n1qA		48		E
1n1qA		49		L
1n1qA		50		Y
1n1qA		51		T
1n1qA		52		E
1n1qA		53		A
1n1qA		54		S
1n1qA		55		G
1n1qA		56		H
1n1qA		57		I
1n1qA		58		D
1n1qA		59		T
1n1qA		60		L
1n1qA		61		A
1n1qA		62		E
1n1qA		63		R
1n1qA		64		V
1n3oA		118		N
1n3oA		119		T
1n3oA		120		S
1n47A		113		H
1n47A		114		D
1n47A		115		A
1namB		40		L
1namB		41		Q
1npeA		111		T
1npeA		112		Q
1npsA		45		P
1npsA		46		G
1nrjB		148		K
1nrjB		149		K
1nrjB		150		S
1nrjB		151		L
1nrjB		152		N
1nrjB		153		E
1nrjB		154		L
1nrjB		155		D
1nrjB		156		V
1nw8A		130		T
1nw8A		131		K
1nw8A		132		K
1nw8A		133		Y
1nw8A		134		F
1nw8A		135		F
1nw8A		136		D
1nw8A		137		L
1nw8A		138		D
1nw8A		139		A
1nw8A		140		V
1nw8A		141		R
1nw8A		142		E
1nw8A		143		P
1nw8A		144		Y
1nw8A		145		D
1nw8A		146		E
1nw8A		147		E
1nw8A		148		T
1nw8A		149		K
1nw8A		150		A
1nw8A		151		A
1nw8A		152		Y
1nw8A		153		M
1nw8A		154		K
1nw8A		155		D
1nw8A		156		K
1nw8A		157		R
1nw8A		158		L
1nw8A		159		N
1nw8A		160		P
1nw8A		161		E
1nw8A		162		S
1nw8A		163		V
1nw8A		164		E
1nw8A		165		K
1nw8A		166		G
1nw8A		167		R
1nw8A		168		N
1nw8A		169		P
1nw8A		170		T
1nw8A		171		N
1nw8A		172		V
1nw8A		173		W
1nw8A		174		R
1nw8A		175		M
1nw8A		176		S
1nw8A		177		R
1nw8A		178		L
1nw8A		179		N
1nw8A		180		G
1nw8A		181		N
1nw8A		182		S
1nw8A		183		L
1nw8A		184		E
1nw8A		185		R
1nw8A		186		V
1nw8A		187		G
1nw8A		188		H
1nw8A		189		P
1nw8A		190		T
1nw8A		191		Q
1nw8A		192		K
1nyaA		90		E
1nyaA		91		Q
1o4uA		116		K
1o4uA		218		N
1o4uA		219		P
1o4yA		157		R
1o4yA		158		N
1o4yA		159		P
1o4yA		160		F
1o4yA		161		T
1o4yA		162		D
1o4yA		163		Y
1o4yA		82		G
1o4yA		83		N
1o4yA		84		G
1o4yA		85		K
1o4zA		161		R
1o4zA		162		D
1o4zA		163		P
1o4zA		164		F
1o4zA		165		Q
1o4zA		166		D
1o4zA		167		Y
1o4zA		80		G
1o4zA		81		S
1o4zA		82		D
1o4zA		83		K
1o60A		155		E
1odfA		22		T
1oryA		35		Y
1oryA		36		D
1oryA		37		Q
1oryA		38		V
1oryA		39		N
1oryA		40		E
1oryA		41		L
1oryA		42		E
1oryA		43		K
1oryA		44		R
1oryA		45		K
1p4kA		100		P
1p4kA		101		H
1p4kA		102		V
1p4kA		103		M
1p4kA		104		L
1p4kA		105		V
1p4kA		106		G
1p4kA		107		D
1p4kA		108		G
1p4kA		109		A
1p4kA		110		L
1p4kA		111		E
1p4kA		112		F
1p4kA		113		A
1p4kA		114		L
1p4kA		115		S
1p4kA		116		Q
1p4kA		117		G
1p4kA		118		F
1p4kA		119		K
1p4kA		120		K
1p4kA		121		E
1p4kA		122		N
1p4kA		123		L
1p4kA		124		L
1p4kA		125		T
1p4kA		126		A
1p4kA		127		E
1p4kA		128		S
1p4kA		129		E
1p4kA		130		K
1p4kA		131		E
1p4kA		132		W
1p4kA		133		K
1p4kA		134		E
1p4kA		135		W
1p4kA		136		L
1p4kA		137		K
1p4kA		138		T
1p4kA		139		S
1p4kA		140		Q
1p4kA		141		Y
1p4kA		142		K
1p4kA		143		P
1p4kA		144		I
1p4kA		145		V
1p4kA		146		N
1p4kA		147		I
1p4kA		148		E
1p4kA		149		N
1p4kA		150		H
1p4kA		151		N
1p4kA		73		N
1p4kA		74		Y
1p4kA		75		N
1p4kA		76		I
1p4kA		77		G
1p4kA		78		S
1p4kA		79		V
1p4kA		80		A
1p4kA		81		C
1p4kA		82		M
1p4kA		83		E
1p4kA		84		H
1p4kA		85		I
1p4kA		86		K
1p4kA		87		N
1p4kA		88		P
1p4kA		89		I
1p4kA		90		S
1p4kA		91		V
1p4kA		92		A
1p4kA		93		R
1p4kA		94		A
1p4kA		95		V
1p4kA		96		M
1p4kA		97		E
1p4kA		98		K
1p4kA		99		T
1pc4A		30		N
1pc5A		30		N
1pdrA		13		G
1ptsA		34		A
1ptsA		35		V
1ptsA		36		G
1ptsA		37		N
1ptsA		38		A
1ptsA		39		E
1puiA		61		E
1puiA		62		M
1puiA		63		K
1puiA		64		R
1puiA		65		K
1puiA		66		W
1puiA		67		Q
1puiA		68		R
1puiA		69		A
1puiA		70		L
1puiA		71		G
1puiA		72		E
1puiA		73		Y
1puiA		74		L
1puiA		75		E
1puiA		76		K
1puiA		77		R
1puiA		78		Q
1puiA		79		S
1puiA		80		L
1pujA		100		F
1pujA		101		D
1pujA		102		R
1pujA		103		M
1pujA		104		R
1pujA		105		A
1pujA		106		K
1pujA		107		G
1pujA		108		V
1pujA		109		K
1pujA		110		P
1pujA		111		R
1pujA		112		A
1pujA		94		E
1pujA		95		I
1pujA		96		L
1pujA		97		Q
1pujA		98		E
1pujA		99		K
1pvhB		129		G
1pvhB		130		H
1pvhB		131		V
1pvhB		132		D
1pvhB		133		V
1pvhB		134		T
1pvhB		135		Y
1pvhB		136		G
1pvhB		137		P
1pvhB		138		D
1pvhB		139		T
1pvhB		140		S
1pvhB		141		G
1pvhB		142		K
1pvhB		143		D
1pvhB		36		A
1pvhB		37		Q
1q7fA		241		V
1q8oA		118		N
1q8oA		119		T
1qavA		13		A
1qavA		14		D
1qavA		15		A
1qokA		120		S
1r0uA		38		Y
1r0uA		39		Y
1r0uA		40		V
1r0uA		41		K
1r0uA		42		Q
1r0uA		43		N
1r0uA		44		K
1r0uA		45		V
1r0uA		46		Y
1r0uA		47		L
1r0uA		48		S
1r0uA		49		Y
1r0uA		50		Y
1r0uA		51		E
1r0uA		52		E
1r0uA		53		H
1r0uA		54		D
1r0uA		55		L
1r0uA		56		G
1r0uA		57		K
1r0uA		58		V
1r0uA		59		K
1r0uA		60		T
1r0uA		61		I
1r0uA		62		V
1r62A		58		Q
1r62A		59		A
1r62A		60		L
1r62A		61		G
1r62A		62		P
1r62A		63		E
1r62A		64		G
1r62A		65		G
1r62A		66		E
1r62A		67		I
1r62A		68		I
1r62A		69		L
1ravA		35		A
1ravA		36		V
1ravA		37		T
1ravA		38		A
1ravA		39		T
1ravA		40		S
1ravA		41		N
1ravA		42		E
1ravA		43		I
1rd5A		137		E
1rd5A		138		A
1rd5A		139		K
1rd5A		140		N
1rjvA		34		V
1rjvA		35		G
1rjvA		36		L
1rjvA		37		K
1rjvA		38		K
1rjvA		39		K
1rtp1		75		R
1sfyA		117		Q
1sfyA		118		D
1sfyA		119		N
1sfyA		39		Q
1sfyA		40		N
1sfyA		41		G
1sfyA		42		M
1sfyA		43		P
1sfyA		44		A
1sfyA		45		W
1sfyA		46		D
1sfyA		47		S
1sfyA		48		T
1sfyA		49		G
1sfyA		50		R
1sfyA		51		T
1sfyA		52		L
1sfyA		53		Y
1sfyA		54		A
1sfyA		55		K
1sfyA		56		P
1sfyA		57		V
1sfyA		58		H
1sfyA		59		I
1sfyA		60		W
1sfyA		61		D
1sfyA		62		M
1sfyA		63		T
1sfyA		64		T
1sfyA		65		G
1sfyA		66		T
1sfyA		67		V
1sfyA		68		A
1sfyA		69		S
1sfyA		70		F
1sfyA		71		E
1sfyA		72		T
1sfyA		73		R
1sfyA		74		F
1sfyA		75		S
1sfyA		76		F
1sfyA		77		S
1sfyA		78		I
1sfyA		79		E
1sfyA		80		Q
1sfyA		81		P
1sfyA		82		Y
1sfyA		83		T
1sfyA		84		R
1stpA		34		A
1stpA		35		V
1stpA		36		G
1stpA		37		N
1stpA		38		A
1stpA		39		E
1strB		34		A
1strB		35		V
1strB		36		G
1strB		37		N
1strB		38		A
1strB		39		E
1sw8A		41		Q
1sw8A		42		N
1sw8A		43		P
1t5iA		26		E
1t5iA		27		F
1t5iA		28		N
1t8xA		144		G
1t9gR		85		N
1t9gR		86		Y
1th8B		42		I
1th8B		43		R
1th8B		44		H
1th8B		45		I
1th8B		46		V
1tucA		44		L
1tucA		45		D
1tucA		46		S
1tucA		47		G
1tucA		48		T
1tucA		49		G
1tucA		50		K
1tucA		51		E
1u0aA		127		V
1u0aA		128		G
1u0aA		55		A
1u0aA		56		Y
1u0aA		57		N
1u0aA		58		K
1u4cA		164		L
1u4cA		165		I
1u4cA		166		V
1u4cA		167		G
1u4cA		168		N
1u4cA		169		N
1u4cA		170		S
1u4cA		171		Q
1u4cA		172		V
1u4cA		173		Q
1u4cA		174		W
1u4cA		40		F
1u4cA		41		D
1u4cA		42		I
1u4cA		43		Q
1u4cA		44		A
1u4cA		45		K
1u4cA		46		N
1u4cA		47		V
1u89A		92		A
1u89A		93		D
1u89A		94		A
1uhfA		20		V
1umnA		117		E
1umnA		118		E
1umzA		105		K
1umzA		106		G
1umzA		34		K
1umzA		35		Y
1umzA		36		T
1umzA		37		G
1umzA		38		T
1umzA		39		G
1umzA		40		F
1umzA		41		Q
1umzA		42		S
1umzA		43		K
1umzA		44		G
1umzA		45		S
1umzA		46		Y
1umzA		47		L
1umzA		48		F
1umzA		49		G
1umzA		50		H
1umzA		51		F
1umzA		52		S
1umzA		53		M
1umzA		54		Q
1umzA		55		M
1umzA		56		K
1umzA		57		L
1umzA		58		V
1umzA		59		P
1umzA		60		G
1umzA		61		D
1urxA		156		R
1urxA		157		N
1urxA		158		P
1urxA		159		F
1urxA		160		T
1urxA		161		D
1urxA		162		Y
1uzyA		116		Q
1uzyA		117		D
1uzyA		118		N
1v8eA		87		Q
1vc4A		204		K
1vjcA		72		P
1vpxA		146		G
1vpxA		147		F
1vyoA		34		A
1vyoA		35		V
1vyoA		36		T
1vyoA		37		A
1vyoA		38		T
1vyoA		39		S
1vyoA		40		N
1vyoA		41		E
1vyoA		42		I
1w8rA		65		K
1w8rA		66		Y
1w8rA		67		Y
1w8rA		68		D
1w8rA		69		G
1w8rA		70		S
1wbiA		36		A
1wbiA		37		V
1wbiA		38		A
1wbiA		39		D
1wbiA		40		N
1wbiA		41		P
1wbiA		42		G
1wbiA		43		N
1wbiA		44		I
1wbiA		56		R
1we4A		226		N
1wrmA		76		I
1wrmA		77		H
1wrmA		78		E
1wrmA		79		C
1wrmA		80		R
1wrmA		81		L
1wrmA		82		R
1wrmA		83		G
1wrmA		84		E
1wuvA		113		S
1wuvA		114		K
1wuvA		115		L
1wuvA		116		K
1wuvA		117		S
1wuvA		118		N
1wuvA		119		S
1wuvA		120		T
1wuvA		121		H
1wuvA		122		E
1wuvA		123		T
1wuvA		124		N
1wuvA		125		A
1wuvA		126		L
1wuvA		127		H
1wuvA		128		F
1wuvA		129		M
1wuvA		130		F
1wuvA		131		N
1wuvA		132		Q
1wuvA		133		F
1wuvA		134		S
1wuvA		135		K
1wuvA		136		D
1wuvA		137		Q
1wuvA		138		K
1wuvA		139		D
1wuvA		140		L
1wuvA		141		I
1wuvA		142		L
1wuvA		143		Q
1wuvA		144		G
1wuvA		145		D
1wuvA		146		A
1wuvA		147		T
1wuvA		148		T
1wuvA		149		G
1wuvA		150		T
1wuvA		151		D
1wuvA		152		G
1wuvA		153		N
1wuvA		154		L
1wuvA		155		E
1wuvA		156		L
1wuvA		157		T
1wuvA		158		R
1wuvA		159		V
1wuvA		160		S
1wuvA		161		S
1wuvA		162		N
1wuvA		163		G
1wuvA		164		S
1wuvA		165		P
1wuvA		166		Q
1wuvA		167		G
1wuvA		168		S
1wuvA		169		S
1wy9A		62		G
1wy9A		63		V
1wy9A		64		P
1wy9A		65		K
1wyxA		14		E
1x1oA		115		Y
1x1oA		116		V
1x1oA		117		E
1x1oA		118		A
1x1oA		119		L
1x24A		84		F
1x24A		85		R
1x24A		86		E
1x24A		87		E
1x2kA		19		R
1xm2A		85		F
1xm2A		86		R
1xm2A		87		E
1y0mA		15		Q
1y52X		34		A
1y52X		35		V
1y52X		36		A
1y52X		37		D
1y52X		38		N
1y52X		39		P
1y52X		40		G
1y52X		41		N
1y52X		42		I
1yjgA		46		K
1yltA		228		G
1ylwA		228		G
1yp8A		18		G
1yt4A		228		G
1yz4A		81		R
1yz4A		82		L
1zkrA		74		M
1zkrA		75		A
1zldA		37		N
1zm1A		162		W
1zm1A		163		V
1zm1A		164		K
1zm1A		165		V
1zm1A		166		Y
1zm1A		167		K
1zm1A		168		Y
1zm1A		169		T
1zm1A		170		P
1zm1A		171		G
1zm1A		172		Q
1zm1A		173		G
1zm1A		174		E
1zm1A		175		G
1zm1A		176		G
1zm1A		177		S
1zm1A		178		D
1zm1A		179		F
1zm1A		180		T
1zm1A		181		L
1zm1A		182		D
1zm1A		183		W
1zm1A		184		T
1zm1A		185		D
1zm1A		186		N
1zm1A		187		F
1zm1A		188		D
1zm1A		189		T
1zm1A		190		F
1zm1A		75		A
1zm1A		76		G
1zsgA		20		T
2a4yA		37		I
2a4yA		38		H
2a5bA		36		A
2a5bA		37		V
2a5bA		38		T
2a5bA		39		A
2a5bA		40		T
2a5bA		41		S
2a5bA		42		N
2a5bA		43		E
2a5bA		44		I
2a5cA		36		A
2a5cA		37		V
2a5cA		38		T
2a5cA		39		A
2a5cA		40		T
2a5cA		41		S
2a5cA		42		N
2a5cA		43		E
2a5cA		44		I
2a6vA		129		K
2a6vA		130		D
2a6vA		131		L
2a6vA		132		D
2a6vA		133		I
2a6vA		134		E
2a6vA		135		S
2a6vA		136		S
2a6yA		129		K
2a6yA		130		P
2a6yA		131		V
2a6yA		132		D
2a6yA		133		K
2a6yA		134		T
2a6yA		135		K
2a6yA		136		I
2a6yA		137		Y
2a6yA		138		D
2a6yA		73		S
2a6yA		74		G
2a6zA		131		K
2a6zA		132		P
2a6zA		133		V
2a6zA		134		D
2a6zA		135		K
2a6zA		136		T
2a6zA		137		K
2a6zA		138		I
2a6zA		139		Y
2a6zA		140		D
2a8gA		34		A
2a8gA		35		V
2a8gA		36		T
2a8gA		37		A
2a8gA		38		T
2a8gA		39		S
2a8gA		40		N
2a8gA		41		E
2a8gA		42		I
2acyA		17		V
2acyA		18		Q
2acyA		19		G
2aglA		87		D
2aglA		88		A
2aglA		89		D
2aglA		90		K
2aglA		91		L
2aglA		92		T
2aglA		93		F
2aglA		94		E
2aglA		95		K
2aglA		96		E
2ak5A		15		T
2ak5A		42		T
2ak5A		43		H
2ak5A		44		N
2araA		81		R
2araA		82		P
2araA		83		R
2araA		84		A
2araA		85		Y
2araA		86		W
2araA		87		H
2araA		88		E
2araA		89		W
2araA		90		L
2araA		91		N
2araA		92		W
2araA		93		P
2araA		94		S
2araA		95		I
2araA		96		F
2avdA		107		A
2avdA		108		E
2avdA		57		L
2avdA		58		I
2avdA		59		Q
2avdA		60		A
2avdA		61		K
2avdA		62		K
2avdA		63		A
2avdA		64		L
2avdA		65		D
2avdA		66		L
2avdA		67		G
2avdA		68		T
2avdA		69		F
2avdA		70		T
2avdA		71		G
2avdA		72		Y
2avdA		73		S
2avdA		74		A
2avdA		75		L
2avdA		76		A
2avdA		77		L
2avdA		78		A
2avdA		79		L
2avdA		80		A
2avdA		81		L
2avdA		82		P
2avdA		83		A
2awcA		65		A
2awcA		66		Y
2awcA		67		P
2awcA		68		E
2b38A		18		N
2b4lA		122		D
2b4lA		123		E
2b4lA		124		M
2b4lA		125		G
2b4lA		126		E
2b4lA		127		I
2b4lA		128		M
2b4lA		129		I
2b4lA		130		K
2b4lA		131		V
2b4lA		132		E
2b4lA		133		E
2b4lA		134		G
2b4lA		135		E
2b4lA		136		K
2b4lA		137		P
2b4lA		138		A
2b4lA		139		K
2b4lA		140		V
2b4lA		141		A
2b4lA		142		A
2b4lA		143		E
2b4lA		144		Y
2b4lA		145		V
2b4lA		146		N
2b4lA		147		K
2b4lA		148		H
2b4lA		149		K
2b4lA		150		D
2b4lA		151		Q
2b4lA		152		I
2b4lA		153		A
2b4lA		154		E
2b4lA		155		W
2b4lA		156		T
2b4lA		157		K
2b4lA		158		G
2b4lA		159		V
2b4lA		160		Q
2b4lA		161		K
2b4lA		162		V
2b4lA		163		K
2b4lA		164		G
2b4lA		165		D
2b86A		16		Q
2bbkH		139		K
2bbkH		140		A
2bbkH		141		F
2bbkH		142		K
2bbkH		143		R
2bbkH		144		M
2bbkH		145		L
2bbkH		146		D
2bbkH		147		V
2bbkH		148		P
2bbkH		149		D
2bbkH		150		C
2bbkH		151		Y
2bbkH		152		H
2bbkH		153		I
2bbkH		154		F
2bbkH		155		P
2bbkH		228		A
2bbkH		84		D
2bbkH		85		P
2bbkH		86		V
2bbkH		87		T
2bbkH		88		L
2bbkH		89		L
2bbkH		90		P
2bbkH		91		T
2bc3A		34		G
2bc3A		35		N
2bc3A		36		A
2bc3A		37		E
2bk6A		28		M
2bk6A		29		R
2bk6A		30		G
2bk6A		31		H
2bk6A		32		N
2bk6A		33		F
2bk6A		34		F
2bk6A		35		T
2bk6A		36		L
2bk6A		37		H
2bk6A		38		E
2bk6A		39		K
2bk6A		40		M
2bk6A		41		D
2bk6A		42		D
2bk6A		43		L
2bk6A		44		Y
2bk6A		45		S
2bk6A		46		E
2bk6A		47		F
2bk6A		48		G
2bk6A		49		E
2bk6A		50		Q
2bk6A		51		M
2bk6A		52		D
2bk6A		53		E
2bk6A		54		V
2bk6A		55		A
2bk6A		56		E
2bk6A		57		R
2bk6A		58		L
2bk6A		59		L
2bk6A		60		A
2bk6A		61		I
2bk6A		62		G
2bk6A		63		G
2bk6A		64		S
2bk6A		65		P
2bk6A		66		F
2bk6A		67		S
2bk6A		68		T
2bk6A		69		L
2bk6A		70		K
2bk6A		71		E
2bk6A		72		F
2bk6A		73		L
2bk6A		74		E
2bk6A		75		N
2bk6A		76		A
2bk6A		77		S
2bk6A		78		V
2bk6A		79		E
2bk6A		80		E
2bk6A		81		A
2bk6A		82		P
2bk6A		83		Y
2bk6A		84		T
2bk6A		85		K
2bk6A		86		P
2bk6A		87		K
2bk6A		88		T
2bk6A		89		M
2bkcA		29		R
2bkcA		30		G
2bqpA		109		Y
2bqpA		110		D
2bqpA		111		K
2bvzA		46		R
2bvzA		47		R
2bvzA		48		L
2bvzA		49		A
2bvzA		50		Y
2bvzA		51		P
2bvzA		52		I
2bvzA		53		A
2bvzA		54		K
2bvzA		55		D
2bxjA		46		R
2bxjA		47		R
2bxjA		48		L
2bxjA		49		A
2bxjA		50		Y
2bxjA		51		P
2bxjA		52		I
2bxjA		53		A
2bxjA		54		K
2bxjA		55		D
2c4iA		169		S
2camA		35		A
2camA		36		V
2camA		37		T
2camA		38		A
2camA		39		T
2camA		40		S
2camA		41		N
2camA		42		E
2camA		43		I
2cc1A		224		D
2cf7A		122		E
2cf7A		123		E
2cf7A		32		W
2cf7A		33		Y
2cf7A		34		M
2cf7A		35		R
2cf7A		36		G
2cf7A		37		R
2cf7A		38		G
2cf7A		39		F
2cf7A		42		W
2cf7A		43		H
2cf7A		44		P
2cf7A		45		K
2cf7A		46		M
2cf7A		47		D
2cf7A		48		E
2cf7A		49		Y
2cf7A		50		M
2cf7A		51		E
2cf7A		52		E
2cf7A		53		I
2cf7A		54		D
2cf7A		55		G
2cf7A		56		Y
2cf7A		57		L
2cf7A		58		A
2cf7A		59		E
2cf7A		60		M
2cf7A		61		S
2cf7A		62		E
2cf7A		63		R
2cf7A		64		L
2cjtA		104		S
2cjtA		105		G
2cjtA		106		T
2cjtA		107		K
2cnaA		116		K
2cnaA		117		S
2cnaA		118		N
2cnaA		119		S
2cnaA		120		T
2cnaA		121		H
2cnaA		122		Q
2cnaA		123		T
2cnaA		124		D
2cnaA		125		A
2cnaA		126		L
2cnaA		127		H
2cnaA		128		F
2cnaA		129		M
2cnaA		130		F
2cnaA		131		N
2cnaA		132		Q
2cnaA		133		F
2cnaA		134		S
2cnaA		135		K
2cnaA		136		D
2cnaA		137		Q
2cnaA		138		K
2cnaA		139		D
2cnaA		140		L
2cnaA		141		I
2cnaA		142		L
2cnaA		143		Q
2cnaA		144		G
2cnaA		145		D
2cnaA		146		A
2cnaA		147		T
2cnaA		148		T
2cnaA		149		G
2cnaA		150		T
2cnaA		151		D
2cnxA		114		N
2cnxA		115		L
2cnxA		116		I
2cnxA		117		V
2cnxA		118		S
2cnxA		119		G
2cnxA		120		S
2cnxA		121		F
2cnxA		122		D
2cnxA		123		E
2cnxA		124		S
2co0A		112		N
2co0A		113		L
2co0A		114		I
2co0A		115		V
2co0A		116		S
2co0A		117		G
2co0A		118		S
2co0A		119		F
2co0A		120		D
2co0A		121		E
2co0A		122		S
2creA		19		D
2cwmA		113		S
2cwmA		114		K
2cwmA		115		L
2cwmA		116		K
2cwmA		117		S
2cwmA		118		N
2cwmA		119		S
2cwmA		120		T
2cwmA		121		H
2cwmA		122		E
2cwmA		123		T
2cwmA		124		N
2cwmA		125		A
2cwmA		126		L
2cwmA		127		H
2cwmA		128		F
2cwmA		129		V
2cwmA		130		F
2cwmA		131		N
2cwmA		132		Q
2cwmA		133		F
2cwmA		134		S
2cwmA		135		K
2cwmA		136		D
2cwmA		137		Q
2cwmA		138		K
2cwmA		139		D
2cwmA		140		L
2cwmA		141		I
2cwmA		142		L
2cwmA		143		Q
2cwmA		144		G
2cwmA		145		D
2cwmA		146		A
2cwmA		147		T
2cwmA		148		T
2cwmA		149		G
2cwmA		150		T
2cwmA		151		D
2cwmA		152		G
2cwmA		153		N
2cwmA		154		L
2cwmA		155		E
2cwmA		156		L
2cwmA		157		T
2cwmA		158		R
2cwmA		159		V
2cwmA		160		S
2cwmA		161		S
2cwmA		162		N
2cwmA		163		G
2cwmA		164		S
2cwmA		165		P
2cwmA		166		Q
2cwmA		167		G
2cwmA		168		S
2cwmA		169		S
2cxcA		19		T
2cxcA		20		A
2cxcA		21		Y
2cxcA		22		R
2cz4A		42		G
2cz4A		43		S
2cz4A		44		R
2cz4A		45		G
2cz4A		46		I
2cz4A		47		R
2cz4A		48		S
2cz4A		49		V
2cz4A		50		D
2cz4A		51		W
2d3pA		113		S
2d3pA		114		K
2d3pA		115		L
2d3pA		116		K
2d3pA		117		T
2d3pA		118		N
2d3pA		119		S
2d3pA		120		T
2d3pA		121		A
2d3pA		122		D
2d3pA		123		A
2d3pA		124		Q
2d3pA		125		S
2d3pA		126		L
2d3pA		127		H
2d3pA		128		F
2d3pA		129		T
2d3pA		130		F
2d3pA		131		N
2d3pA		132		Q
2d3pA		133		F
2d3pA		134		S
2d3pA		135		Q
2d3pA		136		N
2d3pA		137		P
2d3pA		138		K
2d3pA		139		D
2d3pA		140		L
2d3pA		141		I
2d3pA		142		L
2d3pA		143		Q
2d3pA		144		G
2d3pA		145		D
2d3pA		146		A
2d3pA		147		S
2d3pA		148		T
2d3pA		149		D
2d3pA		150		S
2d3pA		151		D
2d3pA		152		G
2d3pA		153		N
2d3pA		154		L
2d3pA		155		Q
2d3pA		156		L
2d3pA		157		T
2d3pA		158		R
2d3pA		159		V
2d3pA		160		S
2d3pA		161		N
2d3pA		162		G
2d3pA		163		S
2d3pA		164		P
2d3pA		165		Q
2d3pA		166		S
2d3pA		167		N
2d3pA		168		S
2d80A		178		A
2d80A		179		R
2d80A		180		N
2d80A		181		T
2d80A		182		G
2d80A		183		T
2d80A		184		L
2d80A		185		S
2d80A		186		G
2d80A		187		S
2d80A		188		V
2d80A		189		L
2d80A		190		S
2d80A		191		F
2d80A		192		A
2d80A		193		Q
2d80A		194		S
2d80A		195		G
2d80A		196		S
2d80A		197		Y
2d80A		198		G
2d80A		199		A
2d80A		200		N
2d80A		201		G
2d80A		202		M
2d81A		178		A
2d81A		179		R
2d81A		180		N
2d81A		181		T
2d81A		182		G
2d81A		183		T
2d81A		184		L
2d81A		185		S
2d81A		186		G
2d81A		187		S
2d81A		188		V
2d81A		189		L
2d81A		190		S
2d81A		191		F
2d81A		192		A
2d81A		193		Q
2d81A		194		S
2d81A		195		G
2d81A		196		S
2d81A		197		Y
2d81A		198		G
2d81A		199		A
2d81A		200		N
2d81A		201		G
2d81A		202		M
2dbmA		19		E
2df6A		16		T
2dl4A		19		Q
2dnuA		20		Q
2dqwA		66		G
2e2aA		32		E
2e2aA		33		N
2e2aA		34		G
2eriA		27		N
2esbA		80		Q
2esbA		81		G
2eswA		17		T
2fd2A		30		N
2fhlA		34		A
2fhlA		35		V
2fhlA		36		A
2fhlA		37		D
2fhlA		38		N
2fhlA		39		P
2fhlA		40		G
2fhlA		41		N
2fhlA		42		I
2fpbA		214		G
2fpbA		215		T
2fzfA		39		I
2g99A		113		N
2g99A		114		L
2g99A		115		I
2g99A		116		V
2g99A		117		S
2g99A		118		G
2g99A		119		S
2g99A		120		F
2g99A		121		D
2g99A		122		E
2g99A		123		S
2g9aA		84		D
2gdfA		113		S
2gdfA		114		K
2gdfA		115		L
2gdfA		116		K
2gdfA		117		T
2gdfA		118		E
2gdfA		119		N
2gdfA		120		S
2gdfA		121		L
2gdfA		122		H
2gdfA		123		F
2gdfA		124		S
2gdfA		125		F
2gdfA		126		H
2gdfA		127		K
2gdfA		128		F
2gdfA		129		S
2gdfA		130		Q
2gdfA		131		N
2gdfA		132		P
2gdfA		133		K
2gdfA		134		D
2gdfA		135		L
2gdfA		136		I
2gdfA		137		L
2gdfA		138		Q
2gdfA		139		G
2gdfA		140		D
2gdfA		141		A
2gdfA		142		F
2gdfA		143		T
2gdfA		144		D
2gdfA		145		S
2gdfA		146		D
2gdfA		147		G
2gdfA		148		N
2gdfA		149		L
2gdfA		150		E
2gdfA		151		L
2gdfA		152		T
2gdfA		153		K
2gdfA		154		V
2gdfA		155		Q
2gdfA		156		G
2gdfA		157		N
2gdfA		158		S
2gdnA		227		T
2ghwB		117		S
2ghwB		118		G
2ghwB		119		G
2ghwB		120		S
2gj0A		23		S
2gjjA		115		K
2gjjA		116		R
2gjjA		117		G
2gyqA		130		E
2gyqA		131		L
2gyqA		132		G
2gyqA		133		H
2gyqA		41		T
2h13A		111		N
2h13A		112		L
2h13A		113		I
2h13A		114		V
2h13A		115		S
2h13A		116		G
2h13A		117		S
2h13A		118		F
2h13A		119		D
2h13A		120		E
2h13A		121		S
2h68A		112		N
2h68A		113		L
2h68A		114		I
2h68A		115		V
2h68A		116		S
2h68A		117		G
2h68A		118		S
2h68A		119		F
2h68A		120		D
2h68A		121		E
2h68A		122		S
2h9lA		129		N
2h9lA		130		L
2h9lA		131		I
2h9lA		132		V
2h9lA		133		S
2h9lA		134		G
2h9lA		135		S
2h9lA		136		F
2h9lA		137		D
2h9lA		138		E
2h9lA		139		S
2hcmA		85		A
2hcmA		86		V
2hcmA		87		R
2hcmA		88		D
2hcmA		89		G
2hcmA		90		G
2hxcA		292		T
2hxcA		86		D
2hxcA		87		A
2hxcA		88		D
2hxcA		89		K
2hxcA		90		L
2hxcA		91		T
2hxcA		92		F
2hxcA		93		E
2hxcA		94		K
2hxcA		95		E
2ixqB		123		K
2ixqB		124		D
2ixqB		125		N
2ixqB		126		K
2ixqB		127		Q
2izbA		34		A
2izbA		35		V
2izbA		36		G
2izbA		37		N
2izbA		38		A
2izbA		39		E
2j3tC		111		N
2j3tC		112		P
2j3tC		113		L
2j3tC		114		C
2j3tC		115		P
2j3tC		116		L
2j3tC		117		G
2j3tC		118		Q
2j3tC		119		T
2jb9A		104		P
2nq3A		110		G
2nq3A		111		D
2nq3A		112		K
2nq3A		113		E
2nq3A		114		P
2nq3A		115		T
2nq3A		116		E
3hhrA		129		L
3hhrA		130		E
3hhrA		131		D
3hhrA		132		G
3hhrA		133		S
3hhrA		134		P
3hhrA		135		R
3hhrA		136		T
3hhrA		137		G
3hhrA		138		Q
3hhrA		139		I
3hhrA		140		F
3hhrA		141		K
3hhrA		142		Q
3hhrA		143		T
3hhrA		144		Y
3hhrA		145		S
3hhrA		146		K
3hhrA		147		F
3hhrA		148		D
3hhrA		40		Q
3hhrA		41		K
3hhrA		42		Y
3hhrA		43		S
3hhrA		44		F
3hhrA		45		L
3hhrA		46		Q
3hhrA		47		N
3hhrA		48		P
3hhrA		49		Q
3hhrA		50		T
3hhrA		51		S
3hhrA		52		L
3hhrA		53		C
3hhrA		54		F
3hhrA		55		S
3hhrA		56		E
3hhrA		57		S
3hhrA		58		I
3hhrA		59		P
3hhrA		60		T
3hhrA		61		P
3hhrA		62		S
3hhrA		63		N
3hhrA		64		R
3hhrA		65		E
3hhrA		66		E
9gacA		100		H
9gacA		101		V
9gacA		102		M
9gacA		103		L
9gacA		104		V
9gacA		105		G
9gacA		106		D
9gacA		107		G
9gacA		108		A
9gacA		109		L
9gacA		110		E
9gacA		111		F
9gacA		112		A
9gacA		113		L
9gacA		114		S
9gacA		115		Q
9gacA		116		G
9gacA		117		F
9gacA		118		K
9gacA		119		K
9gacA		120		E
9gacA		121		N
9gacA		122		L
9gacA		123		L
9gacA		124		T
9gacA		125		A
9gacA		126		E
9gacA		127		S
9gacA		128		E
9gacA		129		K
9gacA		130		E
9gacA		131		W
9gacA		132		K
9gacA		133		E
9gacA		134		W
9gacA		135		L
9gacA		136		H
9gacA		137		D
9gacA		72		N
9gacA		73		Y
9gacA		74		N
9gacA		75		I
9gacA		76		G
9gacA		77		S
9gacA		78		V
9gacA		79		A
9gacA		80		C
9gacA		81		M
9gacA		82		E
9gacA		83		H
9gacA		84		I
9gacA		85		K
9gacA		86		N
9gacA		87		P
9gacA		88		I
9gacA		89		S
9gacA		90		V
9gacA		91		A
9gacA		92		R
9gacA		93		A
9gacA		94		V
9gacA		95		M
9gacA		96		E
9gacA		97		K
9gacA		98		T
9gacA		99		P
9gafA		100		H
9gafA		101		V
9gafA		102		M
9gafA		103		L
9gafA		104		V
9gafA		105		G
9gafA		106		D
9gafA		107		G
9gafA		108		A
9gafA		109		L
9gafA		110		E
9gafA		111		F
9gafA		112		A
9gafA		113		L
9gafA		114		S
9gafA		115		Q
9gafA		116		G
9gafA		117		F
9gafA		118		K
9gafA		119		K
9gafA		120		E
9gafA		121		N
9gafA		122		L
9gafA		123		L
9gafA		124		T
9gafA		125		A
9gafA		126		E
9gafA		127		S
9gafA		128		E
9gafA		129		K
9gafA		130		E
9gafA		131		W
9gafA		132		K
9gafA		133		E
9gafA		134		W
9gafA		135		L
9gafA		136		Y
9gafA		137		K
9gafA		138		P
9gafA		139		I
9gafA		140		V
9gafA		141		N
9gafA		142		I
9gafA		143		E
9gafA		144		N
9gafA		145		H
9gafA		146		D
9gafA		72		N
9gafA		73		Y
9gafA		74		N
9gafA		75		I
9gafA		76		G
9gafA		77		S
9gafA		78		V
9gafA		79		A
9gafA		80		C
9gafA		81		M
9gafA		82		E
9gafA		83		H
9gafA		84		I
9gafA		85		K
9gafA		86		N
9gafA		87		P
9gafA		88		I
9gafA		89		S
9gafA		90		V
9gafA		91		A
9gafA		92		R
9gafA		93		A
9gafA		94		V
9gafA		95		M
9gafA		96		E
9gafA		97		K
9gafA		98		T
9gafA		99		P

### IndependentSet, entlist:
PDB entry
==========
1fy2A
1jmxB
1mfiA
2j9lA
2nyiA
### IndependentSet, linkers:
PDB entry	Residues	Sequence
=========================================
1fy2A		29-30		NG
1jmxB		236-236		H
1mfiA		46-53		LMTFSGTN
2j9lA		69-82		NARKKQDGVVSTSI
2j9lA		74-75		QD
2nyiA		126-129		APFA

### IndependentSet, linkerRes:
PDB entry	Residue		Amino Acid
===========================================
1fy2A		29		N
1fy2A		30		G
1jmxB		236		H
1mfiA		46		L
1mfiA		47		M
1mfiA		48		T
1mfiA		49		F
1mfiA		50		S
1mfiA		51		G
1mfiA		52		T
1mfiA		53		N
2j9lA		69		N
2j9lA		70		A
2j9lA		71		R
2j9lA		72		K
2j9lA		73		K
2j9lA		74		Q
2j9lA		75		D
2j9lA		76		G
2j9lA		77		V
2j9lA		78		V
2j9lA		79		S
2j9lA		80		T
2j9lA		81		S
2j9lA		82		I
2nyiA		126		A
2nyiA		127		P
2nyiA		128		F
2nyiA		129		A


==> Round003-Results <==
### PredictedLinkers-1askA_48-75:
Label		Energy score		RMSD		Sequence
=================================================================
Native		  -23743.82		0.000		KAAIVEKLSSLPFQKIQASITAQDHQPT
Reference	  -23159.39		N/A    		GGGGGGGGGGGGGGGGGGGGGGGGGGGG

Designed-01	  -24330.65		25.308		KGKKFDIIDKDNSRSTRQGNTVGYRYVK
Designed-02	  -24283.37		22.132		LSKDVNPHTDERDYKKTATSDWDTKEVE
Designed-03	  -24106.47		33.372		TPLYTVYKPHESFHKATQYQKNRGWHEH
Designed-04	  -24008.74		24.448		VCAENVTTYDPLGEQDNGHFVHSGKEAK
Designed-05	  -23961.59		23.232		YVPDSSSKRKDQQEQVGEKRFYKKSNVF
Designed-06	  -23940.62		31.556		FPGVARPGEPNDKKEGYSYSQLKTIRWT
Designed-07	  -23833.27		25.234		YSPQTQSSSDTEPSYAMQKFKDPRLKRQ
Designed-08	  -23821.76		23.338		ESGHEQKRNRQSLISRETSAFEEWSHSI
Designed-09	  -23755.42		24.454		LGYEDKAVSERMPSDNPATASYSNFELH
Designed-10	  -23709.36		22.824		TISAQTAEELHGEWYDKNIANDKRKSEN
Designed-11	  -23689.81		17.896		LTPDLTEITFPPHTFLQPNQEQKNKEPD
Designed-12	  -23675.03		21.438		LAIEGFDEAQAPPSYYDPWDRLPTQQQQ
Designed-13	  -23587.06		25.411		SHVIPREYAKQQEYNAQGQSNHLASQTI
Designed-14	  -23568.89		29.719		VLDQCKTPPNDELETKLMPKYTNINDPV
Designed-15	  -23565.28		29.536		IEISFKETDTGDGTWDQRNETLQVATDQ
Designed-16	  -23550.93		34.543		RWGSQNTPYFHQPVYCTGTFIDQEAYHF
Designed-17	  -23417.69		27.336		QWNLRSHARQFKLQDTFPSQEETRNKRA
Designed-18	  -23045.80		21.224		TNYLEGQTYPTPWAREGPHNAELPETEV
Designed-19	  -11349.71		29.925		FPAVLDVSGFSNGHRYNTAEATKALETA
Designed-20	  -11255.01		23.612		VFSKNEPHAGKEKWNTYKHGGTHDGPGN


### PredictedLinkers-1brlA_157-164:
Label		Energy score		RMSD		Sequence
=================================================================
Native		  -68100.40		0.000		QLNPSAYT
Reference	  -67750.80		N/A    		GGGGGGGG

Designed-01	  -69977.50		3.401		VRNVNQPT
Designed-02	  -69943.10		4.124		KSYIFLEY
Designed-03	  -69917.20		4.219		DSSSVLNL
Designed-04	  -69801.10		4.495		PAPTQFHE
Designed-05	  -69763.50		3.094		RQYNIYNI
Designed-06	  -69669.40		3.854		AVHFFTSW
Designed-07	  -69657.60		4.507		ESQFPKYQ
Designed-08	  -69590.20		4.728		SFFNYTFK
Designed-09	  -69500.20		2.829		DALIAYPW
Designed-10	  -69473.70		4.363		VDFAASYE
Designed-11	  -69425.60		3.784		MYKNSNSI
Designed-12	  -69379.70		3.386		WIKLNKET
Designed-13	  -69327.50		3.433		RSTLIRQY
Designed-14	  -69267.00		4.300		LFEDNNLI
Designed-15	  -69124.90		4.046		LRFVFEQG
Designed-16	  -69068.10		4.580		PFLPNTVS
Designed-17	  -68968.70		3.807		LLVYPAKA
Designed-18	  -68681.80		4.139		YFIPFEAP
Designed-19	  -68520.60		3.111		FHDGILND
Designed-20	  -38672.00		4.395		GKYIAQSI


### PredictedLinkers-1fpzA_109-109:
Label		Energy score		RMSD		Sequence
=================================================================
Native		  -32799.98		0.000		Y
Reference	  -32719.85		N/A    		G

Designed-01	  -33590.43		0.297		K
Designed-02	  -33480.20		1.376		E
Designed-03	  -33443.59		1.020		F
Designed-04	  -33429.81		1.782		W
Designed-05	  -33385.57		3.891		A
Designed-06	  -33358.94		1.388		N
Designed-07	  -33310.68		2.035		P
Designed-08	  -33188.18		1.720		L
Designed-09	  -33186.42		0.491		S
Designed-10	  -33160.72		0.959		Y
Designed-11	  -33076.74		1.593		Q
Designed-12	  -32788.10		1.371		T
Designed-13	  -32705.45		1.442		R


### PredictedLinkers-1fy2A_29-30:
Label		Energy score		RMSD		Sequence
=================================================================
Native		  -42523.41		0.000		NG
Reference	  -42449.27		N/A    		GG

Designed-01	  -43345.50		1.224		TN
Designed-02	  -43326.04		1.852		LI
Designed-03	  -43297.08		0.587		KN
Designed-04	  -43169.31		1.799		ES
Designed-05	  -42998.93		2.091		RQ
Designed-06	  -42972.92		1.315		GE
Designed-07	  -42744.29		1.046		AD
Designed-08	  -42724.81		1.054		DN
Designed-09	  -42654.76		1.317		RL
Designed-10	  -42626.69		2.406		IA
Designed-11	  -42598.67		1.293		RP
Designed-12	  -42578.01		1.736		QY
Designed-13	  -42538.86		0.907		QC
Designed-14	  -42536.51		1.367		DV
Designed-15	  -42460.35		0.942		KR
Designed-16	  -42420.58		1.466		IE
Designed-17	  -42387.18		1.267		QL
Designed-18	  -42384.83		1.288		PC
Designed-19	  -27558.57		1.324		EA
Designed-20	  -27527.79		1.617		ID


### PredictedLinkers-1jmxB_236-236:
Label		Energy score		RMSD		Sequence
=================================================================
Native		  -69996.10		0.000		H
Reference	  -69644.60		N/A    		G

Designed-01	  -70639.70		0.316		A
Designed-02	  -70487.80		0.316		N
Designed-03	  -70426.80		0.744		T
Designed-04	  -70361.70		0.128		D
Designed-05	  -70301.70		0.547		H
Designed-06	  -70194.90		0.515		I
Designed-07	  -70162.00		0.662		Q
Designed-08	  -70098.10		0.878		E
Designed-09	  -69813.70		0.496		K
Designed-10	  -69775.30		0.302		V
Designed-11	  -69748.60		0.330		S
Designed-12	  -40239.74		0.450		P


### PredictedLinkers-1mfiA_46-53:
Label		Energy score		RMSD		Sequence
=================================================================
Native		  -20681.17		0.000		LMTFSGTN
Reference	  -20880.25		N/A    		GGGGGGGG

Designed-01	  -21342.68		11.241		YTHQAEKM
Designed-02	  -21101.22		5.341		HVKETSHQ
Designed-03	  -21066.66		9.317		NEPSKDFT
Designed-04	  -20980.79		11.427		NKVEDHIS
Designed-05	  -20929.09		9.040		ADRPSKGY
Designed-06	  -20927.48		13.105		PWCLSALK
Designed-07	  -20918.87		6.010		YLGDEDTS
Designed-08	  -20832.14		6.993		VTLASAKY
Designed-09	  -20813.40		12.362		ERYEPFYY
Designed-10	  -20770.46		7.056		LYETQFNK
Designed-11	  -20748.02		11.591		FVSNADNW
Designed-12	  -20746.40		9.078		YRRNPELA
Designed-13	  -20691.43		13.090		TEYPNPYF
Designed-14	  -20658.69		9.193		AIEDGVFQ
Designed-15	  -20653.02		9.531		TARGTFWE
Designed-16	  -20619.87		10.769		PFQSLNQY
Designed-17	  -20484.12		10.450		QNYVLRFR
Designed-18	  -20462.53		9.274		QPHPDRNR
Designed-19	  -11716.70		10.535		ITLGSQNY
Designed-20	  -11655.31		11.727		FDDDTSRY


### PredictedLinkers-1pt0A_15-49:
Label		Energy score		RMSD		Sequence
=================================================================
Native		  -20091.58		0.000		KVTHADLHYEGSACAIDQDFLDAAGILENEAIDIW
Reference	  -19267.42		N/A    		GGGGGGGGGGGGGGGGGGGGGGGGGGGGGGGGGGG

Designed-01	  -21920.95		26.458		FIKLEKETTDTLQHDVALIDWVMREGSNQKFEKEW
Designed-02	  -21763.33		22.734		WIDHKFEIFGEFRHQSTSPQRPEKQKDSAKKETEI
Designed-03	  -21038.86		23.829		PIVSGYNFTTWKDTPTDEFSDSFILTHKNESGDLT
Designed-04	  -20706.53		21.206		ENYNHEGSTQSMHEEDNSFATQLPKLLQPQYGLFS
Designed-05	  -20607.42		21.433		GANWGRTPNPDQKTEDADSVNTHWFDSNRKTPDTI
Designed-06	  -20584.38		26.931		FMVKRTPKENRFRCGTEQTELKPPSSSRGSYWDHM
Designed-07	  -20571.68		23.527		LYQARREALEDQRSEDSQPYAETGENFSYDSTNAP
Designed-08	  -20558.90		25.696		GPSVTQTNYDTSLKNTLTEPSHTSYLESDAHKLWL
Designed-09	  -20518.70		26.774		LRVTKSAKTDAQKSLQNGRYHYDSTKLLVFYEMRS
Designed-10	  -20510.11		20.984		TLNDTNFLPSMTESKSEPNKKQKNNYNVKFMYIDF
Designed-11	  -20398.09		24.029		LSSYPPHAQDNLITFFDLDKTKNRDEPDFVVNIYR
Designed-12	  -20388.66		27.685		GLSFELSNPKEHHETDRTAGRSPPKSHARTTLPTA
Designed-13	  -20363.01		18.722		RGDYTEKKDEGTAATKETDGADESLPDAIDMALFV
Designed-14	  -20203.09		21.536		IYFKTESTHEIHAYPKGHNTKEPSTSRLQHFNENL
Designed-15	  -20108.21		25.815		WWRDRNSSRMGSHSDEAQFDETHFRKALTITLIAI
Designed-16	  -20043.10		23.420		FVKSNKLRGEATNQRGYRATAHNDIAEQMQQMAVL
Designed-17	  -19928.92		23.290		LKISQTIYTGMLSQDNGAFVWPKQHQCAHTLLADT
Designed-18	  -19854.36		21.653		GTNAREPYDLLTRDENSPVLGINGEYLQFWAATDA
Designed-19	  -19762.13		25.467		GALFPSPEAHENTHRVTDARWGDLKVRTHISTYLA
Designed-20	  -19593.43		21.061		NTWWSTLRNTHGDERRAAFARGPNITPSEWRGPTF


### PredictedLinkers-1t64A_112-116:
Label		Energy score		RMSD		Sequence
=================================================================
Native		  -72215.20		0.000		CLIDG
Reference	  -72128.00		N/A    		GGGGG

Designed-01	  -74086.80		5.017		DEVIG
Designed-02	  -73811.40		5.744		DVMIH
Designed-03	  -73679.40		5.169		LKHEF
Designed-04	  -73637.20		5.066		LTSST
Designed-05	  -73572.00		5.748		LMRAL
Designed-06	  -73356.20		6.290		QYIFI
Designed-07	  -73291.40		5.382		VDLLT
Designed-08	  -73236.30		5.506		LYRLI
Designed-09	  -73155.50		5.512		QMLLW
Designed-10	  -73128.50		5.609		PSHYW
Designed-11	  -73121.30		5.257		FKDTQ
Designed-12	  -73118.90		4.891		AILLP
Designed-13	  -73106.60		4.268		FFDRT
Designed-14	  -73105.40		4.082		VFTVL
Designed-15	  -73044.50		5.465		LSHSP
Designed-16	  -73010.20		4.869		LLMAV
Designed-17	  -72918.70		5.252		LQHDQ
Designed-18	  -72637.00		4.510		LVPAF
Designed-19	  -72337.00		5.787		RAIAL
Designed-20	  -72112.20		6.178		VIREQ


### PredictedLinkers-1tmjA_48-48:
Label		Energy score		RMSD		Sequence
=================================================================
Native		  -29695.47		0.000		Q
Reference	  -29777.07		N/A    		G

Designed-01	  -29965.97		0.982		W
Designed-02	  -29939.48		1.507		K
Designed-03	  -29932.57		1.293		D
Designed-04	  -29897.21		0.647		T
Designed-05	  -29794.87		0.947		A
Designed-06	  -29711.82		1.259		Q
Designed-07	  -29646.62		0.675		S
Designed-08	  -29613.38		2.297		V
Designed-09	  -29590.38		5.076		P
Designed-10	  -29466.09		72.211		N
Designed-11	  -29394.25		1.213		E


### PredictedLinkers-1y2tA_74-120:
Label		Energy score		RMSD		Sequence
=================================================================
Native		  -24649.16		0.000		KRWCDIVTNLTNEQTALVINQEYYGVPIRDQARENQLTSYNVANAKG
Reference	  -24781.16		N/A    		GGGGGGGGGGGGGGGGGGGGGGGGGGGGGGGGGGGGGGGGGGGGGGG

Designed-01	  -26681.52		36.599		EFFFNAHSLGDCKDEQNRDDTDSHQNEASDCYNFNKYTFKFDPQIHI
Designed-02	  -26676.01		25.938		DQIEKMQKLYFNKNAVIWTAIKWVPVLKDKLLHFKLKDAVRESTEQG
Designed-03	  -26615.07		15.530		DTKDGKATRTQNKLKNEMNETGINNPAKRDNNIDYSNQQDQPNPGFI
Designed-04	  -26573.96		23.395		EFYAYLFKVDESGTIESASGIKAQHTASFDEPDQKDPKHINEALLVN
Designed-05	  -26421.24		23.186		TEDKSNIATQVDMDDIYHKQGNHSDLMYPASTETSKNKEQFAANISL
Designed-06	  -26382.72		18.556		TYNWLNSLFIFGSQMEKVASFYNTEYPSLKSYTKENNDTSTGSYHCN
Designed-07	  -26357.51		19.213		TDVQKNLQPRPEQKPSKNRMVHRSSAQSEKSAVQKEEQPFQWDRHTG
Designed-08	  -26265.42		18.392		RSDELEHLMYEGREALNFEFTRELVTNRSKEKKIEHHSYGVCALCDF
Designed-09	  -26158.88		20.091		KFIVSEYEEQTSPEESPSVTMQMGYYKWKTEKSKLPGSLDSSDYVGS
Designed-10	  -26061.69		19.247		NCTQYDNRGAMTAFAFKGEPRYEIGQTEQDVNAAHPVSHSPSNGHSE
Designed-11	  -26002.41		27.136		YQPLSPDNSMNTTTQEISDLTQNAKACDNRTSMEPPKLPHQLDVPFA
Designed-12	  -25845.97		21.708		RKQNRSNLSEFSHDDQERIHQLKDLFEYQKEQLNAHTYVLELKPMPS
Designed-13	  -25824.73		18.810		DHEKRDETLEPDVSNQPSDTEYSEPKTDAPMWREQGVNYKPPSPRPI
Designed-14	  -25802.01		25.553		LAVHALHKPFNNPGRSHYMQHKSLGRNFNDHRDFGFQDAMHPFHEKY
Designed-15	  -25702.44		30.180		WWLILATYGYLNNRITDNILKLSELTKATYAGQMTRPMSDHKTAEGI
Designed-16	  -25644.90		35.756		VNHSNIHGPWRGIDNRTSDSGTLRFELYSGIDTTFHRPYIDGLQQEQ
Designed-17	  -25389.02		21.335		IRDWPDDPQEVFRFGPTRDQERFLYQPHFLDTGNLMWQPEDQKFVTW
Designed-18	  -25231.44		24.912		ELEVDAQHPYNQKLPKNDDTHALVQVRGHNPGPNPYNEVSLRSSDLV
Designed-19	  -25137.33		40.385		GFRTSNSDNDQFLDDTYSQSQNLPQTEGRYNPVRALPPKERPLTGAE
Designed-20	  -25037.73		24.317		PQYYPGSRSKRSGKSDVEGVLDTHGSIILFTTWSGEHSTSLDIMRPV


### PredictedLinkers-1yn9A_111-111:
Label		Energy score		RMSD		Sequence
=================================================================
Native		  -32734.21		0.000		P
Reference	  -33362.51		N/A    		G

Designed-01	  -33874.80		0.438		E
Designed-02	  -33827.18		1.367		L
Designed-03	  -33753.77		0.221		Q
Designed-04	  -33751.54		0.587		A
Designed-05	  -33633.73		1.357		M
Designed-06	  -33595.42		0.357		T
Designed-07	  -33510.52		1.253		P
Designed-08	  -33420.73		1.645		D
Designed-09	  -33341.44		0.487		N
Designed-10	  -33159.37		0.411		S


### PredictedLinkers-1ywfA_116-116:
Label		Energy score		RMSD		Sequence
=================================================================
Native		  -45897.24		0.000		L
Reference	  -45472.34		N/A    		G

Designed-01	  -46498.85		0.430		I
Designed-02	  -46266.52		0.560		A
Designed-03	  -46164.91		0.134		L
Designed-04	  -46079.90		0.269		W
Designed-05	  -45978.13		0.224		T
Designed-06	  -45829.08		0.548		H
Designed-07	  -45762.49		0.390		V
Designed-08	  -45608.82		0.574		F
Designed-09	  -45515.94		0.428		S


### PredictedLinkers-2bm8A_79-79:
Label		Energy score		RMSD		Sequence
=================================================================
Native		  -45169.18		0.000		L
Reference	  -44976.66		N/A    		G

Designed-01	  -45508.68		0.505		L
Designed-02	  -45460.92		0.764		S
Designed-03	  -45408.33		0.247		K
Designed-04	  -45393.44		0.340		R
Designed-05	  -45379.53		0.218		F
Designed-06	  -45286.52		0.289		M
Designed-07	  -45172.32		0.275		N
Designed-08	  -45143.08		0.406		I
Designed-09	  -45086.94		0.540		V
Designed-10	  -45050.44		1.198		P
Designed-11	  -44885.54		1.194		A
Designed-12	  -44784.08		0.930		E


### PredictedLinkers-2inpC_133-135:
Label		Energy score		RMSD		Sequence
=================================================================
Native		  -65697.10		0.000		ATA
Reference	  -66228.80		N/A    		GGG

Designed-01	  -67241.00		2.096		KIE
Designed-02	  -67218.20		1.293		KLY
Designed-03	  -67130.10		1.308		GFF
Designed-04	  -66801.40		1.211		YKY
Designed-05	  -66787.00		1.872		LVS
Designed-06	  -66777.20		1.106		ILG
Designed-07	  -66773.50		0.788		AMI
Designed-08	  -66749.80		0.661		ASW
Designed-09	  -66601.40		1.812		VIL
Designed-10	  -66573.10		0.766		VTL
Designed-11	  -66521.50		1.894		WYN
Designed-12	  -66494.40		1.004		LAE
Designed-13	  -66476.00		1.411		IVA
Designed-14	  -66360.30		2.330		WGW
Designed-15	  -66357.00		0.628		CHV
Designed-16	  -66323.70		1.996		VIV
Designed-17	  -66274.00		1.210		FTV
Designed-18	  -66197.40		1.370		IEH
Designed-19	  -66136.90		1.896		RFV
Designed-20	  -65946.10		1.371		LME


### PredictedLinkers-2iyhA_84-86:
Label		Energy score		RMSD		Sequence
=================================================================
Native		  -55911.08		0.000		VQI
Reference	  -55940.65		N/A    		GGG

Designed-01	  -57791.90		3.139		TVA
Designed-02	  -57779.70		2.929		LVC
Designed-03	  -57732.50		1.031		YTL
Designed-04	  -57611.40		2.322		YFA
Designed-05	  -57609.50		2.516		FFG
Designed-06	  -57540.20		3.048		FAY
Designed-07	  -57530.10		0.511		LFN
Designed-08	  -57421.70		2.431		AVL
Designed-09	  -57346.70		0.938		AAI
Designed-10	  -57246.20		3.151		IVG
Designed-11	  -57235.20		2.723		VAY
Designed-12	  -57230.80		2.073		WYH
Designed-13	  -57225.90		2.203		YFH
Designed-14	  -57163.10		2.395		FLE
Designed-15	  -57115.60		2.934		VIS
Designed-16	  -56696.40		0.803		SLV
Designed-17	  -56192.30		2.583		LLL
Designed-18	  -55895.30		2.798		QLA
Designed-19	  -37834.35		2.712		APV
Designed-20	  -37701.53		1.003		STD


### PredictedLinkers-2j9lA_69-82:
Label		Energy score		RMSD		Sequence
=================================================================
Native		  -30306.75		0.000		NARKKQDGVVSTSI
Reference	  -30100.53		N/A    		GGGGGGGGGGGGGG

Designed-01	  -31419.53		10.286		KDGDSGPDFQPVWI
Designed-02	  -31158.42		8.071		TFIKSGTTPDFTID
Designed-03	  -31127.56		6.397		MIKAYSNENVLEIY
Designed-04	  -31012.70		8.864		FSTEWSYLHCIHTY
Designed-05	  -30983.49		9.686		SSKVQQQKFSPYVF
Designed-06	  -30935.09		8.240		KKTSLLPFDPFYTL
Designed-07	  -30808.42		7.052		HFYPHIGTDKGPIG
Designed-08	  -30771.35		9.941		QSDTSVTNVTENCV
Designed-09	  -30620.07		5.784		GTNQKPEYSHFPAG
Designed-10	  -30616.06		10.900		FLNAYQMSRLSVNF
Designed-11	  -30596.75		7.437		NKFPEAGPSSIPFL
Designed-12	  -30577.42		8.389		FPTFIRLSKGPTFL
Designed-13	  -30429.24		7.983		FPRASNSHTSAFFV
Designed-14	  -30427.79		10.614		YHEGEYSRNFVNAW
Designed-15	  -30406.45		8.579		AAETNHWAGAYSLV
Designed-16	  -30398.06		8.740		ALWQHPGDGPRDGM
Designed-17	  -30335.51		6.058		HPFPASDEGGYWSQ
Designed-18	  -30210.09		6.089		NHVSTEKGEDAPPL
Designed-19	  -30133.26		10.432		DFTRYPGTQTLTGP
Designed-20	  -30089.33		9.144		RNELGIKFGVPFTM


### PredictedLinkers-2nyiA_126-129:
Label		Energy score		RMSD		Sequence
=================================================================
Native		  -31744.87		0.000		APFA
Reference	  -31710.07		N/A    		GGGG

Designed-01	  -32534.94		2.628		LNND
Designed-02	  -32529.76		2.204		ETNM
Designed-03	  -32311.91		5.260		SVKD
Designed-04	  -32290.16		5.536		ATDF
Designed-05	  -32257.92		10.163		KDKD
Designed-06	  -32223.80		3.171		EYQP
Designed-07	  -32188.22		2.998		KNTN
Designed-08	  -32186.70		1.735		VTGS
Designed-09	  -32039.55		2.137		CNDK
Designed-10	  -31996.62		2.353		WNRD
Designed-11	  -31896.41		5.957		KRYT
Designed-12	  -31789.54		2.618		NPDT
Designed-13	  -31767.63		2.692		HGST
Designed-14	  -31675.28		3.436		TKDA
Designed-15	  -31659.42		4.283		SPRH
Designed-16	  -31645.84		8.755		TKNQ
Designed-17	  -31630.92		7.134		YPRE
Designed-18	  -31583.77		9.743		KDTQ
Designed-19	  -31509.29		3.610		AIRL
Designed-20	  -31311.41		1.772		RKSL


==> Round004-Datasets-T,I <==
### TrainingSet, entlist:
PDB entry
==========
1ahrA
1ajkA
1ajoA
1alqA
1apnA
1auoA
1avbA
1avdA
1ax0A
1axkA
1axqA
1azdA
1b8rA
1bgcA
1bjqA
1bsgA
1bueA
1bzaA
1cd9A
1cn1A
1cpmA
1crzA
1dglA
1dpsA
1dy6A
1dypA
1dzbA
1e6hA
1eg2A
1eyeA
1f05A
1f3rB
1f5bA
1f6yA
1fatA
1fddA
1ff2A
1fl9A
1fo0B
1frhA
1friA
1frjA
1frkA
1frlA
1fukA
1fw8A
1fwnA
1fx5A
1fxkA
1fy2A
1fynA
1fyuA
1g2bA
1g3oA
1g55A
1g60A
1g6bA
1g7yA
1g8wA
1gaoA
1gbgA
1gslA
1gv9A
1gz9A
1h9pA
1hdrA
1htwA
1hwgA
1hzoA
1i1rB
1i2pA
1i5dA
1i5iA
1i9gA
1ioaA
1iysA
1j2tA
1jbjA
1jmxB
1jo0A
1jp5A
1jubA
1k4uS
1k76A
1kalA
1kf0A
1louA
1lteA
1m39A
1m3cA
1m45A
1macA
1mdaH
1mfiA
1mojA
1mveA
1mvqA
1n1qA
1n3oA
1n47A
1namB
1npeA
1nrjB
1nw8A
1nyaA
1o4uA
1o4yA
1o4zA
1o60A
1odfA
1oryA
1p4kA
1pc4A
1pc5A
1pdrA
1ptsA
1puiA
1pujA
1pvhB
1q7fA
1q8oA
1qavA
1qokA
1r0uA
1r62A
1ravA
1rjvA
1rstB
1rtp1
1sfyA
1stpA
1strB
1sw8A
1t5iA
1t8xA
1t9gR
1th8B
1tucA
1u0aA
1u4cA
1u89A
1uhfA
1umnA
1umzA
1urxA
1uzyA
1v8eA
1vc4A
1vjcA
1vpxA
1vyoA
1w8rA
1wbiA
1we4A
1wrmA
1wuvA
1wy7A
1wy9A
1x1oA
1x24A
1x2kA
1y0mA
1y52X
1yjgA
1yltA
1yp8A
1yt4A
1yz4A
1zkrA
1zldA
1zm1A
1zsgA
2a4yA
2a5bA
2a6vA
2a6yA
2a6zA
2a8gA
2acyA
2aglA
2ak5A
2araA
2avdA
2avkA
2awcA
2b38A
2bbkH
2bc3A
2bk6A
2bkcA
2bqpA
2bvzA
2bxjA
2c4iA
2camA
2cc1A
2cf7A
2cjtA
2cnaA
2co0A
2creA
2cxcA
2cz4A
2d3pA
2d80A
2d81A
2d8jA
2dbmA
2dl4A
2dnuA
2dqwA
2e2aA
2eriA
2esbA
2eswA
2fd2A
2fpbA
2fzfA
2g99A
2g9aA
2gc4A
2gdfA
2gdnA
2ghwB
2gj0A
2gjjA
2gyqA
2h13A
2h68A
2h9lA
2ixqB
2izbA
2j3tC
2j9lA
2jb9A
2mtaH
2nq3A
2nyiA
3hhrA
9gaaA
9gacA
9gafA

### TrainingSet, linkerRes:
PDB entry	Residue		Amino Acid
===========================================
1ahrA		78		D
1ajkA		124		V
1ajkA		125		K
1ajkA		126		Y
1ajkA		127		T
1ajkA		128		S
1ajkA		129		N
1ajkA		130		Q
1ajkA		131		T
1ajkA		132		G
1ajkA		133		G
1ajkA		134		S
1ajkA		135		F
1ajkA		136		F
1ajkA		137		E
1ajkA		138		P
1ajkA		139		F
1ajkA		140		N
1ajkA		141		S
1ajkA		142		Y
1ajkA		143		N
1ajkA		144		S
1ajkA		145		G
1ajkA		146		T
1ajkA		147		W
1ajkA		148		E
1ajkA		149		K
1ajkA		150		A
1ajkA		151		D
1ajkA		152		G
1ajkA		153		Y
1ajkA		154		S
1ajkA		155		N
1ajkA		156		G
1ajkA		157		G
1ajkA		158		V
1ajkA		159		F
1ajkA		160		N
1ajkA		161		C
1ajkA		162		T
1ajkA		163		W
1ajkA		164		R
1ajkA		165		A
1ajkA		166		N
1ajkA		167		N
1ajkA		168		V
1ajkA		169		N
1ajkA		170		F
1ajkA		171		T
1ajkA		172		N
1ajkA		173		D
1ajkA		184		A
1ajkA		185		Y
1ajkA		186		N
1ajkA		187		K
1ajkA		44		V
1ajkA		45		G
1ajoA		139		S
1ajoA		140		S
1ajoA		141		A
1ajoA		88		T
1ajoA		89		G
1ajoA		90		G
1ajoA		91		S
1ajoA		92		F
1ajoA		93		F
1alqA		33		K
1alqA		34		E
1alqA		35		F
1alqA		36		A
1alqA		37		A
1alqA		38		A
1alqA		39		A
1apnA		106		S
1apnA		107		K
1apnA		108		L
1apnA		109		K
1apnA		110		S
1apnA		111		N
1apnA		112		S
1apnA		113		T
1apnA		114		H
1apnA		115		E
1apnA		116		T
1apnA		117		N
1apnA		118		A
1apnA		119		L
1apnA		120		H
1apnA		121		F
1apnA		122		M
1apnA		123		F
1apnA		124		N
1apnA		125		Q
1apnA		126		F
1apnA		127		S
1apnA		128		K
1apnA		129		D
1apnA		130		Q
1apnA		131		K
1apnA		132		D
1apnA		133		L
1apnA		134		I
1apnA		135		L
1apnA		136		Q
1apnA		137		G
1apnA		138		D
1apnA		139		A
1apnA		140		T
1apnA		141		T
1apnA		142		G
1apnA		143		T
1apnA		144		D
1apnA		145		G
1apnA		146		N
1apnA		147		L
1apnA		148		E
1apnA		149		L
1apnA		150		T
1apnA		151		R
1apnA		152		V
1apnA		153		S
1apnA		154		G
1apnA		155		S
1apnA		156		S
1apnA		157		V
1auoA		100		R
1auoA		101		T
1auoA		102		G
1auoA		103		I
1auoA		51		A
1auoA		52		P
1auoA		53		T
1auoA		54		R
1auoA		55		P
1auoA		56		V
1auoA		57		T
1auoA		58		I
1auoA		59		N
1auoA		60		G
1auoA		61		G
1auoA		62		Y
1auoA		63		E
1auoA		64		M
1auoA		65		P
1auoA		66		S
1auoA		67		W
1auoA		68		Y
1auoA		69		D
1auoA		70		I
1auoA		71		K
1auoA		72		A
1auoA		73		M
1auoA		74		S
1auoA		75		P
1auoA		76		A
1auoA		77		R
1auoA		78		S
1auoA		79		I
1auoA		80		S
1auoA		81		L
1auoA		82		E
1auoA		83		E
1auoA		84		L
1auoA		85		E
1auoA		86		V
1auoA		87		S
1auoA		88		A
1auoA		89		K
1auoA		90		M
1auoA		91		V
1auoA		92		T
1auoA		93		D
1auoA		94		L
1auoA		95		I
1auoA		96		E
1auoA		97		A
1auoA		98		Q
1auoA		99		K
1avbA		111		Y
1avbA		112		D
1avbA		113		R
1avdA		34		A
1avdA		35		V
1avdA		36		T
1avdA		37		A
1avdA		38		T
1avdA		39		S
1avdA		40		N
1avdA		41		E
1avdA		42		I
1ax0A		117		Q
1ax0A		118		D
1ax0A		119		N
1axkA		157		A
1axkA		158		S
1axkA		159		T
1axkA		160		D
1axkA		161		Y
1axkA		162		W
1axkA		163		Q
1axkA		164		N
1axkA		165		W
1axkA		166		T
1axkA		167		D
1axkA		168		G
1axkA		169		G
1axkA		170		G
1axkA		171		I
1axkA		172		V
1axkA		173		N
1axkA		174		A
1axkA		175		V
1axkA		176		N
1axkA		177		G
1axkA		178		S
1axkA		179		G
1axkA		180		G
1axkA		181		N
1axkA		182		Y
1axkA		183		S
1axkA		184		V
1axkA		185		N
1axkA		186		W
1axkA		187		S
1axkA		188		N
1axkA		189		T
1axkA		190		G
1axkA		191		N
1axkA		192		F
1axkA		193		V
1axkA		194		V
1axkA		195		G
1axkA		196		K
1axkA		197		G
1axkA		198		W
1axkA		199		T
1axkA		200		T
1axkA		201		G
1axkA		202		S
1axkA		203		P
1axkA		204		F
1axkA		205		R
1axkA		206		T
1axkA		207		I
1axkA		208		N
1axkA		209		Y
1axkA		210		N
1axkA		211		A
1axkA		212		G
1axkA		213		V
1axkA		214		W
1axkA		215		A
1axkA		216		P
1axkA		217		N
1axkA		218		G
1axkA		219		N
1axkA		220		G
1axkA		221		Y
1axkA		222		L
1axkA		223		T
1axkA		224		L
1axkA		225		Y
1axkA		226		G
1axkA		227		W
1axkA		228		T
1axkA		229		R
1axkA		230		S
1axkA		231		P
1axkA		232		L
1axkA		233		I
1axkA		234		E
1axkA		235		Y
1axkA		236		Y
1axkA		237		V
1axkA		238		V
1axkA		239		D
1axkA		240		S
1axkA		241		W
1axkA		242		G
1axkA		243		T
1axkA		244		Y
1axkA		245		R
1axkA		246		P
1axkA		247		T
1axkA		248		G
1axkA		249		T
1axkA		250		Y
1axkA		251		K
1axkA		252		G
1axkA		253		T
1axkA		254		V
1axkA		255		K
1axkA		256		S
1axkA		257		D
1axkA		258		G
1axkA		259		G
1axkA		260		T
1axkA		261		Y
1axkA		262		D
1axkA		263		I
1axkA		264		Y
1axkA		265		T
1axkA		266		T
1axkA		267		T
1axkA		268		R
1axkA		269		Y
1axkA		270		N
1axkA		271		A
1axkA		272		P
1axkA		273		S
1axkA		274		I
1axkA		275		D
1axkA		276		G
1axkA		277		D
1axkA		278		R
1axkA		279		T
1axkA		280		T
1axkA		281		F
1axkA		282		T
1axkA		283		Q
1axkA		284		Y
1axkA		285		W
1axkA		286		S
1axkA		287		V
1axkA		288		R
1axkA		289		Q
1axkA		290		S
1axkA		291		K
1axkA		292		R
1axkA		293		P
1axkA		294		T
1axkA		295		G
1axkA		296		S
1axkA		297		N
1axkA		298		A
1axkA		299		T
1axkA		300		I
1axkA		301		T
1axkA		302		F
1axkA		303		S
1axkA		304		N
1axkA		305		H
1axkA		306		V
1axkA		307		N
1axkA		308		A
1axkA		309		W
1axkA		310		K
1axkA		311		S
1axkA		312		H
1axkA		313		G
1axkA		314		M
1axkA		315		N
1axkA		316		L
1axkA		317		G
1axkA		318		S
1axkA		319		N
1axkA		320		W
1axkA		321		A
1axkA		322		Y
1axkA		323		Q
1axkA		324		V
1axkA		325		M
1axkA		326		A
1axkA		327		T
1axkA		328		E
1axkA		329		G
1axkA		330		Y
1axkA		331		Q
1axkA		332		S
1axkA		333		S
1axkA		334		G
1axkA		335		S
1axkA		336		S
1axkA		337		N
1axkA		338		V
1axkA		339		T
1axkA		340		V
1axkA		341		W
1axkA		342		G
1axkA		343		S
1axkA		344		V
1axkA		345		F
1axkA		346		W
1axqA		30		N
1azdA		113		S
1azdA		114		K
1azdA		115		L
1azdA		116		K
1azdA		117		S
1azdA		118		N
1azdA		119		S
1azdA		120		T
1azdA		121		H
1azdA		122		E
1azdA		123		T
1azdA		124		N
1azdA		125		A
1azdA		126		L
1azdA		127		H
1azdA		128		F
1azdA		129		M
1azdA		130		F
1azdA		131		N
1azdA		132		Q
1azdA		133		F
1azdA		134		S
1azdA		135		K
1azdA		136		D
1azdA		137		Q
1azdA		138		K
1azdA		139		D
1azdA		140		L
1azdA		141		I
1azdA		142		L
1azdA		143		Q
1azdA		144		G
1azdA		145		D
1azdA		146		A
1azdA		147		T
1azdA		148		T
1azdA		149		G
1azdA		150		T
1azdA		151		E
1azdA		152		G
1azdA		153		N
1azdA		154		L
1azdA		155		R
1azdA		156		L
1azdA		157		T
1azdA		158		R
1azdA		159		V
1azdA		160		S
1azdA		161		S
1azdA		162		N
1azdA		163		G
1azdA		164		S
1azdA		165		P
1azdA		166		Q
1azdA		167		G
1azdA		168		S
1azdA		169		S
1b8rA		28		A
1b8rA		29		F
1b8rA		30		F
1b8rA		31		A
1b8rA		32		K
1b8rA		33		V
1b8rA		34		G
1b8rA		35		L
1b8rA		36		T
1bgcA		116		D
1bgcA		117		L
1bgcA		118		G
1bgcA		119		A
1bgcA		120		A
1bgcA		121		P
1bgcA		122		A
1bgcA		123		M
1bgcA		124		P
1bgcA		125		T
1bgcA		126		F
1bgcA		127		T
1bgcA		128		S
1bgcA		129		A
1bjqA		111		Y
1bjqA		112		N
1bjqA		113		N
1bsgA		230		G
1bueA		229		N
1bzaA		225		N
1cd9A		120		E
1cd9A		121		L
1cd9A		122		G
1cd9A		123		M
1cd9A		124		A
1cd9A		125		P
1cd9A		126		A
1cd9A		127		L
1cd9A		128		Q
1cd9A		129		P
1cd9A		130		T
1cd9A		131		Q
1cd9A		132		G
1cd9A		133		A
1cd9A		134		M
1cd9A		135		P
1cd9A		136		A
1cd9A		137		F
1cd9A		138		A
1cd9A		139		S
1cd9A		140		A
1cd9A		39		C
1cd9A		40		H
1cd9A		41		P
1cd9A		42		E
1cd9A		43		E
1cd9A		44		L
1cd9A		45		V
1cd9A		46		L
1cd9A		47		L
1cd9A		48		G
1cd9A		49		H
1cd9A		50		S
1cd9A		51		L
1cd9A		52		G
1cd9A		53		I
1cd9A		54		P
1cd9A		55		W
1cd9A		56		A
1cd9A		57		P
1cd9A		58		L
1cd9A		59		S
1cd9A		60		S
1cd9A		61		C
1cd9A		62		P
1cd9A		63		S
1cd9A		64		Q
1cd9A		65		A
1cn1A		116		K
1cn1A		117		S
1cn1A		118		N
1cn1A		119		S
1cn1A		120		T
1cn1A		121		H
1cn1A		122		Q
1cn1A		123		T
1cpmA		157		Q
1cpmA		158		T
1cpmA		69		V
1cpmA		70		G
1crzA		295		G
1dglA		113		S
1dglA		114		K
1dglA		115		L
1dglA		116		K
1dglA		117		T
1dglA		118		N
1dglA		119		S
1dglA		120		I
1dglA		121		A
1dglA		122		D
1dglA		123		A
1dglA		124		N
1dglA		125		S
1dglA		126		L
1dglA		127		H
1dglA		128		F
1dglA		129		S
1dglA		130		F
1dglA		131		H
1dglA		132		Q
1dglA		133		F
1dglA		134		S
1dglA		135		Q
1dglA		136		N
1dglA		137		P
1dglA		138		K
1dglA		139		D
1dglA		140		L
1dglA		141		I
1dglA		142		L
1dglA		143		Q
1dglA		144		G
1dglA		145		D
1dglA		146		A
1dglA		147		F
1dglA		148		T
1dglA		149		D
1dglA		150		S
1dglA		151		D
1dglA		152		G
1dglA		153		N
1dglA		154		L
1dglA		155		E
1dglA		156		L
1dglA		157		T
1dglA		158		K
1dglA		159		V
1dglA		160		S
1dglA		161		S
1dglA		162		S
1dglA		163		G
1dglA		164		D
1dglA		165		P
1dglA		166		Q
1dglA		167		G
1dglA		168		N
1dglA		169		S
1dglA		170		V
1dglA		171		G
1dpsA		57		M
1dpsA		58		L
1dpsA		59		D
1dpsA		60		G
1dpsA		61		F
1dpsA		62		R
1dpsA		63		T
1dpsA		64		A
1dpsA		65		L
1dpsA		66		I
1dpsA		67		D
1dpsA		68		H
1dpsA		69		L
1dpsA		70		D
1dpsA		71		T
1dpsA		72		M
1dpsA		73		A
1dy6A		231		N
1dypA		170		R
1dypA		171		P
1dypA		172		G
1dypA		173		S
1dypA		63		S
1dypA		64		H
1dypA		65		Q
1dypA		66		R
1dypA		67		T
1dypA		68		F
1dypA		69		W
1dypA		70		D
1dypA		71		G
1dypA		72		C
1dypA		73		N
1dypA		74		Q
1dypA		75		Q
1dypA		76		Q
1dypA		77		V
1dypA		78		A
1dypA		79		N
1dypA		80		Y
1dypA		81		P
1dypA		82		L
1dzbA		116		S
1e6hA		17		K
1eg2A		131		K
1eg2A		132		K
1eg2A		133		Y
1eg2A		134		F
1eg2A		135		F
1eg2A		135		K
1eg2A		136		D
1eg2A		136		K
1eg2A		137		L
1eg2A		137		Y
1eg2A		138		D
1eg2A		138		F
1eg2A		139		A
1eg2A		139		F
1eg2A		140		D
1eg2A		140		V
1eg2A		141		L
1eg2A		141		R
1eg2A		142		D
1eg2A		142		E
1eg2A		143		A
1eg2A		143		P
1eg2A		144		V
1eg2A		144		Y
1eg2A		145		D
1eg2A		145		R
1eg2A		146		E
1eg2A		147		E
1eg2A		147		P
1eg2A		148		T
1eg2A		148		Y
1eg2A		149		D
1eg2A		149		K
1eg2A		150		A
1eg2A		150		E
1eg2A		151		A
1eg2A		151		E
1eg2A		152		T
1eg2A		152		Y
1eg2A		153		A
1eg2A		153		M
1eg2A		154		A
1eg2A		154		K
1eg2A		155		D
1eg2A		155		Y
1eg2A		156		K
1eg2A		156		M
1eg2A		157		K
1eg2A		157		R
1eg2A		158		D
1eg2A		158		L
1eg2A		159		N
1eg2A		159		R
1eg2A		160		L
1eg2A		160		P
1eg2A		161		E
1eg2A		161		N
1eg2A		162		P
1eg2A		162		S
1eg2A		163		E
1eg2A		163		V
1eg2A		164		E
1eg2A		164		S
1eg2A		165		K
1eg2A		165		V
1eg2A		166		E
1eg2A		166		G
1eg2A		167		K
1eg2A		167		R
1eg2A		168		G
1eg2A		168		N
1eg2A		169		N
1eg2A		169		P
1eg2A		170		P
1eg2A		170		T
1eg2A		171		N
1eg2A		171		T
1eg2A		172		N
1eg2A		172		V
1eg2A		173		V
1eg2A		173		W
1eg2A		174		R
1eg2A		174		W
1eg2A		175		M
1eg2A		176		S
1eg2A		177		R
1eg2A		178		L
1eg2A		179		N
1eg2A		180		G
1eg2A		181		N
1eg2A		182		S
1eg2A		183		L
1eg2A		184		E
1eg2A		185		R
1eg2A		186		V
1eg2A		187		G
1eg2A		188		H
1eg2A		189		P
1eg2A		190		T
1eg2A		191		Q
1eg2A		192		K
1eyeA		62		G
1f05A		87		K
1f05A		88		K
1f05A		89		I
1f3rB		124		G
1f3rB		125		G
1f3rB		126		G
1f3rB		127		G
1f3rB		128		S
1f3rB		129		G
1f3rB		130		G
1f3rB		131		G
1f3rB		132		G
1f3rB		133		S
1f3rB		134		G
1f3rB		135		G
1f3rB		136		G
1f3rB		137		G
1f3rB		138		S
1f5bA		30		N
1f6yA		64		S
1f6yA		65		N
1fatA		113		S
1fatA		78		P
1fatA		79		N
1fatA		80		N
1fatA		81		A
1fddA		30		N
1ff2A		30		N
1fl9A		29		H
1fl9A		30		T
1fl9A		31		E
1fo0B		41		Q
1frhA		30		N
1friA		30		N
1frjA		30		N
1frkA		30		N
1frlA		30		N
1fukA		27		V
1fukA		29		Q
1fw8A		344		K
1fw8A		345		K
1fw8A		346		S
1fw8A		347		L
1fw8A		348		S
1fwnA		144		G
1fx5A		115		C
1fx5A		116		D
1fx5A		117		S
1fxkA		38		L
1fxkA		39		E
1fxkA		40		E
1fxkA		41		L
1fxkA		42		S
1fxkA		43		R
1fxkA		44		A
1fxkA		45		A
1fxkA		46		D
1fxkA		47		D
1fxkA		48		A
1fxkA		49		E
1fxkA		50		V
1fxkA		51		Y
1fxkA		52		K
1fxkA		53		S
1fxkA		54		S
1fxkA		55		G
1fxkA		56		N
1fxkA		57		I
1fxkA		58		L
1fxkA		59		I
1fxkA		60		R
1fxkA		61		V
1fxkA		62		A
1fxkA		63		K
1fxkA		64		D
1fy2A		29		N
1fy2A		30		G
1fynA		16		R
1fynA		17		T
1fynA		18		E
1fyuA		117		Q
1fyuA		118		D
1fyuA		119		N
1g2bA		14		K
1g2bA		15		L
1g2bA		16		D
1g2bA		17		S
1g2bA		18		G
1g2bA		19		T
1g2bA		20		G
1g2bA		21		K
1g2bA		22		E
1g2bA		33		K
1g2bA		34		S
1g2bA		35		P
1g3oA		30		N
1g55A		151		Q
1g55A		152		S
1g55A		153		E
1g55A		154		P
1g55A		155		L
1g55A		156		P
1g55A		157		F
1g55A		158		Q
1g55A		159		A
1g55A		160		P
1g55A		161		G
1g55A		162		Q
1g55A		163		V
1g55A		164		L
1g55A		165		M
1g55A		166		E
1g55A		167		F
1g55A		168		P
1g55A		169		K
1g55A		170		L
1g55A		171		S
1g55A		172		V
1g55A		173		K
1g55A		174		M
1g55A		175		L
1g55A		176		K
1g55A		177		D
1g55A		178		F
1g55A		179		L
1g55A		180		E
1g55A		181		D
1g55A		182		D
1g55A		183		T
1g55A		184		D
1g55A		185		V
1g55A		186		N
1g55A		187		Q
1g55A		188		Y
1g55A		189		L
1g60A		124		K
1g60A		125		S
1g60A		126		K
1g60A		127		N
1g60A		128		H
1g60A		129		T
1g60A		130		F
1g60A		131		N
1g60A		132		Y
1g60A		133		D
1g60A		134		E
1g60A		135		V
1g60A		136		R
1g60A		137		V
1g60A		138		P
1g60A		139		Y
1g60A		140		E
1g60A		141		S
1g60A		142		T
1g60A		143		D
1g60A		144		R
1g60A		145		I
1g60A		146		K
1g60A		147		H
1g60A		148		A
1g60A		149		S
1g60A		150		E
1g60A		151		K
1g60A		152		G
1g60A		153		I
1g60A		154		L
1g60A		155		K
1g60A		156		N
1g60A		157		G
1g60A		158		K
1g60A		159		R
1g60A		160		W
1g60A		161		F
1g60A		162		P
1g60A		163		N
1g60A		164		P
1g60A		165		N
1g60A		166		G
1g60A		167		R
1g60A		168		L
1g60A		169		C
1g60A		170		G
1g60A		171		E
1g60A		172		V
1g60A		173		W
1g60A		174		H
1g60A		175		F
1g60A		176		S
1g60A		177		T
1g60A		178		P
1g60A		179		K
1g60A		180		P
1g60A		181		R
1g60A		182		D
1g60A		183		L
1g60A		184		I
1g60A		185		E
1g60A		186		R
1g60A		187		I
1g60A		188		I
1g60A		189		R
1g60A		190		A
1g60A		191		S
1g60A		192		S
1g60A		193		N
1g60A		194		P
1g6bA		30		N
1g7yA		113		Y
1g7yA		114		D
1g7yA		115		N
1g8wA		114		S
1g8wA		43		V
1g8wA		44		G
1g8wA		45		S
1g8wA		46		L
1g8wA		47		G
1g8wA		48		R
1g8wA		49		A
1g8wA		50		F
1g8wA		51		Y
1g8wA		52		S
1g8wA		53		A
1g8wA		54		P
1g8wA		55		I
1g8wA		56		Q
1g8wA		57		I
1g8wA		58		W
1g8wA		59		D
1g8wA		60		N
1g8wA		61		T
1g8wA		62		T
1g8wA		63		G
1g8wA		64		T
1g8wA		65		V
1g8wA		66		A
1g8wA		67		S
1g8wA		68		F
1g8wA		69		A
1g8wA		70		T
1g8wA		71		S
1g8wA		72		F
1g8wA		73		T
1g8wA		74		F
1g8wA		75		N
1g8wA		76		I
1g8wA		77		Q
1g8wA		78		V
1g8wA		79		P
1g8wA		80		N
1g8wA		81		N
1gaoA		30		N
1gbgA		127		V
1gbgA		128		G
1gbgA		55		S
1gbgA		56		Y
1gbgA		57		N
1gbgA		58		K
1gslA		119		D
1gslA		120		P
1gv9A		128		I
1gv9A		129		N
1gv9A		130		Y
1gv9A		131		D
1gv9A		132		H
1gv9A		133		Q
1gv9A		134		N
1gv9A		135		D
1gv9A		136		G
1gv9A		137		A
1gv9A		138		T
1gz9A		117		Q
1gz9A		118		D
1gz9A		119		N
1h9pA		114		S
1h9pA		115		K
1h9pA		116		L
1h9pA		117		K
1h9pA		118		T
1h9pA		119		D
1h9pA		120		A
1h9pA		121		N
1h9pA		122		S
1h9pA		123		L
1h9pA		124		H
1h9pA		125		F
1h9pA		126		S
1h9pA		127		F
1h9pA		128		N
1h9pA		129		Q
1h9pA		130		F
1h9pA		131		S
1h9pA		132		Q
1h9pA		133		N
1h9pA		134		P
1h9pA		135		K
1h9pA		136		D
1h9pA		137		L
1h9pA		138		I
1h9pA		139		L
1h9pA		140		Q
1h9pA		141		S
1h9pA		142		D
1h9pA		143		A
1h9pA		144		T
1h9pA		145		T
1h9pA		146		D
1h9pA		147		S
1h9pA		148		D
1h9pA		149		G
1h9pA		150		N
1h9pA		151		L
1h9pA		152		E
1h9pA		153		L
1h9pA		154		T
1h9pA		155		K
1h9pA		156		V
1h9pA		157		S
1h9pA		158		S
1h9pA		159		S
1h9pA		160		G
1h9pA		161		D
1h9pA		162		P
1h9pA		163		Q
1hdrA		33		D
1hdrA		34		V
1hdrA		35		V
1hdrA		36		E
1hdrA		37		N
1hdrA		38		E
1hdrA		39		E
1hdrA		40		A
1hdrA		41		S
1hdrA		42		A
1hdrA		43		S
1hdrA		44		I
1hdrA		45		I
1hdrA		46		V
1hdrA		47		K
1hdrA		48		M
1hdrA		49		T
1hdrA		50		D
1hdrA		51		S
1hdrA		52		F
1hdrA		53		T
1hdrA		54		E
1hdrA		55		Q
1hdrA		56		A
1hdrA		57		D
1hdrA		58		Q
1hdrA		59		V
1hdrA		60		T
1hdrA		61		A
1hdrA		62		E
1hdrA		63		V
1hdrA		64		G
1hdrA		65		K
1hdrA		66		L
1hdrA		67		L
1hdrA		68		G
1hdrA		69		E
1htwA		29		H
1htwA		30		T
1hwgA		127		R
1hwgA		128		L
1hwgA		129		E
1hwgA		130		D
1hwgA		131		G
1hwgA		132		S
1hwgA		133		P
1hwgA		134		R
1hwgA		135		T
1hwgA		136		G
1hwgA		137		Q
1hwgA		138		I
1hwgA		139		F
1hwgA		140		K
1hwgA		141		Q
1hwgA		142		T
1hwgA		143		Y
1hwgA		144		S
1hwgA		145		K
1hwgA		146		F
1hwgA		147		D
1hwgA		148		D
1hwgA		31		F
1hwgA		32		E
1hwgA		33		E
1hwgA		34		A
1hwgA		35		Y
1hwgA		36		I
1hwgA		37		P
1hwgA		38		K
1hwgA		39		E
1hwgA		40		Q
1hwgA		41		K
1hwgA		42		Y
1hwgA		43		S
1hwgA		44		F
1hwgA		45		L
1hwgA		46		Q
1hwgA		47		N
1hwgA		48		P
1hwgA		49		Q
1hwgA		50		T
1hwgA		51		S
1hwgA		52		L
1hwgA		53		C
1hwgA		54		F
1hwgA		55		S
1hwgA		56		E
1hwgA		57		S
1hwgA		58		I
1hwgA		59		P
1hwgA		60		T
1hwgA		61		P
1hwgA		62		S
1hwgA		63		N
1hwgA		64		R
1hwgA		65		E
1hwgA		66		E
1hwgA		67		T
1hwgA		68		Q
1hwgA		69		Q
1hzoA		226		N
1i1rB		116		T
1i1rB		117		K
1i1rB		118		T
1i1rB		119		H
1i1rB		120		Y
1i1rB		121		S
1i1rB		122		P
1i1rB		123		P
1i1rB		124		K
1i1rB		125		F
1i1rB		126		D
1i1rB		127		R
1i1rB		128		G
1i1rB		129		L
1i1rB		130		L
1i1rB		131		G
1i1rB		132		R
1i1rB		133		L
1i1rB		134		Q
1i1rB		135		G
1i1rB		136		L
1i1rB		137		K
1i1rB		138		Y
1i1rB		31		I
1i1rB		32		C
1i1rB		33		K
1i1rB		34		G
1i1rB		35		I
1i1rB		36		L
1i1rB		37		E
1i1rB		38		P
1i1rB		39		A
1i1rB		40		A
1i1rB		41		I
1i1rB		42		F
1i1rB		43		H
1i1rB		44		L
1i1rB		45		K
1i1rB		46		L
1i1rB		47		P
1i1rB		48		A
1i1rB		49		I
1i1rB		50		N
1i1rB		51		D
1i1rB		52		T
1i1rB		53		D
1i1rB		54		H
1i1rB		55		C
1i1rB		56		G
1i1rB		57		L
1i1rB		58		I
1i2pA		100		L
1i2pA		101		S
1i2pA		102		Y
1i2pA		103		D
1i2pA		104		T
1i2pA		105		E
1i2pA		106		A
1i2pA		107		S
1i2pA		108		I
1i2pA		109		A
1i2pA		110		K
1i2pA		111		A
1i2pA		112		K
1i2pA		113		R
1i2pA		114		L
1i2pA		115		I
1i2pA		116		K
1i2pA		117		L
1i2pA		118		Y
1i2pA		119		N
1i2pA		120		D
1i2pA		89		P
1i2pA		90		G
1i2pA		91		R
1i2pA		92		I
1i2pA		93		S
1i2pA		94		T
1i2pA		95		E
1i2pA		96		V
1i2pA		97		D
1i2pA		98		A
1i2pA		99		R
1i5dA		40		T
1i5dA		41		E
1i5dA		42		L
1i5dA		43		D
1i5dA		44		R
1i5dA		45		T
1i5dA		46		F
1i5dA		47		V
1i5dA		48		E
1i5dA		49		E
1i5iA		87		T
1i9gA		147		Q
1ioaA		113		P
1ioaA		114		E
1ioaA		115		P
1iysA		226		N
1j2tA		105		A
1j2tA		106		R
1j2tA		107		H
1j2tA		108		G
1j2tA		109		A
1jbjA		100		A
1jbjA		101		K
1jbjA		102		K
1jbjA		103		D
1jbjA		80		G
1jbjA		81		S
1jbjA		82		A
1jbjA		83		D
1jbjA		84		D
1jbjA		85		A
1jbjA		86		K
1jbjA		87		K
1jbjA		88		D
1jbjA		89		A
1jbjA		90		A
1jbjA		91		K
1jbjA		92		K
1jbjA		93		D
1jbjA		94		D
1jbjA		95		A
1jbjA		96		K
1jbjA		97		K
1jbjA		98		D
1jbjA		99		D
1jmxB		236		H
1jo0A		45		E
1jo0A		46		L
1jp5A		112		K
1jubA		92		Q
1jubA		93		E
1k4uS		17		T
1k76A		14		Q
1kalA		10		L
1kalA		11		P
1kalA		7		R
1kalA		8		N
1kalA		9		G
1kf0A		72		P
1louA		46		R
1louA		47		R
1louA		48		L
1louA		49		A
1louA		50		Y
1louA		51		P
1louA		52		I
1louA		53		A
1louA		54		K
1louA		55		D
1lteA		117		Q
1lteA		118		D
1lteA		119		N
1m39A		12		M
1m39A		51		N
1m3cA		16		D
1m45A		35		P
1m45A		36		T
1m45A		37		N
1m45A		38		Q
1m45A		39		L
1m45A		40		V
1m45A		41		Q
1m45A		42		D
1m45A		43		I
1m45A		44		I
1m45A		45		N
1m45A		46		A
1m45A		47		S
1m45A		48		L
1m45A		49		A
1m45A		50		S
1m45A		51		S
1m45A		52		L
1m45A		53		T
1m45A		54		L
1m45A		55		D
1m45A		56		Q
1m45A		57		I
1m45A		58		T
1m45A		59		G
1m45A		60		L
1m45A		61		I
1m45A		62		E
1m45A		63		V
1m45A		64		N
1m45A		65		E
1m45A		66		K
1m45A		67		E
1m45A		68		L
1m45A		69		D
1m45A		70		A
1m45A		71		T
1m45A		72		T
1macA		125		V
1macA		126		G
1macA		53		A
1macA		54		Y
1macA		55		N
1macA		56		K
1mdaH		102		D
1mdaH		103		P
1mdaH		104		V
1mdaH		105		T
1mdaH		106		F
1mdaH		107		L
1mdaH		108		P
1mdaH		109		I
1mdaH		110		A
1mdaH		111		D
1mdaH		304		G
1mfiA		46		L
1mfiA		47		M
1mfiA		48		T
1mfiA		49		F
1mfiA		50		S
1mfiA		51		G
1mfiA		52		T
1mfiA		53		N
1mojA		144		D
1mojA		52		W
1mojA		53		N
1mojA		54		V
1mojA		55		E
1mojA		56		G
1mojA		57		A
1mojA		58		E
1mojA		59		F
1mojA		60		R
1mveA		172		T
1mveA		173		P
1mveA		174		G
1mveA		175		Q
1mveA		176		G
1mveA		177		E
1mveA		178		G
1mveA		179		G
1mveA		180		S
1mveA		181		D
1mveA		182		F
1mveA		183		T
1mveA		184		L
1mveA		185		D
1mveA		186		W
1mveA		187		T
1mveA		188		D
1mveA		78		A
1mvqA		113		S
1mvqA		114		K
1mvqA		115		L
1mvqA		116		K
1mvqA		117		S
1mvqA		118		N
1mvqA		119		S
1mvqA		120		T
1mvqA		121		A
1mvqA		122		D
1mvqA		123		A
1mvqA		124		Q
1mvqA		125		S
1mvqA		126		L
1mvqA		127		H
1mvqA		128		F
1mvqA		129		T
1mvqA		130		F
1mvqA		131		N
1mvqA		132		Q
1mvqA		133		F
1mvqA		134		S
1mvqA		135		Q
1mvqA		136		S
1mvqA		137		P
1mvqA		138		K
1mvqA		139		D
1mvqA		140		L
1mvqA		141		I
1mvqA		142		L
1mvqA		143		Q
1mvqA		144		G
1mvqA		145		D
1mvqA		146		A
1mvqA		147		S
1mvqA		148		T
1mvqA		149		D
1mvqA		150		S
1mvqA		151		D
1mvqA		152		G
1mvqA		153		N
1mvqA		154		L
1mvqA		155		Q
1mvqA		156		L
1mvqA		157		T
1mvqA		158		R
1mvqA		159		V
1mvqA		160		S
1mvqA		161		N
1mvqA		162		G
1mvqA		163		S
1mvqA		164		P
1mvqA		165		Q
1mvqA		166		S
1mvqA		167		D
1mvqA		168		S
1mvqA		169		V
1n1qA		32		W
1n1qA		33		N
1n1qA		34		V
1n1qA		35		N
1n1qA		36		G
1n1qA		37		P
1n1qA		38		N
1n1qA		39		F
1n1qA		43		H
1n1qA		44		E
1n1qA		45		K
1n1qA		46		F
1n1qA		47		E
1n1qA		48		E
1n1qA		49		L
1n1qA		50		Y
1n1qA		51		T
1n1qA		52		E
1n1qA		53		A
1n1qA		54		S
1n1qA		55		G
1n1qA		56		H
1n1qA		57		I
1n1qA		58		D
1n1qA		59		T
1n1qA		60		L
1n1qA		61		A
1n1qA		62		E
1n1qA		63		R
1n1qA		64		V
1n3oA		118		N
1n3oA		119		T
1n3oA		120		S
1n47A		113		H
1n47A		114		D
1n47A		115		A
1namB		40		L
1namB		41		Q
1npeA		111		T
1npeA		112		Q
1nrjB		148		K
1nrjB		149		K
1nrjB		150		S
1nrjB		151		L
1nrjB		152		N
1nrjB		153		E
1nrjB		154		L
1nrjB		155		D
1nrjB		156		V
1nw8A		130		T
1nw8A		131		K
1nw8A		132		K
1nw8A		133		Y
1nw8A		134		F
1nw8A		135		F
1nw8A		136		D
1nw8A		137		L
1nw8A		138		D
1nw8A		139		A
1nw8A		140		V
1nw8A		141		R
1nw8A		142		E
1nw8A		143		P
1nw8A		144		Y
1nw8A		145		D
1nw8A		146		E
1nw8A		147		E
1nw8A		148		T
1nw8A		149		K
1nw8A		150		A
1nw8A		151		A
1nw8A		152		Y
1nw8A		153		M
1nw8A		154		K
1nw8A		155		D
1nw8A		156		K
1nw8A		157		R
1nw8A		158		L
1nw8A		159		N
1nw8A		160		P
1nw8A		161		E
1nw8A		162		S
1nw8A		163		V
1nw8A		164		E
1nw8A		165		K
1nw8A		166		G
1nw8A		167		R
1nw8A		168		N
1nw8A		169		P
1nw8A		170		T
1nw8A		171		N
1nw8A		172		V
1nw8A		173		W
1nw8A		174		R
1nw8A		175		M
1nw8A		176		S
1nw8A		177		R
1nw8A		178		L
1nw8A		179		N
1nw8A		180		G
1nw8A		181		N
1nw8A		182		S
1nw8A		183		L
1nw8A		184		E
1nw8A		185		R
1nw8A		186		V
1nw8A		187		G
1nw8A		188		H
1nw8A		189		P
1nw8A		190		T
1nw8A		191		Q
1nw8A		192		K
1nyaA		90		E
1nyaA		91		Q
1o4uA		116		K
1o4uA		218		N
1o4uA		219		P
1o4yA		157		R
1o4yA		158		N
1o4yA		159		P
1o4yA		160		F
1o4yA		161		T
1o4yA		162		D
1o4yA		163		Y
1o4yA		82		G
1o4yA		83		N
1o4yA		84		G
1o4yA		85		K
1o4zA		161		R
1o4zA		162		D
1o4zA		163		P
1o4zA		164		F
1o4zA		165		Q
1o4zA		166		D
1o4zA		167		Y
1o4zA		80		G
1o4zA		81		S
1o4zA		82		D
1o4zA		83		K
1o60A		155		E
1odfA		22		T
1oryA		35		Y
1oryA		36		D
1oryA		37		Q
1oryA		38		V
1oryA		39		N
1oryA		40		E
1oryA		41		L
1oryA		42		E
1oryA		43		K
1oryA		44		R
1oryA		45		K
1p4kA		100		P
1p4kA		101		H
1p4kA		102		V
1p4kA		103		M
1p4kA		104		L
1p4kA		105		V
1p4kA		106		G
1p4kA		107		D
1p4kA		108		G
1p4kA		109		A
1p4kA		110		L
1p4kA		111		E
1p4kA		112		F
1p4kA		113		A
1p4kA		114		L
1p4kA		115		S
1p4kA		116		Q
1p4kA		117		G
1p4kA		118		F
1p4kA		119		K
1p4kA		120		K
1p4kA		121		E
1p4kA		122		N
1p4kA		123		L
1p4kA		124		L
1p4kA		125		T
1p4kA		126		A
1p4kA		127		E
1p4kA		128		S
1p4kA		129		E
1p4kA		130		K
1p4kA		131		E
1p4kA		132		W
1p4kA		133		K
1p4kA		134		E
1p4kA		135		W
1p4kA		136		L
1p4kA		137		K
1p4kA		138		T
1p4kA		139		S
1p4kA		140		Q
1p4kA		141		Y
1p4kA		142		K
1p4kA		143		P
1p4kA		144		I
1p4kA		145		V
1p4kA		146		N
1p4kA		147		I
1p4kA		148		E
1p4kA		149		N
1p4kA		150		H
1p4kA		151		N
1p4kA		73		N
1p4kA		74		Y
1p4kA		75		N
1p4kA		76		I
1p4kA		77		G
1p4kA		78		S
1p4kA		79		V
1p4kA		80		A
1p4kA		81		C
1p4kA		82		M
1p4kA		83		E
1p4kA		84		H
1p4kA		85		I
1p4kA		86		K
1p4kA		87		N
1p4kA		88		P
1p4kA		89		I
1p4kA		90		S
1p4kA		91		V
1p4kA		92		A
1p4kA		93		R
1p4kA		94		A
1p4kA		95		V
1p4kA		96		M
1p4kA		97		E
1p4kA		98		K
1p4kA		99		T
1pc4A		30		N
1pc5A		30		N
1pdrA		13		G
1ptsA		34		A
1ptsA		35		V
1ptsA		36		G
1ptsA		37		N
1ptsA		38		A
1ptsA		39		E
1puiA		61		E
1puiA		62		M
1puiA		63		K
1puiA		64		R
1puiA		65		K
1puiA		66		W
1puiA		67		Q
1puiA		68		R
1puiA		69		A
1puiA		70		L
1puiA		71		G
1puiA		72		E
1puiA		73		Y
1puiA		74		L
1puiA		75		E
1puiA		76		K
1puiA		77		R
1puiA		78		Q
1puiA		79		S
1puiA		80		L
1pujA		100		F
1pujA		101		D
1pujA		102		R
1pujA		103		M
1pujA		104		R
1pujA		105		A
1pujA		106		K
1pujA		107		G
1pujA		108		V
1pujA		109		K
1pujA		110		P
1pujA		111		R
1pujA		112		A
1pujA		94		E
1pujA		95		I
1pujA		96		L
1pujA		97		Q
1pujA		98		E
1pujA		99		K
1pvhB		129		G
1pvhB		130		H
1pvhB		131		V
1pvhB		132		D
1pvhB		133		V
1pvhB		134		T
1pvhB		135		Y
1pvhB		136		G
1pvhB		137		P
1pvhB		138		D
1pvhB		139		T
1pvhB		140		S
1pvhB		141		G
1pvhB		142		K
1pvhB		143		D
1pvhB		36		A
1pvhB		37		Q
1q7fA		241		V
1q8oA		118		N
1q8oA		119		T
1qavA		13		A
1qavA		14		D
1qavA		15		A
1qokA		120		S
1r0uA		38		Y
1r0uA		39		Y
1r0uA		40		V
1r0uA		41		K
1r0uA		42		Q
1r0uA		43		N
1r0uA		44		K
1r0uA		45		V
1r0uA		46		Y
1r0uA		47		L
1r0uA		48		S
1r0uA		49		Y
1r0uA		50		Y
1r0uA		51		E
1r0uA		52		E
1r0uA		53		H
1r0uA		54		D
1r0uA		55		L
1r0uA		56		G
1r0uA		57		K
1r0uA		58		V
1r0uA		59		K
1r0uA		60		T
1r0uA		61		I
1r0uA		62		V
1r62A		58		Q
1r62A		59		A
1r62A		60		L
1r62A		61		G
1r62A		62		P
1r62A		63		E
1r62A		64		G
1r62A		65		G
1r62A		66		E
1r62A		67		I
1r62A		68		I
1r62A		69		L
1ravA		35		A
1ravA		36		V
1ravA		37		T
1ravA		38		A
1ravA		39		T
1ravA		40		S
1ravA		41		N
1ravA		42		E
1ravA		43		I
1rjvA		34		V
1rjvA		35		G
1rjvA		36		L
1rjvA		37		K
1rjvA		38		K
1rjvA		39		K
1rstB		34		A
1rstB		35		V
1rstB		36		G
1rstB		37		N
1rstB		38		A
1rstB		39		E
1rtp1		75		R
1sfyA		117		Q
1sfyA		118		D
1sfyA		119		N
1sfyA		39		Q
1sfyA		40		N
1sfyA		41		G
1sfyA		42		M
1sfyA		43		P
1sfyA		44		A
1sfyA		45		W
1sfyA		46		D
1sfyA		47		S
1sfyA		48		T
1sfyA		49		G
1sfyA		50		R
1sfyA		51		T
1sfyA		52		L
1sfyA		53		Y
1sfyA		54		A
1sfyA		55		K
1sfyA		56		P
1sfyA		57		V
1sfyA		58		H
1sfyA		59		I
1sfyA		60		W
1sfyA		61		D
1sfyA		62		M
1sfyA		63		T
1sfyA		64		T
1sfyA		65		G
1sfyA		66		T
1sfyA		67		V
1sfyA		68		A
1sfyA		69		S
1sfyA		70		F
1sfyA		71		E
1sfyA		72		T
1sfyA		73		R
1sfyA		74		F
1sfyA		75		S
1sfyA		76		F
1sfyA		77		S
1sfyA		78		I
1sfyA		79		E
1sfyA		80		Q
1sfyA		81		P
1sfyA		82		Y
1sfyA		83		T
1sfyA		84		R
1stpA		34		A
1stpA		35		V
1stpA		36		G
1stpA		37		N
1stpA		38		A
1stpA		39		E
1strB		34		A
1strB		35		V
1strB		36		G
1strB		37		N
1strB		38		A
1strB		39		E
1sw8A		41		Q
1sw8A		42		N
1sw8A		43		P
1t5iA		26		E
1t5iA		27		F
1t5iA		28		N
1t8xA		144		G
1t9gR		85		N
1t9gR		86		Y
1th8B		42		I
1th8B		43		R
1th8B		44		H
1th8B		45		I
1th8B		46		V
1tucA		44		L
1tucA		45		D
1tucA		46		S
1tucA		47		G
1tucA		48		T
1tucA		49		G
1tucA		50		K
1tucA		51		E
1u0aA		127		V
1u0aA		128		G
1u0aA		55		A
1u0aA		56		Y
1u0aA		57		N
1u0aA		58		K
1u4cA		164		L
1u4cA		165		I
1u4cA		166		V
1u4cA		167		G
1u4cA		168		N
1u4cA		169		N
1u4cA		170		S
1u4cA		171		Q
1u4cA		172		V
1u4cA		173		Q
1u4cA		174		W
1u4cA		40		F
1u4cA		41		D
1u4cA		42		I
1u4cA		43		Q
1u4cA		44		A
1u4cA		45		K
1u4cA		46		N
1u4cA		47		V
1u89A		92		A
1u89A		93		D
1u89A		94		A
1uhfA		20		V
1umnA		117		E
1umnA		118		E
1umzA		105		K
1umzA		106		G
1umzA		34		K
1umzA		35		Y
1umzA		36		T
1umzA		37		G
1umzA		38		T
1umzA		39		G
1umzA		40		F
1umzA		41		Q
1umzA		42		S
1umzA		43		K
1umzA		44		G
1umzA		45		S
1umzA		46		Y
1umzA		47		L
1umzA		48		F
1umzA		49		G
1umzA		50		H
1umzA		51		F
1umzA		52		S
1umzA		53		M
1umzA		54		Q
1umzA		55		M
1umzA		56		K
1umzA		57		L
1umzA		58		V
1umzA		59		P
1umzA		60		G
1umzA		61		D
1urxA		156		R
1urxA		157		N
1urxA		158		P
1urxA		159		F
1urxA		160		T
1urxA		161		D
1urxA		162		Y
1uzyA		116		Q
1uzyA		117		D
1uzyA		118		N
1v8eA		87		Q
1vc4A		204		K
1vjcA		72		P
1vpxA		146		G
1vpxA		147		F
1vyoA		34		A
1vyoA		35		V
1vyoA		36		T
1vyoA		37		A
1vyoA		38		T
1vyoA		39		S
1vyoA		40		N
1vyoA		41		E
1vyoA		42		I
1w8rA		65		K
1w8rA		66		Y
1w8rA		67		Y
1w8rA		68		D
1w8rA		69		G
1w8rA		70		S
1wbiA		36		A
1wbiA		37		V
1wbiA		38		A
1wbiA		39		D
1wbiA		40		N
1wbiA		41		P
1wbiA		42		G
1wbiA		43		N
1wbiA		44		I
1wbiA		56		R
1we4A		226		N
1wrmA		76		I
1wrmA		77		H
1wrmA		78		E
1wrmA		79		C
1wrmA		80		R
1wrmA		81		L
1wrmA		82		R
1wrmA		83		G
1wrmA		84		E
1wuvA		113		S
1wuvA		114		K
1wuvA		115		L
1wuvA		116		K
1wuvA		117		S
1wuvA		118		N
1wuvA		119		S
1wuvA		120		T
1wuvA		121		H
1wuvA		122		E
1wuvA		123		T
1wuvA		124		N
1wuvA		125		A
1wuvA		126		L
1wuvA		127		H
1wuvA		128		F
1wuvA		129		M
1wuvA		130		F
1wuvA		131		N
1wuvA		132		Q
1wuvA		133		F
1wuvA		134		S
1wuvA		135		K
1wuvA		136		D
1wuvA		137		Q
1wuvA		138		K
1wuvA		139		D
1wuvA		140		L
1wuvA		141		I
1wuvA		142		L
1wuvA		143		Q
1wuvA		144		G
1wuvA		145		D
1wuvA		146		A
1wuvA		147		T
1wuvA		148		T
1wuvA		149		G
1wuvA		150		T
1wuvA		151		D
1wuvA		152		G
1wuvA		153		N
1wuvA		154		L
1wuvA		155		E
1wuvA		156		L
1wuvA		157		T
1wuvA		158		R
1wuvA		159		V
1wuvA		160		S
1wuvA		161		S
1wuvA		162		N
1wuvA		163		G
1wuvA		164		S
1wuvA		165		P
1wuvA		166		Q
1wuvA		167		G
1wuvA		168		S
1wuvA		169		S
1wy7A		93		K
1wy9A		62		G
1wy9A		63		V
1wy9A		64		P
1wy9A		65		K
1x1oA		115		Y
1x1oA		116		V
1x1oA		117		E
1x1oA		118		A
1x1oA		119		L
1x24A		84		F
1x24A		85		R
1x24A		86		E
1x24A		87		E
1x2kA		19		R
1y0mA		15		Q
1y52X		34		A
1y52X		35		V
1y52X		36		A
1y52X		37		D
1y52X		38		N
1y52X		39		P
1y52X		40		G
1y52X		41		N
1y52X		42		I
1yjgA		46		K
1yltA		228		G
1yp8A		18		G
1yt4A		228		G
1yz4A		81		R
1yz4A		82		L
1zkrA		74		M
1zkrA		75		A
1zldA		37		N
1zm1A		162		W
1zm1A		163		V
1zm1A		164		K
1zm1A		165		V
1zm1A		166		Y
1zm1A		167		K
1zm1A		168		Y
1zm1A		169		T
1zm1A		170		P
1zm1A		171		G
1zm1A		172		Q
1zm1A		173		G
1zm1A		174		E
1zm1A		175		G
1zm1A		176		G
1zm1A		177		S
1zm1A		178		D
1zm1A		179		F
1zm1A		180		T
1zm1A		181		L
1zm1A		182		D
1zm1A		183		W
1zm1A		184		T
1zm1A		185		D
1zm1A		186		N
1zm1A		187		F
1zm1A		188		D
1zm1A		189		T
1zm1A		190		F
1zm1A		75		A
1zm1A		76		G
1zsgA		20		T
2a4yA		37		I
2a4yA		38		H
2a5bA		36		A
2a5bA		37		V
2a5bA		38		T
2a5bA		39		A
2a5bA		40		T
2a5bA		41		S
2a5bA		42		N
2a5bA		43		E
2a5bA		44		I
2a6vA		129		K
2a6vA		130		D
2a6vA		131		L
2a6vA		132		D
2a6vA		133		I
2a6vA		134		E
2a6vA		135		S
2a6vA		136		S
2a6yA		129		K
2a6yA		130		P
2a6yA		131		V
2a6yA		132		D
2a6yA		133		K
2a6yA		134		T
2a6yA		135		K
2a6yA		136		I
2a6yA		137		Y
2a6yA		138		D
2a6yA		73		S
2a6yA		74		G
2a6zA		131		K
2a6zA		132		P
2a6zA		133		V
2a6zA		134		D
2a6zA		135		K
2a6zA		136		T
2a6zA		137		K
2a6zA		138		I
2a6zA		139		Y
2a6zA		140		D
2a8gA		34		A
2a8gA		35		V
2a8gA		36		T
2a8gA		37		A
2a8gA		38		T
2a8gA		39		S
2a8gA		40		N
2a8gA		41		E
2a8gA		42		I
2acyA		17		V
2acyA		18		Q
2acyA		19		G
2aglA		87		D
2aglA		88		A
2aglA		89		D
2aglA		90		K
2aglA		91		L
2aglA		92		T
2aglA		93		F
2aglA		94		E
2aglA		95		K
2aglA		96		E
2ak5A		15		T
2ak5A		42		T
2ak5A		43		H
2ak5A		44		N
2araA		81		R
2araA		82		P
2araA		83		R
2araA		84		A
2araA		85		Y
2araA		86		W
2araA		87		H
2araA		88		E
2araA		89		W
2araA		90		L
2araA		91		N
2araA		92		W
2araA		93		P
2araA		94		S
2araA		95		I
2araA		96		F
2avdA		107		A
2avdA		108		E
2avdA		57		L
2avdA		58		I
2avdA		59		Q
2avdA		60		A
2avdA		61		K
2avdA		62		K
2avdA		63		A
2avdA		64		L
2avdA		65		D
2avdA		66		L
2avdA		67		G
2avdA		68		T
2avdA		69		F
2avdA		70		T
2avdA		71		G
2avdA		72		Y
2avdA		73		S
2avdA		74		A
2avdA		75		L
2avdA		76		A
2avdA		77		L
2avdA		78		A
2avdA		79		L
2avdA		80		A
2avdA		81		L
2avdA		82		P
2avdA		83		A
2avkA		68		A
2avkA		69		Y
2avkA		70		P
2avkA		71		E
2awcA		65		A
2awcA		66		Y
2awcA		67		P
2awcA		68		E
2b38A		18		N
2bbkH		139		K
2bbkH		140		A
2bbkH		141		F
2bbkH		142		K
2bbkH		143		R
2bbkH		144		M
2bbkH		145		L
2bbkH		146		D
2bbkH		147		V
2bbkH		148		P
2bbkH		149		D
2bbkH		150		C
2bbkH		151		Y
2bbkH		152		H
2bbkH		153		I
2bbkH		154		F
2bbkH		155		P
2bbkH		228		A
2bbkH		84		D
2bbkH		85		P
2bbkH		86		V
2bbkH		87		T
2bbkH		88		L
2bbkH		89		L
2bbkH		90		P
2bbkH		91		T
2bc3A		34		G
2bc3A		35		N
2bc3A		36		A
2bc3A		37		E
2bk6A		28		M
2bk6A		29		R
2bk6A		30		G
2bk6A		31		H
2bk6A		32		N
2bk6A		33		F
2bk6A		34		F
2bk6A		35		T
2bk6A		36		L
2bk6A		37		H
2bk6A		38		E
2bk6A		39		K
2bk6A		40		M
2bk6A		41		D
2bk6A		42		D
2bk6A		43		L
2bk6A		44		Y
2bk6A		45		S
2bk6A		46		E
2bk6A		47		F
2bk6A		48		G
2bk6A		49		E
2bk6A		50		Q
2bk6A		51		M
2bk6A		52		D
2bk6A		53		E
2bk6A		54		V
2bk6A		55		A
2bk6A		56		E
2bk6A		57		R
2bk6A		58		L
2bk6A		59		L
2bk6A		60		A
2bk6A		61		I
2bk6A		62		G
2bk6A		63		G
2bk6A		64		S
2bk6A		65		P
2bk6A		66		F
2bk6A		67		S
2bk6A		68		T
2bk6A		69		L
2bk6A		70		K
2bk6A		71		E
2bk6A		72		F
2bk6A		73		L
2bk6A		74		E
2bk6A		75		N
2bk6A		76		A
2bk6A		77		S
2bk6A		78		V
2bk6A		79		E
2bk6A		80		E
2bk6A		81		A
2bk6A		82		P
2bk6A		83		Y
2bk6A		84		T
2bk6A		85		K
2bk6A		86		P
2bk6A		87		K
2bk6A		88		T
2bk6A		89		M
2bkcA		29		R
2bkcA		30		G
2bqpA		109		Y
2bqpA		110		D
2bqpA		111		K
2bvzA		46		R
2bvzA		47		R
2bvzA		48		L
2bvzA		49		A
2bvzA		50		Y
2bvzA		51		P
2bvzA		52		I
2bvzA		53		A
2bvzA		54		K
2bvzA		55		D
2bxjA		46		R
2bxjA		47		R
2bxjA		48		L
2bxjA		49		A
2bxjA		50		Y
2bxjA		51		P
2bxjA		52		I
2bxjA		53		A
2bxjA		54		K
2bxjA		55		D
2c4iA		169		S
2camA		35		A
2camA		36		V
2camA		37		T
2camA		38		A
2camA		39		T
2camA		40		S
2camA		41		N
2camA		42		E
2camA		43		I
2cc1A		224		D
2cf7A		122		E
2cf7A		123		E
2cf7A		32		W
2cf7A		33		Y
2cf7A		34		M
2cf7A		35		R
2cf7A		36		G
2cf7A		37		R
2cf7A		38		G
2cf7A		39		F
2cf7A		42		W
2cf7A		43		H
2cf7A		44		P
2cf7A		45		K
2cf7A		46		M
2cf7A		47		D
2cf7A		48		E
2cf7A		49		Y
2cf7A		50		M
2cf7A		51		E
2cf7A		52		E
2cf7A		53		I
2cf7A		54		D
2cf7A		55		G
2cf7A		56		Y
2cf7A		57		L
2cf7A		58		A
2cf7A		59		E
2cf7A		60		M
2cf7A		61		S
2cf7A		62		E
2cf7A		63		R
2cf7A		64		L
2cjtA		104		S
2cjtA		105		G
2cjtA		106		T
2cjtA		107		K
2cnaA		116		K
2cnaA		117		S
2cnaA		118		N
2cnaA		119		S
2cnaA		120		T
2cnaA		121		H
2cnaA		122		Q
2cnaA		123		T
2cnaA		124		D
2cnaA		125		A
2cnaA		126		L
2cnaA		127		H
2cnaA		128		F
2cnaA		129		M
2cnaA		130		F
2cnaA		131		N
2cnaA		132		Q
2cnaA		133		F
2cnaA		134		S
2cnaA		135		K
2cnaA		136		D
2cnaA		137		Q
2cnaA		138		K
2cnaA		139		D
2cnaA		140		L
2cnaA		141		I
2cnaA		142		L
2cnaA		143		Q
2cnaA		144		G
2cnaA		145		D
2cnaA		146		A
2cnaA		147		T
2cnaA		148		T
2cnaA		149		G
2cnaA		150		T
2cnaA		151		D
2co0A		112		N
2co0A		113		L
2co0A		114		I
2co0A		115		V
2co0A		116		S
2co0A		117		G
2co0A		118		S
2co0A		119		F
2co0A		120		D
2co0A		121		E
2co0A		122		S
2creA		19		D
2cxcA		19		T
2cxcA		20		A
2cxcA		21		Y
2cxcA		22		R
2cz4A		42		G
2cz4A		43		S
2cz4A		44		R
2cz4A		45		G
2cz4A		46		I
2cz4A		47		R
2cz4A		48		S
2cz4A		49		V
2cz4A		50		D
2cz4A		51		W
2d3pA		113		S
2d3pA		114		K
2d3pA		115		L
2d3pA		116		K
2d3pA		117		T
2d3pA		118		N
2d3pA		119		S
2d3pA		120		T
2d3pA		121		A
2d3pA		122		D
2d3pA		123		A
2d3pA		124		Q
2d3pA		125		S
2d3pA		126		L
2d3pA		127		H
2d3pA		128		F
2d3pA		129		T
2d3pA		130		F
2d3pA		131		N
2d3pA		132		Q
2d3pA		133		F
2d3pA		134		S
2d3pA		135		Q
2d3pA		136		N
2d3pA		137		P
2d3pA		138		K
2d3pA		139		D
2d3pA		140		L
2d3pA		141		I
2d3pA		142		L
2d3pA		143		Q
2d3pA		144		G
2d3pA		145		D
2d3pA		146		A
2d3pA		147		S
2d3pA		148		T
2d3pA		149		D
2d3pA		150		S
2d3pA		151		D
2d3pA		152		G
2d3pA		153		N
2d3pA		154		L
2d3pA		155		Q
2d3pA		156		L
2d3pA		157		T
2d3pA		158		R
2d3pA		159		V
2d3pA		160		S
2d3pA		161		N
2d3pA		162		G
2d3pA		163		S
2d3pA		164		P
2d3pA		165		Q
2d3pA		166		S
2d3pA		167		N
2d3pA		168		S
2d80A		178		A
2d80A		179		R
2d80A		180		N
2d80A		181		T
2d80A		182		G
2d80A		183		T
2d80A		184		L
2d80A		185		S
2d80A		186		G
2d80A		187		S
2d80A		188		V
2d80A		189		L
2d80A		190		S
2d80A		191		F
2d80A		192		A
2d80A		193		Q
2d80A		194		S
2d80A		195		G
2d80A		196		S
2d80A		197		Y
2d80A		198		G
2d80A		199		A
2d80A		200		N
2d80A		201		G
2d80A		202		M
2d81A		178		A
2d81A		179		R
2d81A		180		N
2d81A		181		T
2d81A		182		G
2d81A		183		T
2d81A		184		L
2d81A		185		S
2d81A		186		G
2d81A		187		S
2d81A		188		V
2d81A		189		L
2d81A		190		S
2d81A		191		F
2d81A		192		A
2d81A		193		Q
2d81A		194		S
2d81A		195		G
2d81A		196		S
2d81A		197		Y
2d81A		198		G
2d81A		199		A
2d81A		200		N
2d81A		201		G
2d81A		202		M
2d8jA		19		R
2d8jA		50		K
2d8jA		51		K
2d8jA		52		G
2d8jA		53		T
2d8jA		54		G
2d8jA		55		L
2d8jA		56		G
2dbmA		19		E
2dl4A		19		Q
2dnuA		20		Q
2dqwA		66		G
2e2aA		32		E
2e2aA		33		N
2e2aA		34		G
2eriA		27		N
2esbA		80		Q
2esbA		81		G
2eswA		17		T
2fd2A		30		N
2fpbA		214		G
2fpbA		215		T
2fzfA		39		I
2g99A		113		N
2g99A		114		L
2g99A		115		I
2g99A		116		V
2g99A		117		S
2g99A		118		G
2g99A		119		S
2g99A		120		F
2g99A		121		D
2g99A		122		E
2g99A		123		S
2g9aA		84		D
2gc4A		111		D
2gc4A		112		P
2gc4A		113		V
2gc4A		114		T
2gc4A		115		L
2gc4A		116		L
2gc4A		117		P
2gc4A		166		K
2gc4A		167		A
2gc4A		317		G
2gdfA		113		S
2gdfA		114		K
2gdfA		115		L
2gdfA		116		K
2gdfA		117		T
2gdfA		118		E
2gdfA		119		N
2gdfA		120		S
2gdfA		121		L
2gdfA		122		H
2gdfA		123		F
2gdfA		124		S
2gdfA		125		F
2gdfA		126		H
2gdfA		127		K
2gdfA		128		F
2gdfA		129		S
2gdfA		130		Q
2gdfA		131		N
2gdfA		132		P
2gdfA		133		K
2gdfA		134		D
2gdfA		135		L
2gdfA		136		I
2gdfA		137		L
2gdfA		138		Q
2gdfA		139		G
2gdfA		140		D
2gdfA		141		A
2gdfA		142		F
2gdfA		143		T
2gdfA		144		D
2gdfA		145		S
2gdfA		146		D
2gdfA		147		G
2gdfA		148		N
2gdfA		149		L
2gdfA		150		E
2gdfA		151		L
2gdfA		152		T
2gdfA		153		K
2gdfA		154		V
2gdfA		155		Q
2gdfA		156		G
2gdfA		157		N
2gdfA		158		S
2gdnA		227		T
2ghwB		117		S
2ghwB		118		G
2ghwB		119		G
2ghwB		120		S
2gj0A		23		S
2gjjA		115		K
2gjjA		116		R
2gjjA		117		G
2gyqA		130		E
2gyqA		131		L
2gyqA		132		G
2gyqA		133		H
2gyqA		41		T
2h13A		111		N
2h13A		112		L
2h13A		113		I
2h13A		114		V
2h13A		115		S
2h13A		116		G
2h13A		117		S
2h13A		118		F
2h13A		119		D
2h13A		120		E
2h13A		121		S
2h68A		112		N
2h68A		113		L
2h68A		114		I
2h68A		115		V
2h68A		116		S
2h68A		117		G
2h68A		118		S
2h68A		119		F
2h68A		120		D
2h68A		121		E
2h68A		122		S
2h9lA		129		N
2h9lA		130		L
2h9lA		131		I
2h9lA		132		V
2h9lA		133		S
2h9lA		134		G
2h9lA		135		S
2h9lA		136		F
2h9lA		137		D
2h9lA		138		E
2h9lA		139		S
2ixqB		123		K
2ixqB		124		D
2ixqB		125		N
2ixqB		126		K
2ixqB		127		Q
2izbA		34		A
2izbA		35		V
2izbA		36		G
2izbA		37		N
2izbA		38		A
2izbA		39		E
2j3tC		111		N
2j3tC		112		P
2j3tC		113		L
2j3tC		114		C
2j3tC		115		P
2j3tC		116		L
2j3tC		117		G
2j3tC		118		Q
2j3tC		119		T
2j9lA		69		N
2j9lA		70		A
2j9lA		71		R
2j9lA		72		K
2j9lA		73		K
2j9lA		74		Q
2j9lA		75		D
2j9lA		76		G
2j9lA		77		V
2j9lA		78		V
2j9lA		79		S
2j9lA		80		T
2j9lA		81		S
2j9lA		82		I
2jb9A		104		P
2mtaH		102		D
2mtaH		103		P
2mtaH		104		V
2mtaH		105		T
2mtaH		106		L
2mtaH		107		L
2mtaH		108		P
2nq3A		110		G
2nq3A		111		D
2nq3A		112		K
2nq3A		113		E
2nq3A		114		P
2nq3A		115		T
2nq3A		116		E
2nyiA		126		A
2nyiA		127		P
2nyiA		128		F
2nyiA		129		A
3hhrA		129		L
3hhrA		130		E
3hhrA		131		D
3hhrA		132		G
3hhrA		133		S
3hhrA		134		P
3hhrA		135		R
3hhrA		136		T
3hhrA		137		G
3hhrA		138		Q
3hhrA		139		I
3hhrA		140		F
3hhrA		141		K
3hhrA		142		Q
3hhrA		143		T
3hhrA		144		Y
3hhrA		145		S
3hhrA		146		K
3hhrA		147		F
3hhrA		148		D
3hhrA		40		Q
3hhrA		41		K
3hhrA		42		Y
3hhrA		43		S
3hhrA		44		F
3hhrA		45		L
3hhrA		46		Q
3hhrA		47		N
3hhrA		48		P
3hhrA		49		Q
3hhrA		50		T
3hhrA		51		S
3hhrA		52		L
3hhrA		53		C
3hhrA		54		F
3hhrA		55		S
3hhrA		56		E
3hhrA		57		S
3hhrA		58		I
3hhrA		59		P
3hhrA		60		T
3hhrA		61		P
3hhrA		62		S
3hhrA		63		N
3hhrA		64		R
3hhrA		65		E
3hhrA		66		E
9gaaA		100		H
9gaaA		101		V
9gaaA		102		M
9gaaA		103		L
9gaaA		104		V
9gaaA		105		G
9gaaA		106		D
9gaaA		107		G
9gaaA		108		A
9gaaA		109		L
9gaaA		110		E
9gaaA		111		F
9gaaA		112		A
9gaaA		113		L
9gaaA		114		S
9gaaA		115		Q
9gaaA		116		G
9gaaA		117		F
9gaaA		118		K
9gaaA		119		K
9gaaA		120		E
9gaaA		121		N
9gaaA		122		L
9gaaA		123		L
9gaaA		124		T
9gaaA		125		A
9gaaA		126		E
9gaaA		127		S
9gaaA		128		E
9gaaA		129		K
9gaaA		130		E
9gaaA		131		W
9gaaA		132		K
9gaaA		133		E
9gaaA		134		W
9gaaA		135		L
9gaaA		136		D
9gaaA		72		N
9gaaA		73		Y
9gaaA		74		N
9gaaA		75		I
9gaaA		76		G
9gaaA		77		S
9gaaA		78		V
9gaaA		79		A
9gaaA		80		C
9gaaA		81		M
9gaaA		82		E
9gaaA		83		H
9gaaA		84		I
9gaaA		85		K
9gaaA		86		N
9gaaA		87		P
9gaaA		88		I
9gaaA		89		S
9gaaA		90		V
9gaaA		91		A
9gaaA		92		R
9gaaA		93		A
9gaaA		94		V
9gaaA		95		M
9gaaA		96		E
9gaaA		97		K
9gaaA		98		T
9gaaA		99		P
9gacA		100		H
9gacA		101		V
9gacA		102		M
9gacA		103		L
9gacA		104		V
9gacA		105		G
9gacA		106		D
9gacA		107		G
9gacA		108		A
9gacA		109		L
9gacA		110		E
9gacA		111		F
9gacA		112		A
9gacA		113		L
9gacA		114		S
9gacA		115		Q
9gacA		116		G
9gacA		117		F
9gacA		118		K
9gacA		119		K
9gacA		120		E
9gacA		121		N
9gacA		122		L
9gacA		123		L
9gacA		124		T
9gacA		125		A
9gacA		126		E
9gacA		127		S
9gacA		128		E
9gacA		129		K
9gacA		130		E
9gacA		131		W
9gacA		132		K
9gacA		133		E
9gacA		134		W
9gacA		135		L
9gacA		136		H
9gacA		137		D
9gacA		72		N
9gacA		73		Y
9gacA		74		N
9gacA		75		I
9gacA		76		G
9gacA		77		S
9gacA		78		V
9gacA		79		A
9gacA		80		C
9gacA		81		M
9gacA		82		E
9gacA		83		H
9gacA		84		I
9gacA		85		K
9gacA		86		N
9gacA		87		P
9gacA		88		I
9gacA		89		S
9gacA		90		V
9gacA		91		A
9gacA		92		R
9gacA		93		A
9gacA		94		V
9gacA		95		M
9gacA		96		E
9gacA		97		K
9gacA		98		T
9gacA		99		P
9gafA		100		H
9gafA		101		V
9gafA		102		M
9gafA		103		L
9gafA		104		V
9gafA		105		G
9gafA		106		D
9gafA		107		G
9gafA		108		A
9gafA		109		L
9gafA		110		E
9gafA		111		F
9gafA		112		A
9gafA		113		L
9gafA		114		S
9gafA		115		Q
9gafA		116		G
9gafA		117		F
9gafA		118		K
9gafA		119		K
9gafA		120		E
9gafA		121		N
9gafA		122		L
9gafA		123		L
9gafA		124		T
9gafA		125		A
9gafA		126		E
9gafA		127		S
9gafA		128		E
9gafA		129		K
9gafA		130		E
9gafA		131		W
9gafA		132		K
9gafA		133		E
9gafA		134		W
9gafA		135		L
9gafA		136		Y
9gafA		137		K
9gafA		138		P
9gafA		139		I
9gafA		140		V
9gafA		141		N
9gafA		142		I
9gafA		143		E
9gafA		144		N
9gafA		145		H
9gafA		146		D
9gafA		72		N
9gafA		73		Y
9gafA		74		N
9gafA		75		I
9gafA		76		G
9gafA		77		S
9gafA		78		V
9gafA		79		A
9gafA		80		C
9gafA		81		M
9gafA		82		E
9gafA		83		H
9gafA		84		I
9gafA		85		K
9gafA		86		N
9gafA		87		P
9gafA		88		I
9gafA		89		S
9gafA		90		V
9gafA		91		A
9gafA		92		R
9gafA		93		A
9gafA		94		V
9gafA		95		M
9gafA		96		E
9gafA		97		K
9gafA		98		T
9gafA		99		P

### IndependentSet, entlist:
PDB entry
==========
1h1dA
1npsA
2b4lA

### IndependentSet, linkers:
PDB entry	Residues	Sequence
=========================================
1h1dA		131-131		D
1npsA		45-46		PG
2b4lA		122-165		DEMGEIMIKVEEGEKPAKVAAEYVNKHKDQIAEWTKGVQKVKGD
2b4lA		157-164		KGVQKVKG

### IndependentSet, linkerRes:
PDB entry	Residue		Amino Acid
===========================================
1h1dA		131		D
1npsA		45		P
1npsA		46		G
2b4lA		122		D
2b4lA		123		E
2b4lA		124		M
2b4lA		125		G
2b4lA		126		E
2b4lA		127		I
2b4lA		128		M
2b4lA		129		I
2b4lA		130		K
2b4lA		131		V
2b4lA		132		E
2b4lA		133		E
2b4lA		134		G
2b4lA		135		E
2b4lA		136		K
2b4lA		137		P
2b4lA		138		A
2b4lA		139		K
2b4lA		140		V
2b4lA		141		A
2b4lA		142		A
2b4lA		143		E
2b4lA		144		Y
2b4lA		145		V
2b4lA		146		N
2b4lA		147		K
2b4lA		148		H
2b4lA		149		K
2b4lA		150		D
2b4lA		151		Q
2b4lA		152		I
2b4lA		153		A
2b4lA		154		E
2b4lA		155		W
2b4lA		156		T
2b4lA		157		K
2b4lA		158		G
2b4lA		159		V
2b4lA		160		Q
2b4lA		161		K
2b4lA		162		V
2b4lA		163		K
2b4lA		164		G
2b4lA		165		D


==> Round004-Results <==
### PredictedLinkers-1cvmA_139-140:
Label		Energy score		RMSD		Sequence
=================================================================
Native		  -70874.70		0.000		QK
Reference	  -70743.10		N/A    		GG

Designed-01	  -73399.80		0.894		CK
Designed-02	  -73339.10		0.585		FI
Designed-03	  -73316.70		1.908		DR
Designed-04	  -73154.40		1.354		YR
Designed-05	  -72974.90		0.513		FP
Designed-06	  -72740.80		0.784		NS
Designed-07	  -72509.50		0.554		LF
Designed-08	  -72468.60		0.499		VK
Designed-09	  -72453.00		1.289		LL
Designed-10	  -72398.50		0.698		NK
Designed-11	  -72313.50		0.769		VF
Designed-12	  -72306.20		0.666		GF
Designed-13	  -72227.60		0.866		QY
Designed-14	  -72106.40		0.210		TC
Designed-15	  -71998.50		0.681		LD
Designed-16	  -71599.50		1.158		PQ
Designed-17	  -71522.60		0.727		DN
Designed-18	  -38212.71		1.096		YL
Designed-19	  -38069.02		0.414		SW
Designed-20	  -38066.43		0.533		QN


### PredictedLinkers-1d3gA_47-48:
Label		Energy score		RMSD		Sequence
=================================================================
Native		  -70124.80		0.000		LE
Reference	  -70726.70		N/A    		GG

Designed-01	  -72215.70		0.699		SE
Designed-02	  -72009.80		0.556		VA
Designed-03	  -72006.70		0.698		LV
Designed-04	  -71943.00		1.710		FE
Designed-05	  -71816.80		0.493		LL
Designed-06	  -71753.00		1.931		DA
Designed-07	  -71741.40		3.702		AS
Designed-08	  -71651.60		0.994		KN
Designed-09	  -71547.10		1.656		AP
Designed-10	  -71447.60		0.621		AM
Designed-11	  -71438.20		0.842		LI
Designed-12	  -71434.70		1.361		VD
Designed-13	  -71414.90		0.369		VS
Designed-14	  -71374.90		0.372		VI
Designed-15	  -71275.20		0.622		WA
Designed-16	  -71150.20		1.602		HV
Designed-17	  -71120.30		0.551		LT
Designed-18	  -70860.00		0.800		LC
Designed-19	  -70797.80		0.643		AT
Designed-20	  -42351.30		1.589		DY


### PredictedLinkers-1fwxA_117-119:
Label		Energy score		RMSD		Sequence
=================================================================
Native		 -124068.20		0.000		CDV
Reference	  -68047.00		N/A    		GGG

Designed-01	 -125782.30		1.185		LIY
Designed-02	 -125774.80		1.173		SFI
Designed-03	 -125503.20		1.308		LYM
Designed-04	 -125476.00		1.516		LNH
Designed-05	 -125435.90		0.594		LVL
Designed-06	 -125409.30		1.359		VIA
Designed-07	 -125354.70		1.457		VWI
Designed-08	 -125194.10		1.486		LME
Designed-09	 -125166.10		0.955		ALN
Designed-10	 -125066.80		1.420		WVP
Designed-11	 -125048.90		1.378		GML
Designed-12	 -124979.70		2.486		ACF
Designed-13	 -124889.60		0.793		LFP
Designed-14	 -124663.90		1.120		FMF
Designed-15	 -124636.10		1.384		FYF
Designed-16	 -124523.30		0.777		FAS
Designed-17	 -124463.70		0.470		WVV
Designed-18	 -124050.90		1.197		WSL
Designed-19	  -68813.09		1.036		IWA
Designed-20	  -68713.84		4.051		YLM


### PredictedLinkers-1h1dA_131-131:
Label		Energy score		RMSD		Sequence
=================================================================
Native		  -44965.84		0.000		D
Reference	  -43933.13		N/A    		G

Designed-01	  -45128.81		1.079		W
Designed-02	  -44790.99		0.271		Y
Designed-03	  -44715.15		0.242		V
Designed-04	  -44581.79		0.442		E
Designed-05	  -44458.36		0.222		Q
Designed-06	  -44412.91		0.610		A
Designed-07	  -44210.61		0.661		K
Designed-08	  -44169.16		0.419		T
Designed-09	  -44148.71		1.074		S
Designed-10	  -43966.99		0.873		P


### PredictedLinkers-1h3qA_113-117:
Label		Energy score		RMSD		Sequence
=================================================================
Native		  -26896.57		0.000		PFYEP
Reference	  -26850.34		N/A    		GGGGG

Designed-01	  -28091.56		3.267		LNLYD
Designed-02	  -27930.30		3.733		VKVFE
Designed-03	  -27888.30		3.134		DENSY
Designed-04	  -27608.54		4.333		QYFDY
Designed-05	  -27601.95		3.581		AFFST
Designed-06	  -27585.20		1.311		EMLRK
Designed-07	  -27537.71		2.636		KYLFT
Designed-08	  -27530.98		3.850		SYHVE
Designed-09	  -27524.03		3.777		SKEQV
Designed-10	  -27518.86		4.777		DRAYQ
Designed-11	  -27513.70		3.403		NGPWH
Designed-12	  -27505.65		3.873		RDYKA
Designed-13	  -27480.77		3.842		GTMNT
Designed-14	  -27426.42		4.784		ATQPD
Designed-15	  -27405.46		5.035		YENQP
Designed-16	  -27392.90		4.166		TWRLC
Designed-17	  -27345.41		3.675		RDSRA
Designed-18	  -27086.90		4.538		TSEQT
Designed-19	  -27020.83		2.838		KRQLH
Designed-20	  -17629.90		5.286		GVWGQ


### PredictedLinkers-1npsA_45-46:
Label		Energy score		RMSD		Sequence
=================================================================
Native		  -16380.20		0.000		PG
Reference	  -16175.34		N/A    		GG

Designed-01	  -16984.67		2.081		DY
Designed-02	  -16888.70		1.186		FE
Designed-03	  -16733.48		1.211		KL
Designed-04	  -16702.31		1.392		AE
Designed-05	  -16669.23		1.145		FL
Designed-06	  -16614.62		1.847		RT
Designed-07	  -16567.97		1.371		RS
Designed-08	  -16480.77		1.003		TY
Designed-09	  -16474.79		1.422		VP
Designed-10	  -16469.68		1.468		TF
Designed-11	  -16461.71		2.174		TP
Designed-12	  -16443.10		1.412		QA
Designed-13	  -16403.69		1.911		QN
Designed-14	  -16367.95		0.452		NG
Designed-15	  -16365.61		1.578		TS
Designed-16	  -16359.01		0.572		EY
Designed-17	  -16329.92		1.057		YS
Designed-18	  -16317.07		1.073		VQ
Designed-19	  -16313.54		1.063		FV
Designed-20	  -16276.54		0.968		LK


### PredictedLinkers-1pt0A_15-49:
Label		Energy score		RMSD		Sequence
=================================================================
Native		  -20085.84		0.000		KVTHADLHYEGSACAIDQDFLDAAGILENEAIDIW
Reference	  -19266.73		N/A    		GGGGGGGGGGGGGGGGGGGGGGGGGGGGGGGGGGG

Designed-01	  -21463.91		27.261		FLHTVKCKPDSMKTEKDDNAFVDERKPEQAKNRRD
Designed-02	  -21111.04		22.945		ATLNKRTDEIEQSKRTPVYPTKGSETWFSTDEFLL
Designed-03	  -20741.84		22.532		IYWVDAEPSREKFKIDGKYANQYYDPAAGLATVLH
Designed-04	  -20684.63		25.215		IGDMTETEKPSKDYRVNKQQNHEDDTGSPEKVEVI
Designed-05	  -20584.47		24.640		AMYWQSRPTAEHREFPRKADETDGQTQPLKTMTII
Designed-06	  -20489.21		24.659		YFLINEARKFKRGSVEDLNQEFNGEDKNEPTGQTR
Designed-07	  -20396.12		21.682		VVNHEDDNDLPVNAAGRSHIQPESDYTKDPCHAFS
Designed-08	  -20392.57		30.693		HGYDNQWQNDLPSHEQNSDNEKGRYASQNFYTKYV
Designed-09	  -20344.19		23.041		GCKLNLTRPENTPPKHKTAMKATLIRSDPKGQLQG
Designed-10	  -20304.74		27.835		LFSSPRSVAENTRIESSLERLNTYQDQDSDFLEAA
Designed-11	  -20297.64		22.996		ALLFPLTLEDSQEQPTYEEKGAKTEHTDSESNVPA
Designed-12	  -20286.00		25.838		VLMTPGSRFKPTHTDFLIYELDSVEFNEEQYVESS
Designed-13	  -20111.96		29.653		AGTILMENKNQHSQFRGHEPDNDQNEGLEDAQLSR
Designed-14	  -20046.76		25.406		MLEERQNEQDPRGTGPGVLKNTDERYTGTLNTVYV
Designed-15	  -20046.26		22.287		LVQLKPAKAEPPKIQEKLTRQRNKSKSLNQTLIEP
Designed-16	  -20032.43		25.337		FAVMANQYKRLYTETRFGNRREKTENYLNPTIAIW
Designed-17	  -19907.20		27.841		MAPVVESGRQKEHQYTTKHYFEHRTNTVLYRGDVF
Designed-18	  -19857.30		22.939		SVLLGLLMTQNPEPFKRIADQNRMKSHRLENRQAI
Designed-19	  -19760.18		25.840		FSRGYEEKSLEEPHTSNEEKTRGSQYHNHGRYAFW
Designed-20	  -19114.89		27.282		RAVIASWPQTYEHYRFRHRATSKNFGPEREKRLRA


### PredictedLinkers-1yn9A_111-111:
Label		Energy score		RMSD		Sequence
=================================================================
Native		  -32733.86		0.000		P
Reference	  -33362.01		N/A    		G

Designed-01	  -34155.46		0.166		V
Designed-02	  -34025.80		0.936		K
Designed-03	  -33874.55		0.438		E
Designed-04	  -33854.26		0.186		Y
Designed-05	  -33830.84		1.372		L
Designed-06	  -33756.30		0.585		A
Designed-07	  -33638.59		0.345		R
Designed-08	  -33538.43		1.572		I
Designed-09	  -33507.70		1.253		P
Designed-10	  -33418.90		1.645		D
Designed-11	  -33331.89		0.484		N
Designed-12	  -33173.84		0.397		S


### PredictedLinkers-2ahfA_59-82:
Label		Energy score		RMSD		Sequence
=================================================================
Native		  -77259.30		0.000		GDEQYREGAVRTVASFRERLDRFE
Reference	  -77380.60		N/A    		GGGGGGGGGGGGGGGGGGGGGGGG

Designed-01	  -78999.10		14.533		KSHFQRKTEKLKHSKQLSYITEVH
Designed-02	  -78861.90		12.168		QAVESPEASKQYDENEKTTSWLAF
Designed-03	  -78847.90		15.768		ISSDLIKEATQPGELQKEKYEESY
Designed-04	  -78508.80		14.989		QATHNWGWDPGPDKFYYPTHMAKL
Designed-05	  -78497.70		9.615		PQLREFPNTREHDKFLAPALSSLS
Designed-06	  -78495.60		13.707		HNKVSPQIAFDTQVKQFQTTEQAL
Designed-07	  -78291.00		12.420		LYLSRLCNTDQKYNSNDEQSQSYN
Designed-08	  -78161.60		9.772		FPLTEIAELVDGTGRDETQTCITT
Designed-09	  -78097.90		16.190		VTLDVIKQPFVDNPWTYNKSNAFR
Designed-10	  -78047.70		11.866		EYLQNEWITGSERTPSMMTCDLIL
Designed-11	  -78031.30		14.203		IGALHPAEKDYTTAEHYSKSPPAL
Designed-12	  -77947.00		15.250		NELYVLISVQDHGGGSQPETSDPN
Designed-13	  -77835.20		9.655		PRFDRQQHEYRDSNVWSEHDGNTV
Designed-14	  -77644.60		13.935		EAALLTGSMPVQNCSWANHAKVTA
Designed-15	  -77433.30		12.952		TGKGLGYPPNESEQDPQYRNSAFG
Designed-16	  -77310.00		13.851		DAINERVAQELETKTEDRSFYRCI
Designed-17	  -76973.50		10.364		HGYDARPPYTALTESNLNRDSTVM
Designed-18	  -76569.60		13.836		DTLGAWIPMIDFRQRRNNTTNGEV
Designed-19	  -46907.09		15.876		MVTPHTPAEWGLNYQLYQQPQRQA
Designed-20	  -46677.66		15.154		LRMKSNGRTHQGSKTPYNSKYLTT


### PredictedLinkers-2b4lA_122-165:
Label		Energy score		RMSD		Sequence
=================================================================
Native		  -55257.73		0.000		DEMGEIMIKVEEGEKPAKVAAEYVNKHKDQIAEWTKGVQKVKGD
Reference	  -53866.62		N/A    		GGGGGGGGGGGGGGGGGGGGGGGGGGGGGGGGGGGGGGGGGGGG

Designed-01	  -55808.47		19.348		VAAKEQMTDPVSHYPLQLADTYENDNSKCKRPQYRPHSVKDVER
Designed-02	  -55793.37		22.392		VVSALEYPMDTNDKRQLHVVTENLHKGTTYTQTDLMNMGLENGT
Designed-03	  -55727.29		21.932		TVSHDAPSVTASIYEIHILSNEASSGIYAEAGEIYDTHMQVDWG
Designed-04	  -55712.71		19.521		WYSPAKKSQEQTWMAKKTSEAKELEPWRKNDAHHDLTTNGIVYN
Designed-05	  -55599.33		15.588		SIADLGRFLDRKLAVPTENSNTRPGHEEKEPHYKDTAEQTLLTF
Designed-06	  -55492.23		25.529		AVSDHLLDPSSDTTANFLPVQFKGVLITHLESHETKIASEDFSD
Designed-07	  -55481.92		28.204		KAPDTLQQYQSFYSSGAEVFIMRIYEKGTYDHRYWTTMTKQLTA
Designed-08	  -55419.46		18.836		LLTLNPLGKLAYKDVNACAACLYLTQQPKFTTEKEVTPERNFQD
Designed-09	  -55392.44		10.919		YLFVLIPSSPVPYRQITVNEEIGVNGTKILQIGKDIRHHSIGFE
Designed-10	  -55196.12		27.093		SVLSLKAYKESESNENSHMTPWHSHNDIHTDLQLGRHHTAQLAP
Designed-11	  -55079.29		24.477		LPYISVRDDENLADNQDDNAGGTDVKIEVQPVSKNQTETQALNH
Designed-12	  -54981.05		22.443		TNAANTRWTETATNGAQGHQLELDEQSWNKSSNANNQALVCVVH
Designed-13	  -54842.30		21.078		SEFATVQSSLYKEPESNTGQPKVDVLYALYTHPESRNYEYVAYS
Designed-14	  -54836.80		26.434		QPLTQKKNKNPVYLPQLAILKFTASPKWYIINTASNRRTMEPNS
Designed-15	  -54785.74		15.937		TVYIYPEEELDEIQNQCITMLEEFRNHCKQTNDLWPGDPSKNRT
Designed-16	  -54784.51		19.850		GQNFSNPTKLDEHEQADYKWDELAPHLRSQYAEYSVDPPQNSLL
Designed-17	  -54554.63		18.453		MLAKQPWYTSDLYKLASYSWKVQEANFQHGEILTSEQPYQDTVD
Designed-18	  -54473.52		18.524		PLLTQVPNFLEESLDVRLILPMYNLLTADDLDNPKDQEVGSYTN
Designed-19	  -53805.70		19.943		GRITFHEPDVFVDTKSYSQSFLLFEHGKESTRNEDIYPGLIDWI
Designed-20	  -52971.27		23.924		TARPSLCRLKSHAYQRAHKENASTPFRDTKTRQVTLRVWLARNF


### PredictedLinkers-2clbA_45-48:
Label		Energy score		RMSD		Sequence
=================================================================
Native		  -33280.99		0.000		HLTG
Reference	  -33388.56		N/A    		GGGG

Designed-01	  -35159.31		4.911		LNKP
Designed-02	  -34968.37		4.051		MFTS
Designed-03	  -34537.48		4.245		QRQK
Designed-04	  -34392.34		4.225		AYQT
Designed-05	  -34322.75		4.772		RNPV
Designed-06	  -34310.76		4.653		YQPY
Designed-07	  -34247.58		3.496		FFTQ
Designed-08	  -34215.22		4.960		PQEF
Designed-09	  -34190.52		3.835		RALP
Designed-10	  -34184.66		2.136		FSKA
Designed-11	  -34184.51		4.352		IFVD
Designed-12	  -34147.46		1.760		VGDY
Designed-13	  -34112.46		4.000		YDQR
Designed-14	  -33972.35		1.637		AEIQ
Designed-15	  -33950.20		4.345		YFSP
Designed-16	  -33942.96		4.173		WDHD
Designed-17	  -33790.78		3.773		FYEV
Designed-18	  -33507.75		3.735		SLNI
Designed-19	  -33500.60		2.394		FPGI
Designed-20	  -33428.14		4.354		QRLA


### PredictedLinkers-2clbA_49-49:
Label		Energy score		RMSD		Sequence
=================================================================
Native		  -33573.80		0.000		M
Reference	  -33285.65		N/A    		G

Designed-01	  -34481.75		0.409		T
Designed-02	  -34197.45		0.196		F
Designed-03	  -34182.15		0.167		K
Designed-04	  -34123.66		1.063		Q
Designed-05	  -34116.00		1.386		A
Designed-06	  -34115.58		0.369		Y
Designed-07	  -34074.98		0.836		P
Designed-08	  -34055.71		0.206		N
Designed-09	  -34039.29		0.113		E
Designed-10	  -33882.96		1.206		D
Designed-11	  -20708.03		0.398		R
Designed-12	  -20421.85		0.373		L


### PredictedLinkers-2erfA_113-113:
Label		Energy score		RMSD		Sequence
=================================================================
Native		  -40487.02		0.000		K
Reference	  -40606.27		N/A    		G

Designed-01	  -41878.96		0.731		L
Designed-02	  -41596.15		0.687		E
Designed-03	  -41158.49		0.288		T
Designed-04	  -41114.14		0.474		K
Designed-05	  -41111.48		0.344		Q
Designed-06	  -41013.69		0.495		P
Designed-07	  -40987.38		0.278		C
Designed-08	  -40922.62		1.546		D
Designed-09	  -40905.96		1.163		S
Designed-10	  -40795.94		0.660		H
Designed-11	  -40741.97		0.461		A
Designed-12	  -40385.60		0.224		N
Designed-13	  -24328.43		0.237		Y


### PredictedLinkers-2j3wA_115-116:
Label		Energy score		RMSD		Sequence
=================================================================
Native		  -28002.77		0.000		PF
Reference	  -27860.30		N/A    		GG

Designed-01	  -28628.00		1.070		SK
Designed-02	  -28573.01		3.344		FE
Designed-03	  -28415.81		3.778		ET
Designed-04	  -28410.47		0.965		EV
Designed-05	  -28408.02		3.820		AP
Designed-06	  -28394.23		3.661		YI
Designed-07	  -28364.80		1.635		IH
Designed-08	  -28327.08		2.803		YN
Designed-09	  -28306.08		1.205		ER
Designed-10	  -28223.63		1.178		NI
Designed-11	  -28201.75		2.572		IN
Designed-12	  -28192.37		4.004		TE
Designed-13	  -28044.75		3.367		GI
Designed-14	  -27990.65		0.858		KR
Designed-15	  -27976.04		3.671		YL
Designed-16	  -27900.70		1.318		DL
Designed-17	  -27849.38		1.300		KT
Designed-18	  -27809.99		1.992		HA
Designed-19	  -27616.17		2.734		YT
Designed-20	  -18116.54		3.006		YP


==> Round005-Datasets-T,I <==
### TrainingSet, entlist:
PDB entry
==========
1a6lA
1ahrA
1ajkA
1ajoA
1alqA
1avbA
1avdA
1ax0A
1axkA
1axqA
1azdA
1b8rA
1bgcA
1bjqA
1bsgA
1bueA
1byhA
1cd9A
1cn1A
1cpmA
1crzA
1dglA
1dy6A
1dypA
1dzbA
1e6hA
1eg2A
1f05A
1f5bA
1f6yA
1fatA
1fddA
1ff2A
1fl9A
1fo0B
1frhA
1friA
1frjA
1frkA
1frlA
1fw8A
1fwnA
1fx5A
1fxkA
1fynA
1fyuA
1g2bA
1g3oA
1g55A
1g60A
1g6bA
1g7yA
1g8wA
1gaoA
1gbgA
1gv9A
1gz9A
1h1dA
1h8oA
1h9pA
1h9wA
1hdrA
1htwA
1hwgA
1hzoA
1i1rB
1i2pA
1i2rA
1i5dA
1i5iA
1i9gA
1ioaA
1iysA
1j2tA
1jbjA
1jo0A
1jp5A
1k4uS
1k76A
1kalA
1kf0A
1louA
1lrnA
1lteA
1m39A
1m3cA
1m45A
1macA
1mdaH
1mg2A
1mveA
1mvqA
1n1qA
1n3oA
1n47A
1namB
1npeA
1npsA
1nrjB
1nw8A
1nyaA
1o4uA
1o4yA
1o4zA
1o60A
1odfA
1oryA
1p4kA
1pc4A
1pc5A
1pdrA
1ptsA
1puiA
1pujA
1pvhB
1q7fA
1q8oA
1qavA
1qokA
1r0uA
1r62A
1ravA
1rd5A
1rjvA
1rtp1
1sfyA
1stpA
1strB
1sw8A
1t5iA
1t8xA
1t9gR
1th8B
1tucA
1u0aA
1u4cA
1u89A
1uhfA
1umnA
1umzA
1urxA
1uzyA
1v8eA
1vc4A
1vjcA
1vpxA
1vyoA
1w8rA
1wbiA
1we4A
1wrmA
1wuvA
1wy9A
1wyxA
1x1oA
1x24A
1x2kA
1xm2A
1y0mA
1y52X
1yjgA
1yltA
1ylwA
1yp8A
1yt4A
1yz4A
1zkrA
1zldA
1zm1A
1zsgA
2a4yA
2a5bA
2a5cA
2a6vA
2a6yA
2a6zA
2a8gA
2acyA
2aglA
2ak5A
2araA
2avdA
2awcA
2b38A
2b4lA
2b86A
2bbkH
2bc3A
2bk6A
2bkcA
2bqpA
2bvzA
2bxjA
2c4iA
2camA
2cc1A
2cf7A
2cjtA
2cnaA
2cnxA
2co0A
2creA
2cwmA
2cxcA
2cz4A
2d3pA
2d80A
2d81A
2dbmA
2df6A
2dl4A
2dnuA
2dqwA
2e2aA
2eriA
2esbA
2eswA
2fd2A
2fhlA
2fpbA
2fzfA
2g99A
2g9aA
2gdfA
2gdnA
2ghwB
2gj0A
2gjjA
2gyqA
2h13A
2h68A
2h9lA
2hcmA
2hxcA
2ixqB
2izbA
2j3tC
2jb9A
2nq3A
3hhrA
9gacA
9gafA

### TrainingSet, linkerRes:
PDB entry	Residue		Amino Acid
===========================================
1a6lA		30		N
1ahrA		78		D
1ajkA		124		V
1ajkA		125		K
1ajkA		126		Y
1ajkA		127		T
1ajkA		128		S
1ajkA		129		N
1ajkA		130		Q
1ajkA		131		T
1ajkA		132		G
1ajkA		133		G
1ajkA		134		S
1ajkA		135		F
1ajkA		136		F
1ajkA		137		E
1ajkA		138		P
1ajkA		139		F
1ajkA		140		N
1ajkA		141		S
1ajkA		142		Y
1ajkA		143		N
1ajkA		144		S
1ajkA		145		G
1ajkA		146		T
1ajkA		147		W
1ajkA		148		E
1ajkA		149		K
1ajkA		150		A
1ajkA		151		D
1ajkA		152		G
1ajkA		153		Y
1ajkA		154		S
1ajkA		155		N
1ajkA		156		G
1ajkA		157		G
1ajkA		158		V
1ajkA		159		F
1ajkA		160		N
1ajkA		161		C
1ajkA		162		T
1ajkA		163		W
1ajkA		164		R
1ajkA		165		A
1ajkA		166		N
1ajkA		167		N
1ajkA		168		V
1ajkA		169		N
1ajkA		170		F
1ajkA		171		T
1ajkA		172		N
1ajkA		173		D
1ajkA		184		A
1ajkA		185		Y
1ajkA		186		N
1ajkA		187		K
1ajkA		44		V
1ajkA		45		G
1ajoA		139		S
1ajoA		140		S
1ajoA		141		A
1ajoA		88		T
1ajoA		89		G
1ajoA		90		G
1ajoA		91		S
1ajoA		92		F
1ajoA		93		F
1alqA		33		K
1alqA		34		E
1alqA		35		F
1alqA		36		A
1alqA		37		A
1alqA		38		A
1alqA		39		A
1avbA		111		Y
1avbA		112		D
1avbA		113		R
1avdA		34		A
1avdA		35		V
1avdA		36		T
1avdA		37		A
1avdA		38		T
1avdA		39		S
1avdA		40		N
1avdA		41		E
1avdA		42		I
1ax0A		117		Q
1ax0A		118		D
1ax0A		119		N
1axkA		157		A
1axkA		158		S
1axkA		159		T
1axkA		160		D
1axkA		161		Y
1axkA		162		W
1axkA		163		Q
1axkA		164		N
1axkA		165		W
1axkA		166		T
1axkA		167		D
1axkA		168		G
1axkA		169		G
1axkA		170		G
1axkA		171		I
1axkA		172		V
1axkA		173		N
1axkA		174		A
1axkA		175		V
1axkA		176		N
1axkA		177		G
1axkA		178		S
1axkA		179		G
1axkA		180		G
1axkA		181		N
1axkA		182		Y
1axkA		183		S
1axkA		184		V
1axkA		185		N
1axkA		186		W
1axkA		187		S
1axkA		188		N
1axkA		189		T
1axkA		190		G
1axkA		191		N
1axkA		192		F
1axkA		193		V
1axkA		194		V
1axkA		195		G
1axkA		196		K
1axkA		197		G
1axkA		198		W
1axkA		199		T
1axkA		200		T
1axkA		201		G
1axkA		202		S
1axkA		203		P
1axkA		204		F
1axkA		205		R
1axkA		206		T
1axkA		207		I
1axkA		208		N
1axkA		209		Y
1axkA		210		N
1axkA		211		A
1axkA		212		G
1axkA		213		V
1axkA		214		W
1axkA		215		A
1axkA		216		P
1axkA		217		N
1axkA		218		G
1axkA		219		N
1axkA		220		G
1axkA		221		Y
1axkA		222		L
1axkA		223		T
1axkA		224		L
1axkA		225		Y
1axkA		226		G
1axkA		227		W
1axkA		228		T
1axkA		229		R
1axkA		230		S
1axkA		231		P
1axkA		232		L
1axkA		233		I
1axkA		234		E
1axkA		235		Y
1axkA		236		Y
1axkA		237		V
1axkA		238		V
1axkA		239		D
1axkA		240		S
1axkA		241		W
1axkA		242		G
1axkA		243		T
1axkA		244		Y
1axkA		245		R
1axkA		246		P
1axkA		247		T
1axkA		248		G
1axkA		249		T
1axkA		250		Y
1axkA		251		K
1axkA		252		G
1axkA		253		T
1axkA		254		V
1axkA		255		K
1axkA		256		S
1axkA		257		D
1axkA		258		G
1axkA		259		G
1axkA		260		T
1axkA		261		Y
1axkA		262		D
1axkA		263		I
1axkA		264		Y
1axkA		265		T
1axkA		266		T
1axkA		267		T
1axkA		268		R
1axkA		269		Y
1axkA		270		N
1axkA		271		A
1axkA		272		P
1axkA		273		S
1axkA		274		I
1axkA		275		D
1axkA		276		G
1axkA		277		D
1axkA		278		R
1axkA		279		T
1axkA		280		T
1axkA		281		F
1axkA		282		T
1axkA		283		Q
1axkA		284		Y
1axkA		285		W
1axkA		286		S
1axkA		287		V
1axkA		288		R
1axkA		289		Q
1axkA		290		S
1axkA		291		K
1axkA		292		R
1axkA		293		P
1axkA		294		T
1axkA		295		G
1axkA		296		S
1axkA		297		N
1axkA		298		A
1axkA		299		T
1axkA		300		I
1axkA		301		T
1axkA		302		F
1axkA		303		S
1axkA		304		N
1axkA		305		H
1axkA		306		V
1axkA		307		N
1axkA		308		A
1axkA		309		W
1axkA		310		K
1axkA		311		S
1axkA		312		H
1axkA		313		G
1axkA		314		M
1axkA		315		N
1axkA		316		L
1axkA		317		G
1axkA		318		S
1axkA		319		N
1axkA		320		W
1axkA		321		A
1axkA		322		Y
1axkA		323		Q
1axkA		324		V
1axkA		325		M
1axkA		326		A
1axkA		327		T
1axkA		328		E
1axkA		329		G
1axkA		330		Y
1axkA		331		Q
1axkA		332		S
1axkA		333		S
1axkA		334		G
1axkA		335		S
1axkA		336		S
1axkA		337		N
1axkA		338		V
1axkA		339		T
1axkA		340		V
1axkA		341		W
1axkA		342		G
1axkA		343		S
1axkA		344		V
1axkA		345		F
1axkA		346		W
1axqA		30		N
1azdA		113		S
1azdA		114		K
1azdA		115		L
1azdA		116		K
1azdA		117		S
1azdA		118		N
1azdA		119		S
1azdA		120		T
1azdA		121		H
1azdA		122		E
1azdA		123		T
1azdA		124		N
1azdA		125		A
1azdA		126		L
1azdA		127		H
1azdA		128		F
1azdA		129		M
1azdA		130		F
1azdA		131		N
1azdA		132		Q
1azdA		133		F
1azdA		134		S
1azdA		135		K
1azdA		136		D
1azdA		137		Q
1azdA		138		K
1azdA		139		D
1azdA		140		L
1azdA		141		I
1azdA		142		L
1azdA		143		Q
1azdA		144		G
1azdA		145		D
1azdA		146		A
1azdA		147		T
1azdA		148		T
1azdA		149		G
1azdA		150		T
1azdA		151		E
1azdA		152		G
1azdA		153		N
1azdA		154		L
1azdA		155		R
1azdA		156		L
1azdA		157		T
1azdA		158		R
1azdA		159		V
1azdA		160		S
1azdA		161		S
1azdA		162		N
1azdA		163		G
1azdA		164		S
1azdA		165		P
1azdA		166		Q
1azdA		167		G
1azdA		168		S
1azdA		169		S
1b8rA		28		A
1b8rA		29		F
1b8rA		30		F
1b8rA		31		A
1b8rA		32		K
1b8rA		33		V
1b8rA		34		G
1b8rA		35		L
1b8rA		36		T
1bgcA		116		D
1bgcA		117		L
1bgcA		118		G
1bgcA		119		A
1bgcA		120		A
1bgcA		121		P
1bgcA		122		A
1bgcA		123		M
1bgcA		124		P
1bgcA		125		T
1bgcA		126		F
1bgcA		127		T
1bgcA		128		S
1bgcA		129		A
1bjqA		111		Y
1bjqA		112		N
1bjqA		113		N
1bsgA		230		G
1bueA		229		N
1byhA		127		V
1byhA		128		G
1byhA		55		A
1byhA		56		Y
1byhA		57		N
1byhA		58		K
1cd9A		120		E
1cd9A		121		L
1cd9A		122		G
1cd9A		123		M
1cd9A		124		A
1cd9A		125		P
1cd9A		126		A
1cd9A		127		L
1cd9A		128		Q
1cd9A		129		P
1cd9A		130		T
1cd9A		131		Q
1cd9A		132		G
1cd9A		133		A
1cd9A		134		M
1cd9A		135		P
1cd9A		136		A
1cd9A		137		F
1cd9A		138		A
1cd9A		139		S
1cd9A		140		A
1cd9A		39		C
1cd9A		40		H
1cd9A		41		P
1cd9A		42		E
1cd9A		43		E
1cd9A		44		L
1cd9A		45		V
1cd9A		46		L
1cd9A		47		L
1cd9A		48		G
1cd9A		49		H
1cd9A		50		S
1cd9A		51		L
1cd9A		52		G
1cd9A		53		I
1cd9A		54		P
1cd9A		55		W
1cd9A		56		A
1cd9A		57		P
1cd9A		58		L
1cd9A		59		S
1cd9A		60		S
1cd9A		61		C
1cd9A		62		P
1cd9A		63		S
1cd9A		64		Q
1cd9A		65		A
1cn1A		116		K
1cn1A		117		S
1cn1A		118		N
1cn1A		119		S
1cn1A		120		T
1cn1A		121		H
1cn1A		122		Q
1cn1A		123		T
1cpmA		157		Q
1cpmA		158		T
1cpmA		69		V
1cpmA		70		G
1crzA		295		G
1dglA		113		S
1dglA		114		K
1dglA		115		L
1dglA		116		K
1dglA		117		T
1dglA		118		N
1dglA		119		S
1dglA		120		I
1dglA		121		A
1dglA		122		D
1dglA		123		A
1dglA		124		N
1dglA		125		S
1dglA		126		L
1dglA		127		H
1dglA		128		F
1dglA		129		S
1dglA		130		F
1dglA		131		H
1dglA		132		Q
1dglA		133		F
1dglA		134		S
1dglA		135		Q
1dglA		136		N
1dglA		137		P
1dglA		138		K
1dglA		139		D
1dglA		140		L
1dglA		141		I
1dglA		142		L
1dglA		143		Q
1dglA		144		G
1dglA		145		D
1dglA		146		A
1dglA		147		F
1dglA		148		T
1dglA		149		D
1dglA		150		S
1dglA		151		D
1dglA		152		G
1dglA		153		N
1dglA		154		L
1dglA		155		E
1dglA		156		L
1dglA		157		T
1dglA		158		K
1dglA		159		V
1dglA		160		S
1dglA		161		S
1dglA		162		S
1dglA		163		G
1dglA		164		D
1dglA		165		P
1dglA		166		Q
1dglA		167		G
1dglA		168		N
1dglA		169		S
1dglA		170		V
1dglA		171		G
1dy6A		231		N
1dypA		170		R
1dypA		171		P
1dypA		172		G
1dypA		173		S
1dypA		63		S
1dypA		64		H
1dypA		65		Q
1dypA		66		R
1dypA		67		T
1dypA		68		F
1dypA		69		W
1dypA		70		D
1dypA		71		G
1dypA		72		C
1dypA		73		N
1dypA		74		Q
1dypA		75		Q
1dypA		76		Q
1dypA		77		V
1dypA		78		A
1dypA		79		N
1dypA		80		Y
1dypA		81		P
1dypA		82		L
1dzbA		116		S
1e6hA		17		K
1eg2A		131		K
1eg2A		132		K
1eg2A		133		Y
1eg2A		134		F
1eg2A		135		F
1eg2A		135		K
1eg2A		136		D
1eg2A		136		K
1eg2A		137		L
1eg2A		137		Y
1eg2A		138		D
1eg2A		138		F
1eg2A		139		A
1eg2A		139		F
1eg2A		140		D
1eg2A		140		V
1eg2A		141		L
1eg2A		141		R
1eg2A		142		D
1eg2A		142		E
1eg2A		143		A
1eg2A		143		P
1eg2A		144		V
1eg2A		144		Y
1eg2A		145		D
1eg2A		145		R
1eg2A		146		E
1eg2A		147		E
1eg2A		147		P
1eg2A		148		T
1eg2A		148		Y
1eg2A		149		D
1eg2A		149		K
1eg2A		150		A
1eg2A		150		E
1eg2A		151		A
1eg2A		151		E
1eg2A		152		T
1eg2A		152		Y
1eg2A		153		A
1eg2A		153		M
1eg2A		154		A
1eg2A		154		K
1eg2A		155		D
1eg2A		155		Y
1eg2A		156		K
1eg2A		156		M
1eg2A		157		K
1eg2A		157		R
1eg2A		158		D
1eg2A		158		L
1eg2A		159		N
1eg2A		159		R
1eg2A		160		L
1eg2A		160		P
1eg2A		161		E
1eg2A		161		N
1eg2A		162		P
1eg2A		162		S
1eg2A		163		E
1eg2A		163		V
1eg2A		164		E
1eg2A		164		S
1eg2A		165		K
1eg2A		165		V
1eg2A		166		E
1eg2A		166		G
1eg2A		167		K
1eg2A		167		R
1eg2A		168		G
1eg2A		168		N
1eg2A		169		N
1eg2A		169		P
1eg2A		170		P
1eg2A		170		T
1eg2A		171		N
1eg2A		171		T
1eg2A		172		N
1eg2A		172		V
1eg2A		173		V
1eg2A		173		W
1eg2A		174		R
1eg2A		174		W
1eg2A		175		M
1eg2A		176		S
1eg2A		177		R
1eg2A		178		L
1eg2A		179		N
1eg2A		180		G
1eg2A		181		N
1eg2A		182		S
1eg2A		183		L
1eg2A		184		E
1eg2A		185		R
1eg2A		186		V
1eg2A		187		G
1eg2A		188		H
1eg2A		189		P
1eg2A		190		T
1eg2A		191		Q
1eg2A		192		K
1f05A		87		K
1f05A		88		K
1f05A		89		I
1f5bA		30		N
1f6yA		64		S
1f6yA		65		N
1fatA		113		S
1fatA		78		P
1fatA		79		N
1fatA		80		N
1fatA		81		A
1fddA		30		N
1ff2A		30		N
1fl9A		29		H
1fl9A		30		T
1fl9A		31		E
1fo0B		41		Q
1frhA		30		N
1friA		30		N
1frjA		30		N
1frkA		30		N
1frlA		30		N
1fw8A		344		K
1fw8A		345		K
1fw8A		346		S
1fw8A		347		L
1fw8A		348		S
1fwnA		144		G
1fx5A		115		C
1fx5A		116		D
1fx5A		117		S
1fxkA		38		L
1fxkA		39		E
1fxkA		40		E
1fxkA		41		L
1fxkA		42		S
1fxkA		43		R
1fxkA		44		A
1fxkA		45		A
1fxkA		46		D
1fxkA		47		D
1fxkA		48		A
1fxkA		49		E
1fxkA		50		V
1fxkA		51		Y
1fxkA		52		K
1fxkA		53		S
1fxkA		54		S
1fxkA		55		G
1fxkA		56		N
1fxkA		57		I
1fxkA		58		L
1fxkA		59		I
1fxkA		60		R
1fxkA		61		V
1fxkA		62		A
1fxkA		63		K
1fxkA		64		D
1fynA		16		R
1fynA		17		T
1fynA		18		E
1fyuA		117		Q
1fyuA		118		D
1fyuA		119		N
1g2bA		14		K
1g2bA		15		L
1g2bA		16		D
1g2bA		17		S
1g2bA		18		G
1g2bA		19		T
1g2bA		20		G
1g2bA		21		K
1g2bA		22		E
1g2bA		33		K
1g2bA		34		S
1g2bA		35		P
1g3oA		30		N
1g55A		151		Q
1g55A		152		S
1g55A		153		E
1g55A		154		P
1g55A		155		L
1g55A		156		P
1g55A		157		F
1g55A		158		Q
1g55A		159		A
1g55A		160		P
1g55A		161		G
1g55A		162		Q
1g55A		163		V
1g55A		164		L
1g55A		165		M
1g55A		166		E
1g55A		167		F
1g55A		168		P
1g55A		169		K
1g55A		170		L
1g55A		171		S
1g55A		172		V
1g55A		173		K
1g55A		174		M
1g55A		175		L
1g55A		176		K
1g55A		177		D
1g55A		178		F
1g55A		179		L
1g55A		180		E
1g55A		181		D
1g55A		182		D
1g55A		183		T
1g55A		184		D
1g55A		185		V
1g55A		186		N
1g55A		187		Q
1g55A		188		Y
1g55A		189		L
1g60A		124		K
1g60A		125		S
1g60A		126		K
1g60A		127		N
1g60A		128		H
1g60A		129		T
1g60A		130		F
1g60A		131		N
1g60A		132		Y
1g60A		133		D
1g60A		134		E
1g60A		135		V
1g60A		136		R
1g60A		137		V
1g60A		138		P
1g60A		139		Y
1g60A		140		E
1g60A		141		S
1g60A		142		T
1g60A		143		D
1g60A		144		R
1g60A		145		I
1g60A		146		K
1g60A		147		H
1g60A		148		A
1g60A		149		S
1g60A		150		E
1g60A		151		K
1g60A		152		G
1g60A		153		I
1g60A		154		L
1g60A		155		K
1g60A		156		N
1g60A		157		G
1g60A		158		K
1g60A		159		R
1g60A		160		W
1g60A		161		F
1g60A		162		P
1g60A		163		N
1g60A		164		P
1g60A		165		N
1g60A		166		G
1g60A		167		R
1g60A		168		L
1g60A		169		C
1g60A		170		G
1g60A		171		E
1g60A		172		V
1g60A		173		W
1g60A		174		H
1g60A		175		F
1g60A		176		S
1g60A		177		T
1g60A		178		P
1g60A		179		K
1g60A		180		P
1g60A		181		R
1g60A		182		D
1g60A		183		L
1g60A		184		I
1g60A		185		E
1g60A		186		R
1g60A		187		I
1g60A		188		I
1g60A		189		R
1g60A		190		A
1g60A		191		S
1g60A		192		S
1g60A		193		N
1g60A		194		P
1g6bA		30		N
1g7yA		113		Y
1g7yA		114		D
1g7yA		115		N
1g8wA		114		S
1g8wA		43		V
1g8wA		44		G
1g8wA		45		S
1g8wA		46		L
1g8wA		47		G
1g8wA		48		R
1g8wA		49		A
1g8wA		50		F
1g8wA		51		Y
1g8wA		52		S
1g8wA		53		A
1g8wA		54		P
1g8wA		55		I
1g8wA		56		Q
1g8wA		57		I
1g8wA		58		W
1g8wA		59		D
1g8wA		60		N
1g8wA		61		T
1g8wA		62		T
1g8wA		63		G
1g8wA		64		T
1g8wA		65		V
1g8wA		66		A
1g8wA		67		S
1g8wA		68		F
1g8wA		69		A
1g8wA		70		T
1g8wA		71		S
1g8wA		72		F
1g8wA		73		T
1g8wA		74		F
1g8wA		75		N
1g8wA		76		I
1g8wA		77		Q
1g8wA		78		V
1g8wA		79		P
1g8wA		80		N
1g8wA		81		N
1gaoA		30		N
1gbgA		127		V
1gbgA		128		G
1gbgA		55		S
1gbgA		56		Y
1gbgA		57		N
1gbgA		58		K
1gv9A		128		I
1gv9A		129		N
1gv9A		130		Y
1gv9A		131		D
1gv9A		132		H
1gv9A		133		Q
1gv9A		134		N
1gv9A		135		D
1gv9A		136		G
1gv9A		137		A
1gv9A		138		T
1gz9A		117		Q
1gz9A		118		D
1gz9A		119		N
1h1dA		131		D
1h8oA		108		K
1h8oA		109		Q
1h8oA		110		V
1h8oA		111		Q
1h8oA		112		L
1h9pA		114		S
1h9pA		115		K
1h9pA		116		L
1h9pA		117		K
1h9pA		118		T
1h9pA		119		D
1h9pA		120		A
1h9pA		121		N
1h9pA		122		S
1h9pA		123		L
1h9pA		124		H
1h9pA		125		F
1h9pA		126		S
1h9pA		127		F
1h9pA		128		N
1h9pA		129		Q
1h9pA		130		F
1h9pA		131		S
1h9pA		132		Q
1h9pA		133		N
1h9pA		134		P
1h9pA		135		K
1h9pA		136		D
1h9pA		137		L
1h9pA		138		I
1h9pA		139		L
1h9pA		140		Q
1h9pA		141		S
1h9pA		142		D
1h9pA		143		A
1h9pA		144		T
1h9pA		145		T
1h9pA		146		D
1h9pA		147		S
1h9pA		148		D
1h9pA		149		G
1h9pA		150		N
1h9pA		151		L
1h9pA		152		E
1h9pA		153		L
1h9pA		154		T
1h9pA		155		K
1h9pA		156		V
1h9pA		157		S
1h9pA		158		S
1h9pA		159		S
1h9pA		160		G
1h9pA		161		D
1h9pA		162		P
1h9pA		163		Q
1h9wA		113		S
1h9wA		114		K
1h9wA		115		L
1h9wA		116		K
1h9wA		117		T
1h9wA		118		A
1h9wA		119		N
1h9wA		120		S
1h9wA		121		L
1h9wA		122		H
1h9wA		123		F
1h9wA		124		S
1h9wA		125		F
1h9wA		126		N
1h9wA		127		Q
1h9wA		128		F
1h9wA		129		S
1h9wA		130		Q
1h9wA		131		N
1h9wA		132		P
1h9wA		133		K
1h9wA		134		D
1h9wA		135		L
1h9wA		136		I
1h9wA		137		L
1h9wA		138		Q
1h9wA		139		G
1h9wA		140		D
1h9wA		141		A
1h9wA		142		T
1h9wA		143		T
1h9wA		144		D
1h9wA		145		S
1h9wA		146		D
1h9wA		147		G
1h9wA		148		N
1h9wA		149		L
1h9wA		150		E
1h9wA		151		L
1h9wA		152		T
1h9wA		153		K
1h9wA		154		V
1h9wA		155		S
1h9wA		156		S
1h9wA		157		S
1h9wA		158		G
1h9wA		159		D
1h9wA		160		P
1h9wA		161		Q
1h9wA		162		G
1h9wA		163		S
1h9wA		164		S
1hdrA		33		D
1hdrA		34		V
1hdrA		35		V
1hdrA		36		E
1hdrA		37		N
1hdrA		38		E
1hdrA		39		E
1hdrA		40		A
1hdrA		41		S
1hdrA		42		A
1hdrA		43		S
1hdrA		44		I
1hdrA		45		I
1hdrA		46		V
1hdrA		47		K
1hdrA		48		M
1hdrA		49		T
1hdrA		50		D
1hdrA		51		S
1hdrA		52		F
1hdrA		53		T
1hdrA		54		E
1hdrA		55		Q
1hdrA		56		A
1hdrA		57		D
1hdrA		58		Q
1hdrA		59		V
1hdrA		60		T
1hdrA		61		A
1hdrA		62		E
1hdrA		63		V
1hdrA		64		G
1hdrA		65		K
1hdrA		66		L
1hdrA		67		L
1hdrA		68		G
1hdrA		69		E
1htwA		29		H
1htwA		30		T
1hwgA		127		R
1hwgA		128		L
1hwgA		129		E
1hwgA		130		D
1hwgA		131		G
1hwgA		132		S
1hwgA		133		P
1hwgA		134		R
1hwgA		135		T
1hwgA		136		G
1hwgA		137		Q
1hwgA		138		I
1hwgA		139		F
1hwgA		140		K
1hwgA		141		Q
1hwgA		142		T
1hwgA		143		Y
1hwgA		144		S
1hwgA		145		K
1hwgA		146		F
1hwgA		147		D
1hwgA		148		D
1hwgA		31		F
1hwgA		32		E
1hwgA		33		E
1hwgA		34		A
1hwgA		35		Y
1hwgA		36		I
1hwgA		37		P
1hwgA		38		K
1hwgA		39		E
1hwgA		40		Q
1hwgA		41		K
1hwgA		42		Y
1hwgA		43		S
1hwgA		44		F
1hwgA		45		L
1hwgA		46		Q
1hwgA		47		N
1hwgA		48		P
1hwgA		49		Q
1hwgA		50		T
1hwgA		51		S
1hwgA		52		L
1hwgA		53		C
1hwgA		54		F
1hwgA		55		S
1hwgA		56		E
1hwgA		57		S
1hwgA		58		I
1hwgA		59		P
1hwgA		60		T
1hwgA		61		P
1hwgA		62		S
1hwgA		63		N
1hwgA		64		R
1hwgA		65		E
1hwgA		66		E
1hwgA		67		T
1hwgA		68		Q
1hwgA		69		Q
1hzoA		226		N
1i1rB		116		T
1i1rB		117		K
1i1rB		118		T
1i1rB		119		H
1i1rB		120		Y
1i1rB		121		S
1i1rB		122		P
1i1rB		123		P
1i1rB		124		K
1i1rB		125		F
1i1rB		126		D
1i1rB		127		R
1i1rB		128		G
1i1rB		129		L
1i1rB		130		L
1i1rB		131		G
1i1rB		132		R
1i1rB		133		L
1i1rB		134		Q
1i1rB		135		G
1i1rB		136		L
1i1rB		137		K
1i1rB		138		Y
1i1rB		31		I
1i1rB		32		C
1i1rB		33		K
1i1rB		34		G
1i1rB		35		I
1i1rB		36		L
1i1rB		37		E
1i1rB		38		P
1i1rB		39		A
1i1rB		40		A
1i1rB		41		I
1i1rB		42		F
1i1rB		43		H
1i1rB		44		L
1i1rB		45		K
1i1rB		46		L
1i1rB		47		P
1i1rB		48		A
1i1rB		49		I
1i1rB		50		N
1i1rB		51		D
1i1rB		52		T
1i1rB		53		D
1i1rB		54		H
1i1rB		55		C
1i1rB		56		G
1i1rB		57		L
1i1rB		58		I
1i2pA		100		L
1i2pA		101		S
1i2pA		102		Y
1i2pA		103		D
1i2pA		104		T
1i2pA		105		E
1i2pA		106		A
1i2pA		107		S
1i2pA		108		I
1i2pA		109		A
1i2pA		110		K
1i2pA		111		A
1i2pA		112		K
1i2pA		113		R
1i2pA		114		L
1i2pA		115		I
1i2pA		116		K
1i2pA		117		L
1i2pA		118		Y
1i2pA		119		N
1i2pA		120		D
1i2pA		89		P
1i2pA		90		G
1i2pA		91		R
1i2pA		92		I
1i2pA		93		S
1i2pA		94		T
1i2pA		95		E
1i2pA		96		V
1i2pA		97		D
1i2pA		98		A
1i2pA		99		R
1i2rA		86		K
1i2rA		87		L
1i2rA		88		V
1i5dA		40		T
1i5dA		41		E
1i5dA		42		L
1i5dA		43		D
1i5dA		44		R
1i5dA		45		T
1i5dA		46		F
1i5dA		47		V
1i5dA		48		E
1i5dA		49		E
1i5iA		87		T
1i9gA		147		Q
1ioaA		113		P
1ioaA		114		E
1ioaA		115		P
1iysA		226		N
1j2tA		105		A
1j2tA		106		R
1j2tA		107		H
1j2tA		108		G
1j2tA		109		A
1jbjA		100		A
1jbjA		101		K
1jbjA		102		K
1jbjA		103		D
1jbjA		80		G
1jbjA		81		S
1jbjA		82		A
1jbjA		83		D
1jbjA		84		D
1jbjA		85		A
1jbjA		86		K
1jbjA		87		K
1jbjA		88		D
1jbjA		89		A
1jbjA		90		A
1jbjA		91		K
1jbjA		92		K
1jbjA		93		D
1jbjA		94		D
1jbjA		95		A
1jbjA		96		K
1jbjA		97		K
1jbjA		98		D
1jbjA		99		D
1jo0A		45		E
1jo0A		46		L
1jp5A		112		K
1k4uS		17		T
1k76A		14		Q
1kalA		10		L
1kalA		11		P
1kalA		7		R
1kalA		8		N
1kalA		9		G
1kf0A		72		P
1louA		46		R
1louA		47		R
1louA		48		L
1louA		49		A
1louA		50		Y
1louA		51		P
1louA		52		I
1louA		53		A
1louA		54		K
1louA		55		D
1lrnA		143		G
1lrnA		144		G
1lteA		117		Q
1lteA		118		D
1lteA		119		N
1m39A		12		M
1m39A		51		N
1m3cA		16		D
1m45A		35		P
1m45A		36		T
1m45A		37		N
1m45A		38		Q
1m45A		39		L
1m45A		40		V
1m45A		41		Q
1m45A		42		D
1m45A		43		I
1m45A		44		I
1m45A		45		N
1m45A		46		A
1m45A		47		S
1m45A		48		L
1m45A		49		A
1m45A		50		S
1m45A		51		S
1m45A		52		L
1m45A		53		T
1m45A		54		L
1m45A		55		D
1m45A		56		Q
1m45A		57		I
1m45A		58		T
1m45A		59		G
1m45A		60		L
1m45A		61		I
1m45A		62		E
1m45A		63		V
1m45A		64		N
1m45A		65		E
1m45A		66		K
1m45A		67		E
1m45A		68		L
1m45A		69		D
1m45A		70		A
1m45A		71		T
1m45A		72		T
1macA		125		V
1macA		126		G
1macA		53		A
1macA		54		Y
1macA		55		N
1macA		56		K
1mdaH		102		D
1mdaH		103		P
1mdaH		104		V
1mdaH		105		T
1mdaH		106		F
1mdaH		107		L
1mdaH		108		P
1mdaH		109		I
1mdaH		110		A
1mdaH		111		D
1mdaH		304		G
1mg2A		111		D
1mg2A		112		P
1mg2A		113		V
1mg2A		114		T
1mg2A		317		G
1mveA		172		T
1mveA		173		P
1mveA		174		G
1mveA		175		Q
1mveA		176		G
1mveA		177		E
1mveA		178		G
1mveA		179		G
1mveA		180		S
1mveA		181		D
1mveA		182		F
1mveA		183		T
1mveA		184		L
1mveA		185		D
1mveA		186		W
1mveA		187		T
1mveA		188		D
1mveA		78		A
1mvqA		113		S
1mvqA		114		K
1mvqA		115		L
1mvqA		116		K
1mvqA		117		S
1mvqA		118		N
1mvqA		119		S
1mvqA		120		T
1mvqA		121		A
1mvqA		122		D
1mvqA		123		A
1mvqA		124		Q
1mvqA		125		S
1mvqA		126		L
1mvqA		127		H
1mvqA		128		F
1mvqA		129		T
1mvqA		130		F
1mvqA		131		N
1mvqA		132		Q
1mvqA		133		F
1mvqA		134		S
1mvqA		135		Q
1mvqA		136		S
1mvqA		137		P
1mvqA		138		K
1mvqA		139		D
1mvqA		140		L
1mvqA		141		I
1mvqA		142		L
1mvqA		143		Q
1mvqA		144		G
1mvqA		145		D
1mvqA		146		A
1mvqA		147		S
1mvqA		148		T
1mvqA		149		D
1mvqA		150		S
1mvqA		151		D
1mvqA		152		G
1mvqA		153		N
1mvqA		154		L
1mvqA		155		Q
1mvqA		156		L
1mvqA		157		T
1mvqA		158		R
1mvqA		159		V
1mvqA		160		S
1mvqA		161		N
1mvqA		162		G
1mvqA		163		S
1mvqA		164		P
1mvqA		165		Q
1mvqA		166		S
1mvqA		167		D
1mvqA		168		S
1mvqA		169		V
1n1qA		32		W
1n1qA		33		N
1n1qA		34		V
1n1qA		35		N
1n1qA		36		G
1n1qA		37		P
1n1qA		38		N
1n1qA		39		F
1n1qA		43		H
1n1qA		44		E
1n1qA		45		K
1n1qA		46		F
1n1qA		47		E
1n1qA		48		E
1n1qA		49		L
1n1qA		50		Y
1n1qA		51		T
1n1qA		52		E
1n1qA		53		A
1n1qA		54		S
1n1qA		55		G
1n1qA		56		H
1n1qA		57		I
1n1qA		58		D
1n1qA		59		T
1n1qA		60		L
1n1qA		61		A
1n1qA		62		E
1n1qA		63		R
1n1qA		64		V
1n3oA		118		N
1n3oA		119		T
1n3oA		120		S
1n47A		113		H
1n47A		114		D
1n47A		115		A
1namB		40		L
1namB		41		Q
1npeA		111		T
1npeA		112		Q
1npsA		45		P
1npsA		46		G
1nrjB		148		K
1nrjB		149		K
1nrjB		150		S
1nrjB		151		L
1nrjB		152		N
1nrjB		153		E
1nrjB		154		L
1nrjB		155		D
1nrjB		156		V
1nw8A		130		T
1nw8A		131		K
1nw8A		132		K
1nw8A		133		Y
1nw8A		134		F
1nw8A		135		F
1nw8A		136		D
1nw8A		137		L
1nw8A		138		D
1nw8A		139		A
1nw8A		140		V
1nw8A		141		R
1nw8A		142		E
1nw8A		143		P
1nw8A		144		Y
1nw8A		145		D
1nw8A		146		E
1nw8A		147		E
1nw8A		148		T
1nw8A		149		K
1nw8A		150		A
1nw8A		151		A
1nw8A		152		Y
1nw8A		153		M
1nw8A		154		K
1nw8A		155		D
1nw8A		156		K
1nw8A		157		R
1nw8A		158		L
1nw8A		159		N
1nw8A		160		P
1nw8A		161		E
1nw8A		162		S
1nw8A		163		V
1nw8A		164		E
1nw8A		165		K
1nw8A		166		G
1nw8A		167		R
1nw8A		168		N
1nw8A		169		P
1nw8A		170		T
1nw8A		171		N
1nw8A		172		V
1nw8A		173		W
1nw8A		174		R
1nw8A		175		M
1nw8A		176		S
1nw8A		177		R
1nw8A		178		L
1nw8A		179		N
1nw8A		180		G
1nw8A		181		N
1nw8A		182		S
1nw8A		183		L
1nw8A		184		E
1nw8A		185		R
1nw8A		186		V
1nw8A		187		G
1nw8A		188		H
1nw8A		189		P
1nw8A		190		T
1nw8A		191		Q
1nw8A		192		K
1nyaA		90		E
1nyaA		91		Q
1o4uA		116		K
1o4uA		218		N
1o4uA		219		P
1o4yA		157		R
1o4yA		158		N
1o4yA		159		P
1o4yA		160		F
1o4yA		161		T
1o4yA		162		D
1o4yA		163		Y
1o4yA		82		G
1o4yA		83		N
1o4yA		84		G
1o4yA		85		K
1o4zA		161		R
1o4zA		162		D
1o4zA		163		P
1o4zA		164		F
1o4zA		165		Q
1o4zA		166		D
1o4zA		167		Y
1o4zA		80		G
1o4zA		81		S
1o4zA		82		D
1o4zA		83		K
1o60A		155		E
1odfA		22		T
1oryA		35		Y
1oryA		36		D
1oryA		37		Q
1oryA		38		V
1oryA		39		N
1oryA		40		E
1oryA		41		L
1oryA		42		E
1oryA		43		K
1oryA		44		R
1oryA		45		K
1p4kA		100		P
1p4kA		101		H
1p4kA		102		V
1p4kA		103		M
1p4kA		104		L
1p4kA		105		V
1p4kA		106		G
1p4kA		107		D
1p4kA		108		G
1p4kA		109		A
1p4kA		110		L
1p4kA		111		E
1p4kA		112		F
1p4kA		113		A
1p4kA		114		L
1p4kA		115		S
1p4kA		116		Q
1p4kA		117		G
1p4kA		118		F
1p4kA		119		K
1p4kA		120		K
1p4kA		121		E
1p4kA		122		N
1p4kA		123		L
1p4kA		124		L
1p4kA		125		T
1p4kA		126		A
1p4kA		127		E
1p4kA		128		S
1p4kA		129		E
1p4kA		130		K
1p4kA		131		E
1p4kA		132		W
1p4kA		133		K
1p4kA		134		E
1p4kA		135		W
1p4kA		136		L
1p4kA		137		K
1p4kA		138		T
1p4kA		139		S
1p4kA		140		Q
1p4kA		141		Y
1p4kA		142		K
1p4kA		143		P
1p4kA		144		I
1p4kA		145		V
1p4kA		146		N
1p4kA		147		I
1p4kA		148		E
1p4kA		149		N
1p4kA		150		H
1p4kA		151		N
1p4kA		73		N
1p4kA		74		Y
1p4kA		75		N
1p4kA		76		I
1p4kA		77		G
1p4kA		78		S
1p4kA		79		V
1p4kA		80		A
1p4kA		81		C
1p4kA		82		M
1p4kA		83		E
1p4kA		84		H
1p4kA		85		I
1p4kA		86		K
1p4kA		87		N
1p4kA		88		P
1p4kA		89		I
1p4kA		90		S
1p4kA		91		V
1p4kA		92		A
1p4kA		93		R
1p4kA		94		A
1p4kA		95		V
1p4kA		96		M
1p4kA		97		E
1p4kA		98		K
1p4kA		99		T
1pc4A		30		N
1pc5A		30		N
1pdrA		13		G
1ptsA		34		A
1ptsA		35		V
1ptsA		36		G
1ptsA		37		N
1ptsA		38		A
1ptsA		39		E
1puiA		61		E
1puiA		62		M
1puiA		63		K
1puiA		64		R
1puiA		65		K
1puiA		66		W
1puiA		67		Q
1puiA		68		R
1puiA		69		A
1puiA		70		L
1puiA		71		G
1puiA		72		E
1puiA		73		Y
1puiA		74		L
1puiA		75		E
1puiA		76		K
1puiA		77		R
1puiA		78		Q
1puiA		79		S
1puiA		80		L
1pujA		100		F
1pujA		101		D
1pujA		102		R
1pujA		103		M
1pujA		104		R
1pujA		105		A
1pujA		106		K
1pujA		107		G
1pujA		108		V
1pujA		109		K
1pujA		110		P
1pujA		111		R
1pujA		112		A
1pujA		94		E
1pujA		95		I
1pujA		96		L
1pujA		97		Q
1pujA		98		E
1pujA		99		K
1pvhB		129		G
1pvhB		130		H
1pvhB		131		V
1pvhB		132		D
1pvhB		133		V
1pvhB		134		T
1pvhB		135		Y
1pvhB		136		G
1pvhB		137		P
1pvhB		138		D
1pvhB		139		T
1pvhB		140		S
1pvhB		141		G
1pvhB		142		K
1pvhB		143		D
1pvhB		36		A
1pvhB		37		Q
1q7fA		241		V
1q8oA		118		N
1q8oA		119		T
1qavA		13		A
1qavA		14		D
1qavA		15		A
1qokA		120		S
1r0uA		38		Y
1r0uA		39		Y
1r0uA		40		V
1r0uA		41		K
1r0uA		42		Q
1r0uA		43		N
1r0uA		44		K
1r0uA		45		V
1r0uA		46		Y
1r0uA		47		L
1r0uA		48		S
1r0uA		49		Y
1r0uA		50		Y
1r0uA		51		E
1r0uA		52		E
1r0uA		53		H
1r0uA		54		D
1r0uA		55		L
1r0uA		56		G
1r0uA		57		K
1r0uA		58		V
1r0uA		59		K
1r0uA		60		T
1r0uA		61		I
1r0uA		62		V
1r62A		58		Q
1r62A		59		A
1r62A		60		L
1r62A		61		G
1r62A		62		P
1r62A		63		E
1r62A		64		G
1r62A		65		G
1r62A		66		E
1r62A		67		I
1r62A		68		I
1r62A		69		L
1ravA		35		A
1ravA		36		V
1ravA		37		T
1ravA		38		A
1ravA		39		T
1ravA		40		S
1ravA		41		N
1ravA		42		E
1ravA		43		I
1rd5A		137		E
1rd5A		138		A
1rd5A		139		K
1rd5A		140		N
1rjvA		34		V
1rjvA		35		G
1rjvA		36		L
1rjvA		37		K
1rjvA		38		K
1rjvA		39		K
1rtp1		75		R
1sfyA		117		Q
1sfyA		118		D
1sfyA		119		N
1sfyA		39		Q
1sfyA		40		N
1sfyA		41		G
1sfyA		42		M
1sfyA		43		P
1sfyA		44		A
1sfyA		45		W
1sfyA		46		D
1sfyA		47		S
1sfyA		48		T
1sfyA		49		G
1sfyA		50		R
1sfyA		51		T
1sfyA		52		L
1sfyA		53		Y
1sfyA		54		A
1sfyA		55		K
1sfyA		56		P
1sfyA		57		V
1sfyA		58		H
1sfyA		59		I
1sfyA		60		W
1sfyA		61		D
1sfyA		62		M
1sfyA		63		T
1sfyA		64		T
1sfyA		65		G
1sfyA		66		T
1sfyA		67		V
1sfyA		68		A
1sfyA		69		S
1sfyA		70		F
1sfyA		71		E
1sfyA		72		T
1sfyA		73		R
1sfyA		74		F
1sfyA		75		S
1sfyA		76		F
1sfyA		77		S
1sfyA		78		I
1sfyA		79		E
1sfyA		80		Q
1sfyA		81		P
1sfyA		82		Y
1sfyA		83		T
1sfyA		84		R
1stpA		34		A
1stpA		35		V
1stpA		36		G
1stpA		37		N
1stpA		38		A
1stpA		39		E
1strB		34		A
1strB		35		V
1strB		36		G
1strB		37		N
1strB		38		A
1strB		39		E
1sw8A		41		Q
1sw8A		42		N
1sw8A		43		P
1t5iA		26		E
1t5iA		27		F
1t5iA		28		N
1t8xA		144		G
1t9gR		85		N
1t9gR		86		Y
1th8B		42		I
1th8B		43		R
1th8B		44		H
1th8B		45		I
1th8B		46		V
1tucA		44		L
1tucA		45		D
1tucA		46		S
1tucA		47		G
1tucA		48		T
1tucA		49		G
1tucA		50		K
1tucA		51		E
1u0aA		127		V
1u0aA		128		G
1u0aA		55		A
1u0aA		56		Y
1u0aA		57		N
1u0aA		58		K
1u4cA		164		L
1u4cA		165		I
1u4cA		166		V
1u4cA		167		G
1u4cA		168		N
1u4cA		169		N
1u4cA		170		S
1u4cA		171		Q
1u4cA		172		V
1u4cA		173		Q
1u4cA		174		W
1u4cA		40		F
1u4cA		41		D
1u4cA		42		I
1u4cA		43		Q
1u4cA		44		A
1u4cA		45		K
1u4cA		46		N
1u4cA		47		V
1u89A		92		A
1u89A		93		D
1u89A		94		A
1uhfA		20		V
1umnA		117		E
1umnA		118		E
1umzA		105		K
1umzA		106		G
1umzA		34		K
1umzA		35		Y
1umzA		36		T
1umzA		37		G
1umzA		38		T
1umzA		39		G
1umzA		40		F
1umzA		41		Q
1umzA		42		S
1umzA		43		K
1umzA		44		G
1umzA		45		S
1umzA		46		Y
1umzA		47		L
1umzA		48		F
1umzA		49		G
1umzA		50		H
1umzA		51		F
1umzA		52		S
1umzA		53		M
1umzA		54		Q
1umzA		55		M
1umzA		56		K
1umzA		57		L
1umzA		58		V
1umzA		59		P
1umzA		60		G
1umzA		61		D
1urxA		156		R
1urxA		157		N
1urxA		158		P
1urxA		159		F
1urxA		160		T
1urxA		161		D
1urxA		162		Y
1uzyA		116		Q
1uzyA		117		D
1uzyA		118		N
1v8eA		87		Q
1vc4A		204		K
1vjcA		72		P
1vpxA		146		G
1vpxA		147		F
1vyoA		34		A
1vyoA		35		V
1vyoA		36		T
1vyoA		37		A
1vyoA		38		T
1vyoA		39		S
1vyoA		40		N
1vyoA		41		E
1vyoA		42		I
1w8rA		65		K
1w8rA		66		Y
1w8rA		67		Y
1w8rA		68		D
1w8rA		69		G
1w8rA		70		S
1wbiA		36		A
1wbiA		37		V
1wbiA		38		A
1wbiA		39		D
1wbiA		40		N
1wbiA		41		P
1wbiA		42		G
1wbiA		43		N
1wbiA		44		I
1wbiA		56		R
1we4A		226		N
1wrmA		76		I
1wrmA		77		H
1wrmA		78		E
1wrmA		79		C
1wrmA		80		R
1wrmA		81		L
1wrmA		82		R
1wrmA		83		G
1wrmA		84		E
1wuvA		113		S
1wuvA		114		K
1wuvA		115		L
1wuvA		116		K
1wuvA		117		S
1wuvA		118		N
1wuvA		119		S
1wuvA		120		T
1wuvA		121		H
1wuvA		122		E
1wuvA		123		T
1wuvA		124		N
1wuvA		125		A
1wuvA		126		L
1wuvA		127		H
1wuvA		128		F
1wuvA		129		M
1wuvA		130		F
1wuvA		131		N
1wuvA		132		Q
1wuvA		133		F
1wuvA		134		S
1wuvA		135		K
1wuvA		136		D
1wuvA		137		Q
1wuvA		138		K
1wuvA		139		D
1wuvA		140		L
1wuvA		141		I
1wuvA		142		L
1wuvA		143		Q
1wuvA		144		G
1wuvA		145		D
1wuvA		146		A
1wuvA		147		T
1wuvA		148		T
1wuvA		149		G
1wuvA		150		T
1wuvA		151		D
1wuvA		152		G
1wuvA		153		N
1wuvA		154		L
1wuvA		155		E
1wuvA		156		L
1wuvA		157		T
1wuvA		158		R
1wuvA		159		V
1wuvA		160		S
1wuvA		161		S
1wuvA		162		N
1wuvA		163		G
1wuvA		164		S
1wuvA		165		P
1wuvA		166		Q
1wuvA		167		G
1wuvA		168		S
1wuvA		169		S
1wy9A		62		G
1wy9A		63		V
1wy9A		64		P
1wy9A		65		K
1wyxA		14		E
1x1oA		115		Y
1x1oA		116		V
1x1oA		117		E
1x1oA		118		A
1x1oA		119		L
1x24A		84		F
1x24A		85		R
1x24A		86		E
1x24A		87		E
1x2kA		19		R
1xm2A		85		F
1xm2A		86		R
1xm2A		87		E
1y0mA		15		Q
1y52X		34		A
1y52X		35		V
1y52X		36		A
1y52X		37		D
1y52X		38		N
1y52X		39		P
1y52X		40		G
1y52X		41		N
1y52X		42		I
1yjgA		46		K
1yltA		228		G
1ylwA		228		G
1yp8A		18		G
1yt4A		228		G
1yz4A		81		R
1yz4A		82		L
1zkrA		74		M
1zkrA		75		A
1zldA		37		N
1zm1A		162		W
1zm1A		163		V
1zm1A		164		K
1zm1A		165		V
1zm1A		166		Y
1zm1A		167		K
1zm1A		168		Y
1zm1A		169		T
1zm1A		170		P
1zm1A		171		G
1zm1A		172		Q
1zm1A		173		G
1zm1A		174		E
1zm1A		175		G
1zm1A		176		G
1zm1A		177		S
1zm1A		178		D
1zm1A		179		F
1zm1A		180		T
1zm1A		181		L
1zm1A		182		D
1zm1A		183		W
1zm1A		184		T
1zm1A		185		D
1zm1A		186		N
1zm1A		187		F
1zm1A		188		D
1zm1A		189		T
1zm1A		190		F
1zm1A		75		A
1zm1A		76		G
1zsgA		20		T
2a4yA		37		I
2a4yA		38		H
2a5bA		36		A
2a5bA		37		V
2a5bA		38		T
2a5bA		39		A
2a5bA		40		T
2a5bA		41		S
2a5bA		42		N
2a5bA		43		E
2a5bA		44		I
2a5cA		36		A
2a5cA		37		V
2a5cA		38		T
2a5cA		39		A
2a5cA		40		T
2a5cA		41		S
2a5cA		42		N
2a5cA		43		E
2a5cA		44		I
2a6vA		129		K
2a6vA		130		D
2a6vA		131		L
2a6vA		132		D
2a6vA		133		I
2a6vA		134		E
2a6vA		135		S
2a6vA		136		S
2a6yA		129		K
2a6yA		130		P
2a6yA		131		V
2a6yA		132		D
2a6yA		133		K
2a6yA		134		T
2a6yA		135		K
2a6yA		136		I
2a6yA		137		Y
2a6yA		138		D
2a6yA		73		S
2a6yA		74		G
2a6zA		131		K
2a6zA		132		P
2a6zA		133		V
2a6zA		134		D
2a6zA		135		K
2a6zA		136		T
2a6zA		137		K
2a6zA		138		I
2a6zA		139		Y
2a6zA		140		D
2a8gA		34		A
2a8gA		35		V
2a8gA		36		T
2a8gA		37		A
2a8gA		38		T
2a8gA		39		S
2a8gA		40		N
2a8gA		41		E
2a8gA		42		I
2acyA		17		V
2acyA		18		Q
2acyA		19		G
2aglA		87		D
2aglA		88		A
2aglA		89		D
2aglA		90		K
2aglA		91		L
2aglA		92		T
2aglA		93		F
2aglA		94		E
2aglA		95		K
2aglA		96		E
2ak5A		15		T
2ak5A		42		T
2ak5A		43		H
2ak5A		44		N
2araA		81		R
2araA		82		P
2araA		83		R
2araA		84		A
2araA		85		Y
2araA		86		W
2araA		87		H
2araA		88		E
2araA		89		W
2araA		90		L
2araA		91		N
2araA		92		W
2araA		93		P
2araA		94		S
2araA		95		I
2araA		96		F
2avdA		107		A
2avdA		108		E
2avdA		57		L
2avdA		58		I
2avdA		59		Q
2avdA		60		A
2avdA		61		K
2avdA		62		K
2avdA		63		A
2avdA		64		L
2avdA		65		D
2avdA		66		L
2avdA		67		G
2avdA		68		T
2avdA		69		F
2avdA		70		T
2avdA		71		G
2avdA		72		Y
2avdA		73		S
2avdA		74		A
2avdA		75		L
2avdA		76		A
2avdA		77		L
2avdA		78		A
2avdA		79		L
2avdA		80		A
2avdA		81		L
2avdA		82		P
2avdA		83		A
2awcA		65		A
2awcA		66		Y
2awcA		67		P
2awcA		68		E
2b38A		18		N
2b4lA		122		D
2b4lA		123		E
2b4lA		124		M
2b4lA		125		G
2b4lA		126		E
2b4lA		127		I
2b4lA		128		M
2b4lA		129		I
2b4lA		130		K
2b4lA		131		V
2b4lA		132		E
2b4lA		133		E
2b4lA		134		G
2b4lA		135		E
2b4lA		136		K
2b4lA		137		P
2b4lA		138		A
2b4lA		139		K
2b4lA		140		V
2b4lA		141		A
2b4lA		142		A
2b4lA		143		E
2b4lA		144		Y
2b4lA		145		V
2b4lA		146		N
2b4lA		147		K
2b4lA		148		H
2b4lA		149		K
2b4lA		150		D
2b4lA		151		Q
2b4lA		152		I
2b4lA		153		A
2b4lA		154		E
2b4lA		155		W
2b4lA		156		T
2b4lA		157		K
2b4lA		158		G
2b4lA		159		V
2b4lA		160		Q
2b4lA		161		K
2b4lA		162		V
2b4lA		163		K
2b4lA		164		G
2b4lA		165		D
2b86A		16		Q
2bbkH		139		K
2bbkH		140		A
2bbkH		141		F
2bbkH		142		K
2bbkH		143		R
2bbkH		144		M
2bbkH		145		L
2bbkH		146		D
2bbkH		147		V
2bbkH		148		P
2bbkH		149		D
2bbkH		150		C
2bbkH		151		Y
2bbkH		152		H
2bbkH		153		I
2bbkH		154		F
2bbkH		155		P
2bbkH		228		A
2bbkH		84		D
2bbkH		85		P
2bbkH		86		V
2bbkH		87		T
2bbkH		88		L
2bbkH		89		L
2bbkH		90		P
2bbkH		91		T
2bc3A		34		G
2bc3A		35		N
2bc3A		36		A
2bc3A		37		E
2bk6A		28		M
2bk6A		29		R
2bk6A		30		G
2bk6A		31		H
2bk6A		32		N
2bk6A		33		F
2bk6A		34		F
2bk6A		35		T
2bk6A		36		L
2bk6A		37		H
2bk6A		38		E
2bk6A		39		K
2bk6A		40		M
2bk6A		41		D
2bk6A		42		D
2bk6A		43		L
2bk6A		44		Y
2bk6A		45		S
2bk6A		46		E
2bk6A		47		F
2bk6A		48		G
2bk6A		49		E
2bk6A		50		Q
2bk6A		51		M
2bk6A		52		D
2bk6A		53		E
2bk6A		54		V
2bk6A		55		A
2bk6A		56		E
2bk6A		57		R
2bk6A		58		L
2bk6A		59		L
2bk6A		60		A
2bk6A		61		I
2bk6A		62		G
2bk6A		63		G
2bk6A		64		S
2bk6A		65		P
2bk6A		66		F
2bk6A		67		S
2bk6A		68		T
2bk6A		69		L
2bk6A		70		K
2bk6A		71		E
2bk6A		72		F
2bk6A		73		L
2bk6A		74		E
2bk6A		75		N
2bk6A		76		A
2bk6A		77		S
2bk6A		78		V
2bk6A		79		E
2bk6A		80		E
2bk6A		81		A
2bk6A		82		P
2bk6A		83		Y
2bk6A		84		T
2bk6A		85		K
2bk6A		86		P
2bk6A		87		K
2bk6A		88		T
2bk6A		89		M
2bkcA		29		R
2bkcA		30		G
2bqpA		109		Y
2bqpA		110		D
2bqpA		111		K
2bvzA		46		R
2bvzA		47		R
2bvzA		48		L
2bvzA		49		A
2bvzA		50		Y
2bvzA		51		P
2bvzA		52		I
2bvzA		53		A
2bvzA		54		K
2bvzA		55		D
2bxjA		46		R
2bxjA		47		R
2bxjA		48		L
2bxjA		49		A
2bxjA		50		Y
2bxjA		51		P
2bxjA		52		I
2bxjA		53		A
2bxjA		54		K
2bxjA		55		D
2c4iA		169		S
2camA		35		A
2camA		36		V
2camA		37		T
2camA		38		A
2camA		39		T
2camA		40		S
2camA		41		N
2camA		42		E
2camA		43		I
2cc1A		224		D
2cf7A		122		E
2cf7A		123		E
2cf7A		32		W
2cf7A		33		Y
2cf7A		34		M
2cf7A		35		R
2cf7A		36		G
2cf7A		37		R
2cf7A		38		G
2cf7A		39		F
2cf7A		42		W
2cf7A		43		H
2cf7A		44		P
2cf7A		45		K
2cf7A		46		M
2cf7A		47		D
2cf7A		48		E
2cf7A		49		Y
2cf7A		50		M
2cf7A		51		E
2cf7A		52		E
2cf7A		53		I
2cf7A		54		D
2cf7A		55		G
2cf7A		56		Y
2cf7A		57		L
2cf7A		58		A
2cf7A		59		E
2cf7A		60		M
2cf7A		61		S
2cf7A		62		E
2cf7A		63		R
2cf7A		64		L
2cjtA		104		S
2cjtA		105		G
2cjtA		106		T
2cjtA		107		K
2cnaA		116		K
2cnaA		117		S
2cnaA		118		N
2cnaA		119		S
2cnaA		120		T
2cnaA		121		H
2cnaA		122		Q
2cnaA		123		T
2cnaA		124		D
2cnaA		125		A
2cnaA		126		L
2cnaA		127		H
2cnaA		128		F
2cnaA		129		M
2cnaA		130		F
2cnaA		131		N
2cnaA		132		Q
2cnaA		133		F
2cnaA		134		S
2cnaA		135		K
2cnaA		136		D
2cnaA		137		Q
2cnaA		138		K
2cnaA		139		D
2cnaA		140		L
2cnaA		141		I
2cnaA		142		L
2cnaA		143		Q
2cnaA		144		G
2cnaA		145		D
2cnaA		146		A
2cnaA		147		T
2cnaA		148		T
2cnaA		149		G
2cnaA		150		T
2cnaA		151		D
2cnxA		114		N
2cnxA		115		L
2cnxA		116		I
2cnxA		117		V
2cnxA		118		S
2cnxA		119		G
2cnxA		120		S
2cnxA		121		F
2cnxA		122		D
2cnxA		123		E
2cnxA		124		S
2co0A		112		N
2co0A		113		L
2co0A		114		I
2co0A		115		V
2co0A		116		S
2co0A		117		G
2co0A		118		S
2co0A		119		F
2co0A		120		D
2co0A		121		E
2co0A		122		S
2creA		19		D
2cwmA		113		S
2cwmA		114		K
2cwmA		115		L
2cwmA		116		K
2cwmA		117		S
2cwmA		118		N
2cwmA		119		S
2cwmA		120		T
2cwmA		121		H
2cwmA		122		E
2cwmA		123		T
2cwmA		124		N
2cwmA		125		A
2cwmA		126		L
2cwmA		127		H
2cwmA		128		F
2cwmA		129		V
2cwmA		130		F
2cwmA		131		N
2cwmA		132		Q
2cwmA		133		F
2cwmA		134		S
2cwmA		135		K
2cwmA		136		D
2cwmA		137		Q
2cwmA		138		K
2cwmA		139		D
2cwmA		140		L
2cwmA		141		I
2cwmA		142		L
2cwmA		143		Q
2cwmA		144		G
2cwmA		145		D
2cwmA		146		A
2cwmA		147		T
2cwmA		148		T
2cwmA		149		G
2cwmA		150		T
2cwmA		151		D
2cwmA		152		G
2cwmA		153		N
2cwmA		154		L
2cwmA		155		E
2cwmA		156		L
2cwmA		157		T
2cwmA		158		R
2cwmA		159		V
2cwmA		160		S
2cwmA		161		S
2cwmA		162		N
2cwmA		163		G
2cwmA		164		S
2cwmA		165		P
2cwmA		166		Q
2cwmA		167		G
2cwmA		168		S
2cwmA		169		S
2cxcA		19		T
2cxcA		20		A
2cxcA		21		Y
2cxcA		22		R
2cz4A		42		G
2cz4A		43		S
2cz4A		44		R
2cz4A		45		G
2cz4A		46		I
2cz4A		47		R
2cz4A		48		S
2cz4A		49		V
2cz4A		50		D
2cz4A		51		W
2d3pA		113		S
2d3pA		114		K
2d3pA		115		L
2d3pA		116		K
2d3pA		117		T
2d3pA		118		N
2d3pA		119		S
2d3pA		120		T
2d3pA		121		A
2d3pA		122		D
2d3pA		123		A
2d3pA		124		Q
2d3pA		125		S
2d3pA		126		L
2d3pA		127		H
2d3pA		128		F
2d3pA		129		T
2d3pA		130		F
2d3pA		131		N
2d3pA		132		Q
2d3pA		133		F
2d3pA		134		S
2d3pA		135		Q
2d3pA		136		N
2d3pA		137		P
2d3pA		138		K
2d3pA		139		D
2d3pA		140		L
2d3pA		141		I
2d3pA		142		L
2d3pA		143		Q
2d3pA		144		G
2d3pA		145		D
2d3pA		146		A
2d3pA		147		S
2d3pA		148		T
2d3pA		149		D
2d3pA		150		S
2d3pA		151		D
2d3pA		152		G
2d3pA		153		N
2d3pA		154		L
2d3pA		155		Q
2d3pA		156		L
2d3pA		157		T
2d3pA		158		R
2d3pA		159		V
2d3pA		160		S
2d3pA		161		N
2d3pA		162		G
2d3pA		163		S
2d3pA		164		P
2d3pA		165		Q
2d3pA		166		S
2d3pA		167		N
2d3pA		168		S
2d80A		178		A
2d80A		179		R
2d80A		180		N
2d80A		181		T
2d80A		182		G
2d80A		183		T
2d80A		184		L
2d80A		185		S
2d80A		186		G
2d80A		187		S
2d80A		188		V
2d80A		189		L
2d80A		190		S
2d80A		191		F
2d80A		192		A
2d80A		193		Q
2d80A		194		S
2d80A		195		G
2d80A		196		S
2d80A		197		Y
2d80A		198		G
2d80A		199		A
2d80A		200		N
2d80A		201		G
2d80A		202		M
2d81A		178		A
2d81A		179		R
2d81A		180		N
2d81A		181		T
2d81A		182		G
2d81A		183		T
2d81A		184		L
2d81A		185		S
2d81A		186		G
2d81A		187		S
2d81A		188		V
2d81A		189		L
2d81A		190		S
2d81A		191		F
2d81A		192		A
2d81A		193		Q
2d81A		194		S
2d81A		195		G
2d81A		196		S
2d81A		197		Y
2d81A		198		G
2d81A		199		A
2d81A		200		N
2d81A		201		G
2d81A		202		M
2dbmA		19		E
2df6A		16		T
2dl4A		19		Q
2dnuA		20		Q
2dqwA		66		G
2e2aA		32		E
2e2aA		33		N
2e2aA		34		G
2eriA		27		N
2esbA		80		Q
2esbA		81		G
2eswA		17		T
2fd2A		30		N
2fhlA		34		A
2fhlA		35		V
2fhlA		36		A
2fhlA		37		D
2fhlA		38		N
2fhlA		39		P
2fhlA		40		G
2fhlA		41		N
2fhlA		42		I
2fpbA		214		G
2fpbA		215		T
2fzfA		39		I
2g99A		113		N
2g99A		114		L
2g99A		115		I
2g99A		116		V
2g99A		117		S
2g99A		118		G
2g99A		119		S
2g99A		120		F
2g99A		121		D
2g99A		122		E
2g99A		123		S
2g9aA		84		D
2gdfA		113		S
2gdfA		114		K
2gdfA		115		L
2gdfA		116		K
2gdfA		117		T
2gdfA		118		E
2gdfA		119		N
2gdfA		120		S
2gdfA		121		L
2gdfA		122		H
2gdfA		123		F
2gdfA		124		S
2gdfA		125		F
2gdfA		126		H
2gdfA		127		K
2gdfA		128		F
2gdfA		129		S
2gdfA		130		Q
2gdfA		131		N
2gdfA		132		P
2gdfA		133		K
2gdfA		134		D
2gdfA		135		L
2gdfA		136		I
2gdfA		137		L
2gdfA		138		Q
2gdfA		139		G
2gdfA		140		D
2gdfA		141		A
2gdfA		142		F
2gdfA		143		T
2gdfA		144		D
2gdfA		145		S
2gdfA		146		D
2gdfA		147		G
2gdfA		148		N
2gdfA		149		L
2gdfA		150		E
2gdfA		151		L
2gdfA		152		T
2gdfA		153		K
2gdfA		154		V
2gdfA		155		Q
2gdfA		156		G
2gdfA		157		N
2gdfA		158		S
2gdnA		227		T
2ghwB		117		S
2ghwB		118		G
2ghwB		119		G
2ghwB		120		S
2gj0A		23		S
2gjjA		115		K
2gjjA		116		R
2gjjA		117		G
2gyqA		130		E
2gyqA		131		L
2gyqA		132		G
2gyqA		133		H
2gyqA		41		T
2h13A		111		N
2h13A		112		L
2h13A		113		I
2h13A		114		V
2h13A		115		S
2h13A		116		G
2h13A		117		S
2h13A		118		F
2h13A		119		D
2h13A		120		E
2h13A		121		S
2h68A		112		N
2h68A		113		L
2h68A		114		I
2h68A		115		V
2h68A		116		S
2h68A		117		G
2h68A		118		S
2h68A		119		F
2h68A		120		D
2h68A		121		E
2h68A		122		S
2h9lA		129		N
2h9lA		130		L
2h9lA		131		I
2h9lA		132		V
2h9lA		133		S
2h9lA		134		G
2h9lA		135		S
2h9lA		136		F
2h9lA		137		D
2h9lA		138		E
2h9lA		139		S
2hcmA		85		A
2hcmA		86		V
2hcmA		87		R
2hcmA		88		D
2hcmA		89		G
2hcmA		90		G
2hxcA		292		T
2hxcA		86		D
2hxcA		87		A
2hxcA		88		D
2hxcA		89		K
2hxcA		90		L
2hxcA		91		T
2hxcA		92		F
2hxcA		93		E
2hxcA		94		K
2hxcA		95		E
2ixqB		123		K
2ixqB		124		D
2ixqB		125		N
2ixqB		126		K
2ixqB		127		Q
2izbA		34		A
2izbA		35		V
2izbA		36		G
2izbA		37		N
2izbA		38		A
2izbA		39		E
2j3tC		111		N
2j3tC		112		P
2j3tC		113		L
2j3tC		114		C
2j3tC		115		P
2j3tC		116		L
2j3tC		117		G
2j3tC		118		Q
2j3tC		119		T
2jb9A		104		P
2nq3A		110		G
2nq3A		111		D
2nq3A		112		K
2nq3A		113		E
2nq3A		114		P
2nq3A		115		T
2nq3A		116		E
3hhrA		129		L
3hhrA		130		E
3hhrA		131		D
3hhrA		132		G
3hhrA		133		S
3hhrA		134		P
3hhrA		135		R
3hhrA		136		T
3hhrA		137		G
3hhrA		138		Q
3hhrA		139		I
3hhrA		140		F
3hhrA		141		K
3hhrA		142		Q
3hhrA		143		T
3hhrA		144		Y
3hhrA		145		S
3hhrA		146		K
3hhrA		147		F
3hhrA		148		D
3hhrA		40		Q
3hhrA		41		K
3hhrA		42		Y
3hhrA		43		S
3hhrA		44		F
3hhrA		45		L
3hhrA		46		Q
3hhrA		47		N
3hhrA		48		P
3hhrA		49		Q
3hhrA		50		T
3hhrA		51		S
3hhrA		52		L
3hhrA		53		C
3hhrA		54		F
3hhrA		55		S
3hhrA		56		E
3hhrA		57		S
3hhrA		58		I
3hhrA		59		P
3hhrA		60		T
3hhrA		61		P
3hhrA		62		S
3hhrA		63		N
3hhrA		64		R
3hhrA		65		E
3hhrA		66		E
9gacA		100		H
9gacA		101		V
9gacA		102		M
9gacA		103		L
9gacA		104		V
9gacA		105		G
9gacA		106		D
9gacA		107		G
9gacA		108		A
9gacA		109		L
9gacA		110		E
9gacA		111		F
9gacA		112		A
9gacA		113		L
9gacA		114		S
9gacA		115		Q
9gacA		116		G
9gacA		117		F
9gacA		118		K
9gacA		119		K
9gacA		120		E
9gacA		121		N
9gacA		122		L
9gacA		123		L
9gacA		124		T
9gacA		125		A
9gacA		126		E
9gacA		127		S
9gacA		128		E
9gacA		129		K
9gacA		130		E
9gacA		131		W
9gacA		132		K
9gacA		133		E
9gacA		134		W
9gacA		135		L
9gacA		136		H
9gacA		137		D
9gacA		72		N
9gacA		73		Y
9gacA		74		N
9gacA		75		I
9gacA		76		G
9gacA		77		S
9gacA		78		V
9gacA		79		A
9gacA		80		C
9gacA		81		M
9gacA		82		E
9gacA		83		H
9gacA		84		I
9gacA		85		K
9gacA		86		N
9gacA		87		P
9gacA		88		I
9gacA		89		S
9gacA		90		V
9gacA		91		A
9gacA		92		R
9gacA		93		A
9gacA		94		V
9gacA		95		M
9gacA		96		E
9gacA		97		K
9gacA		98		T
9gacA		99		P
9gafA		100		H
9gafA		101		V
9gafA		102		M
9gafA		103		L
9gafA		104		V
9gafA		105		G
9gafA		106		D
9gafA		107		G
9gafA		108		A
9gafA		109		L
9gafA		110		E
9gafA		111		F
9gafA		112		A
9gafA		113		L
9gafA		114		S
9gafA		115		Q
9gafA		116		G
9gafA		117		F
9gafA		118		K
9gafA		119		K
9gafA		120		E
9gafA		121		N
9gafA		122		L
9gafA		123		L
9gafA		124		T
9gafA		125		A
9gafA		126		E
9gafA		127		S
9gafA		128		E
9gafA		129		K
9gafA		130		E
9gafA		131		W
9gafA		132		K
9gafA		133		E
9gafA		134		W
9gafA		135		L
9gafA		136		Y
9gafA		137		K
9gafA		138		P
9gafA		139		I
9gafA		140		V
9gafA		141		N
9gafA		142		I
9gafA		143		E
9gafA		144		N
9gafA		145		H
9gafA		146		D
9gafA		72		N
9gafA		73		Y
9gafA		74		N
9gafA		75		I
9gafA		76		G
9gafA		77		S
9gafA		78		V
9gafA		79		A
9gafA		80		C
9gafA		81		M
9gafA		82		E
9gafA		83		H
9gafA		84		I
9gafA		85		K
9gafA		86		N
9gafA		87		P
9gafA		88		I
9gafA		89		S
9gafA		90		V
9gafA		91		A
9gafA		92		R
9gafA		93		A
9gafA		94		V
9gafA		95		M
9gafA		96		E
9gafA		97		K
9gafA		98		T
9gafA		99		P

### IndependentSet, entlist:
PDB entry
==========
1fy2A
1jmxB
1mfiA
2j9lA
2nyiA
### IndependentSet, linkers:
PDB entry	Residues	Sequence
=========================================
1fy2A		29-30		NG
1jmxB		236-236		H
1mfiA		46-53		LMTFSGTN
2j9lA		69-82		NARKKQDGVVSTSI
2j9lA		74-75		QD
2nyiA		126-129		APFA

### IndependentSet, linkerRes:
PDB entry	Residue		Amino Acid
===========================================
1fy2A		29		N
1fy2A		30		G
1jmxB		236		H
1mfiA		46		L
1mfiA		47		M
1mfiA		48		T
1mfiA		49		F
1mfiA		50		S
1mfiA		51		G
1mfiA		52		T
1mfiA		53		N
2j9lA		69		N
2j9lA		70		A
2j9lA		71		R
2j9lA		72		K
2j9lA		73		K
2j9lA		74		Q
2j9lA		75		D
2j9lA		76		G
2j9lA		77		V
2j9lA		78		V
2j9lA		79		S
2j9lA		80		T
2j9lA		81		S
2j9lA		82		I
2nyiA		126		A
2nyiA		127		P
2nyiA		128		F
2nyiA		129		A


==> Round005-Results <==
### PredictedLinkers-1askA_48-75:
Label		Energy score		RMSD		Sequence
=================================================================
Native		  -23739.47		0.000		KAAIVEKLSSLPFQKIQASITAQDHQPT
Reference	  -23156.99		N/A    		GGGGGGGGGGGGGGGGGGGGGGGGGGGG

Designed-01	  -24358.43		24.641		FCGLDEKSNELDKFALDPQDFNEFHDET
Designed-02	  -24235.11		27.069		FERKGRKTSHKEVDTNSGKSNPATITEL
Designed-03	  -24084.33		25.972		AEKTTYSVLLDGDTFRTEWKRLYIPDPA
Designed-04	  -24041.68		14.330		QVPLKQEQHQPSEPDHEDAKDLNTSGNG
Designed-05	  -24001.65		16.139		SGHYSEYGPSKDPKEPGRTGDQHTLQNS
Designed-06	  -23832.68		21.626		LRDEKILKPGLVDNNSEYRDILGNQPKE
Designed-07	  -23829.00		26.503		LPFYEKDETNINRDGVSKSRHTSVLQIS
Designed-08	  -23828.28		23.175		LYHVTNAYDKTHYKLMRSYYPNGPPDGS
Designed-09	  -23802.19		32.686		GRIHKVGEHNYPIEKYPYFWELDKDDEL
Designed-10	  -23758.44		29.016		FPTSSNVNGLQTETSTEQHLSDPKVTQI
Designed-11	  -23593.01		26.906		IGKPYTNDEHDSRGEYFRTVKTGTISLE
Designed-12	  -23546.39		31.544		TIFANEGSISDFDGLPSRPMKKTTLVFS
Designed-13	  -23506.84		12.335		IIKIPQPYTPNDGDQQQKNVCHDPLSKE
Designed-14	  -23485.84		27.923		LFVEQWSMSLVDQESPNEPQASPLYAYN
Designed-15	  -23363.32		26.446		VAVPNQPRSEQMKRVHFLPMSELWLNWT
Designed-16	  -23351.06		27.410		TYLSAMNKTPRDEKQQYPPAYANWEPTL
Designed-17	  -23296.88		22.672		IKLTFVLDWEGQGVQTSHSDDYPTCRDD
Designed-18	  -23143.58		22.944		FSLTDLKGLKFEDISEEDPDPNEKSGRM
Designed-19	  -23046.55		26.441		TLHGLMDRQEPQPSTRPEKGSHGGFCYQ
Designed-20	  -22797.41		22.951		LSSHVIIFQTAEGLPNYDEYGGAQTPSF


### PredictedLinkers-1brlA_157-164:
Label		Energy score		RMSD		Sequence
=================================================================
Native		  -68113.20		0.000		QLNPSAYT
Reference	  -67728.30		N/A    		GGGGGGGG

Designed-01	  -69907.80		2.758		ITDLTQGL
Designed-02	  -69905.10		5.070		LIHGLDRE
Designed-03	  -69865.60		4.716		FTLKRTKA
Designed-04	  -69779.10		3.819		LRHYFEQK
Designed-05	  -69760.00		3.308		VYQAKVSL
Designed-06	  -69714.30		2.930		KTEFLEPY
Designed-07	  -69596.60		3.357		YQNRDKTG
Designed-08	  -69570.70		2.823		FLMSDPLF
Designed-09	  -69502.60		2.995		ICLQAPNK
Designed-10	  -69444.90		3.921		FPARNGDS
Designed-11	  -69435.50		3.664		LHLSTSME
Designed-12	  -69419.40		4.010		LLEYGILS
Designed-13	  -69341.30		3.504		VTDTLELR
Designed-14	  -69124.90		3.780		TWFPYGTF
Designed-15	  -68932.90		4.755		TATEFNQT
Designed-16	  -68928.50		4.793		PLPAFPIT
Designed-17	  -68808.10		3.334		SCHERGLF
Designed-18	  -68806.20		3.739		GVYTHFVL
Designed-19	  -68489.60		3.861		VDNYLTGQ
Designed-20	  -38740.05		4.417		VNTMLYAT


### PredictedLinkers-1fpzA_109-109:
Label		Energy score		RMSD		Sequence
=================================================================
Native		  -32794.64		0.000		Y
Reference	  -32713.58		0.460  		G

Designed-01	  -33581.92		0.272		K
Designed-02	  -33480.54		1.376		E
Designed-03	  -33441.70		1.011		F
Designed-04	  -33427.47		1.797		W
Designed-05	  -33378.90		3.891		A
Designed-06	  -33356.10		2.261		I
Designed-07	  -33352.53		1.364		N
Designed-08	  -33342.98		3.995		V
Designed-09	  -33264.54		0.258		D
Designed-10	  -33191.98		0.492		S
Designed-11	  -33069.93		1.580		Q
Designed-12	  -32941.04		0.460		G
Designed-13	  -32785.92		1.375		T
Designed-14	  -32714.08		1.435		R


### PredictedLinkers-1fy2A_29-30:
Label		Energy score		RMSD		Sequence
=================================================================
Native		  -42527.21		0.000		NG
Reference	  -42444.21		N/A    		GG

Designed-01	  -43301.17		1.349		YN
Designed-02	  -43270.50		1.143		VN
Designed-03	  -43159.96		1.484		FQ
Designed-04	  -43135.37		1.356		QE
Designed-05	  -43061.91		1.386		FK
Designed-06	  -42993.40		1.240		LH
Designed-07	  -42959.88		0.815		AG
Designed-08	  -42905.42		1.395		EA
Designed-09	  -42865.40		0.881		NV
Designed-10	  -42792.99		2.086		EE
Designed-11	  -42759.58		1.112		DN
Designed-12	  -42666.33		0.794		TD
Designed-13	  -42643.43		1.143		AE
Designed-14	  -42615.37		1.152		RK
Designed-15	  -42571.84		1.097		VG
Designed-16	  -42563.69		1.733		QY
Designed-17	  -42526.68		1.077		PD
Designed-18	  -42467.01		0.950		KR
Designed-19	  -42462.26		1.039		FN
Designed-20	  -42440.20		1.148		LV


### PredictedLinkers-1jmxB_236-236:
Label		Energy score		RMSD		Sequence
=================================================================
Native		  -69994.40		0.000		H
Reference	  -69637.20		N/A    		G

Designed-01	  -70712.30		0.231		W
Designed-02	  -70625.40		0.306		A
Designed-03	  -70324.10		0.136		D
Designed-04	  -70291.10		0.565		H
Designed-05	  -70214.80		0.510		I
Designed-06	  -70206.20		0.982		L
Designed-07	  -70128.20		0.216		F
Designed-08	  -70107.00		0.818		E
Designed-09	  -70095.90		0.272		Y
Designed-10	  -69799.80		0.494		K
Designed-11	  -69735.80		0.292		V
Designed-12	  -69712.60		0.328		S
Designed-13	  -40354.53		0.407		R


### PredictedLinkers-1mfiA_46-53:
Label		Energy score		RMSD		Sequence
=================================================================
Native		  -20679.93		0.000		LMTFSGTN
Reference	  -20878.60		N/A    		GGGGGGGG

Designed-01	  -21413.06		6.335		QKKEKTYE
Designed-02	  -21288.09		7.386		IAEGLKEN
Designed-03	  -21241.46		5.971		KVFSLEIT
Designed-04	  -21221.02		12.704		YRLTWEET
Designed-05	  -21052.59		10.706		NSSEYRYE
Designed-06	  -20961.59		10.401		LRNVSYSV
Designed-07	  -20939.54		2.977		YGLDKSTN
Designed-08	  -20908.55		13.568		TASRKNLK
Designed-09	  -20871.52		7.820		RVDYLENR
Designed-10	  -20870.70		12.589		LDFSMGFT
Designed-11	  -20747.57		9.367		WYIPHVRS
Designed-12	  -20673.89		11.004		YTQFNLTG
Designed-13	  -20660.61		11.596		TYIFCRDF
Designed-14	  -20655.20		8.773		GWKLGTRP
Designed-15	  -20590.09		11.576		FVNRQQTQ
Designed-16	  -20581.71		9.926		FRGPSYTR
Designed-17	  -20519.41		9.383		FLFHQRRE
Designed-18	  -20505.12		5.355		HDFSDNNR
Designed-19	  -20502.22		10.346		SYPWPFGY
Designed-20	  -20285.46		10.086		VCIPESDS


### PredictedLinkers-1pt0A_15-49:
Label		Energy score		RMSD		Sequence
=================================================================
Native		  -20087.20		0.000		KVTHADLHYEGSACAIDQDFLDAAGILENEAIDIW
Reference	  -19267.58		N/A    		GGGGGGGGGGGGGGGGGGGGGGGGGGGGGGGGGGG

Designed-01	  -21083.95		25.401		GINPDGLRREPKTYQLIFVAETSKSEFSIVDTKPM
Designed-02	  -21060.29		26.365		LKYTEKGTRHPNTDAEHDELRAEFLHEKNHNKASA
Designed-03	  -20960.86		23.770		WSSSQDSSQKQGAGREKFGSLKDGASERNMDAFEL
Designed-04	  -20953.21		21.574		MKLYEEAYHQFRSSADNHSEKDENSAISYDFRSEP
Designed-05	  -20928.52		23.099		IYTITRYLLDKVRNKTSHDDHGEGWDYLDLWLLRA
Designed-06	  -20661.93		23.172		VLLKASYASTRGVEDKYKKPIVKYPNESDLDEWSQ
Designed-07	  -20550.52		24.959		LIRHRDYTEEKELEHENDKANTFSSGSHWGGTFLW
Designed-08	  -20489.77		21.274		SILQKSDMDRETKQSNSFYFNSTGDDRSTHYGNWA
Designed-09	  -20417.32		22.476		LLIERLKNPENDTYFFAAQVSPSDEKVKAQEQNNR
Designed-10	  -20306.61		25.772		DGFDETGNFDESSQFSPSTRMSENSNETQWDVNVM
Designed-11	  -20237.12		20.235		ITHGVKETTLYTYGPTDPRNDNPTKSGHSPSGLVQ
Designed-12	  -20173.33		26.654		SIIYRQTDPDNHYTYKQATLFSQKTTSHVPYTEAT
Designed-13	  -20140.30		25.520		TLLTFYHHYGRSGIPFSGTVLWYEPFDINTHETGA
Designed-14	  -20117.46		26.627		LSPDPEKYRHTHSESLVTFNTEQVPNYGENNIFLW
Designed-15	  -20064.65		22.456		IANPEGSGSPGNNLGQYPFHDTPTNRNCTHEKLAT
Designed-16	  -19893.29		25.699		FPNTREKKFQESPAAHTGIKGLRSIYPKCHYSEYT
Designed-17	  -19829.15		24.154		AVSTSRNQKAPKYSETLYLFIRNDTQHRDQRALLT
Designed-18	  -19647.31		24.320		PSIRQYRVRQITVPPTFLNALKLPPEPQGSPVLKI
Designed-19	  -19380.08		24.568		FIAELDKKEERNFNQKGRKWAVPTRPTKRLLAIMA
Designed-20	   -7842.51		24.910		SLGWRTELPTPKIKVRKREAGVKVLASGDAWLDLG


### PredictedLinkers-1t64A_112-116:
Label		Energy score		RMSD		Sequence
=================================================================
Native		  -72227.90		0.000		CLIDG
Reference	  -72110.40		N/A    		GGGGG

Designed-01	  -74033.80		5.647		DNKVY
Designed-02	  -73743.20		4.824		IDGNL
Designed-03	  -73647.30		3.416		TAHTV
Designed-04	  -73588.80		5.415		FTLND
Designed-05	  -73585.20		5.677		WLGDD
Designed-06	  -73437.30		5.113		VLTLL
Designed-07	  -73407.30		4.401		WLKNK
Designed-08	  -73371.60		5.737		GDGYL
Designed-09	  -73322.80		3.160		ITVIE
Designed-10	  -73260.00		5.426		TLFHA
Designed-11	  -73193.70		5.540		ERVNF
Designed-12	  -73140.70		4.188		VTWGS
Designed-13	  -73125.70		5.944		TFVST
Designed-14	  -72713.50		5.072		IIRVP
Designed-15	  -72672.20		4.387		NVLPY
Designed-16	  -72286.90		4.391		SIHNS
Designed-17	  -72223.00		4.994		LHSLV
Designed-18	  -71879.00		6.053		TSVHR
Designed-19	  -47929.29		4.824		LTMSY
Designed-20	  -47847.01		6.124		MEHQI


### PredictedLinkers-1tmjA_48-48:
Label		Energy score		RMSD		Sequence
=================================================================
Native		  -29667.75		0.000		Q
Reference	  -29783.44		1.025  		G

Designed-01	  -29922.05		1.025		G
Designed-02	  -29887.39		0.632		T
Designed-03	  -29843.93		3.624		Y
Designed-04	  -29808.47		0.879		A
Designed-05	  -29718.42		1.241		Q
Designed-06	  -29712.26		0.745		R
Designed-07	  -29663.60		1.521		M
Designed-08	  -29625.30		0.673		S
Designed-09	  -29607.07		5.097		P
Designed-10	  -29411.00		1.491		H
Designed-11	  -29395.95		72.199		N
Designed-12	  -29156.91		71.651		I


### PredictedLinkers-1y2tA_74-120:
Label		Energy score		RMSD		Sequence
=================================================================
Native		  -24650.08		0.000		KRWCDIVTNLTNEQTALVINQEYYGVPIRDQARENQLTSYNVANAKG
Reference	  -24784.05		N/A    		GGGGGGGGGGGGGGGGGGGGGGGGGGGGGGGGGGGGGGGGGGGGGGG

Designed-01	  -26795.05		20.441		LIVNADDYTYPNESGEHDAYRVPDSERGDSNLRGHSDNAYGMYDNTK
Designed-02	  -26715.16		17.889		YSQDKYSSYNNNNFSFAKEYLAKPQGDLLEKDEGFHSAWLAHLNVNI
Designed-03	  -26692.44		24.498		DTTKDETERNKKYDGRDLFLSDGTYVSAISKTNEKLMQIQSYQDILQ
Designed-04	  -26466.69		23.246		PHEKTYDIATLIKPWTQTRNTKEEHAHNNDVKPDDKFLEFQYALLGT
Designed-05	  -26441.00		25.312		STNIYQKNFKQDEEHQHDEWKRHDELDIEDRMSEQHNQIGNFSTLTL
Designed-06	  -26303.40		26.582		MVTDKTEEKCDMVEDKIVTNDTQIFTRRRNSIPVFYATSTKEEAPTL
Designed-07	  -26271.61		19.445		QSMLASHTENEQRALRDQKANKILQKYQAFLPRERSIGKLDVKLEET
Designed-08	  -26195.05		19.888		PARENHKTPDIQSSPYGVTAVSQDNKATVALKKSVLSKGNNDSYQRA
Designed-09	  -26045.15		18.041		LEQDRNNKFENNTSWYTNEEEYFDADSPRDNIPAADLTSAGIQDFFV
Designed-10	  -26026.49		19.765		EQGNVLPDDREDCKEKVSPLTDQTPYEPEFDKSQTNPYEDEHFVQPY
Designed-11	  -25997.29		37.776		FTFALDNNAEKRYQDYESTRPLSTEGNPAGKLYKNRDTFKKPSWRHE
Designed-12	  -25994.65		21.347		SNRNPEAQGVEAGSSGAKEPPGYTKNTVKYKAAIHAEGLQKGQMVYF
Designed-13	  -25980.66		15.581		NYNDHTSLAEFRSQDDRAQKTLGFHTRNERDSVYSLTPNRFDFIIDI
Designed-14	  -25959.30		18.915		EAIGNDDTADADEDKQENDIYLYPDDAAAEHRSLTQKQPHTFADWAV
Designed-15	  -25942.07		23.444		TGEILKSDNTEDDEANCRGLGWDHQTETIPGPKIPKDMLWRKEEWVW
Designed-16	  -25824.08		22.031		VVEITKKDRRTLYNKDDADNSATLHESMVYGFYFENNQASSAEDTAA
Designed-17	  -25821.22		15.915		ENYSQSFGGQKSYSTHIENDSNSLIIGKSERAKPANHDAVDNSVFNC
Designed-18	  -25615.69		18.542		RDPANEVYFSRVALPTHDFWFSSDNDPVLTTQDEGSKPGEHTNVTEE
Designed-19	  -25587.56		19.884		PNSLPSQDTLMRQESEKTDGRSSLRAPERAKCGQGPTPRNEVLLLNG
Designed-20	  -25266.49		21.159		SLVSWQESYGQQEAKIPSHQELNGPAQEQARNDDIVPNNAVLDDYSM


### PredictedLinkers-1yn9A_111-111:
Label		Energy score		RMSD		Sequence
=================================================================
Native		  -32734.94		0.000		P
Reference	  -33362.23		0.610  		G

Designed-01	  -33875.64		0.438		E
Designed-02	  -33861.38		0.610		G
Designed-03	  -33856.33		0.186		Y
Designed-04	  -33758.95		0.586		A
Designed-05	  -33753.09		0.221		Q
Designed-06	  -33636.36		0.339		R
Designed-07	  -33597.49		0.350		T
Designed-08	  -33516.08		1.252		P
Designed-09	  -33478.35		0.350		H
Designed-10	  -33328.99		0.485		N
Designed-11	  -33163.49		0.430		S


### PredictedLinkers-1ywfA_116-116:
Label		Energy score		RMSD		Sequence
=================================================================
Native		  -45888.52		0.000		L
Reference	  -45468.83		N/A    		G

Designed-01	  -46486.34		0.421		I
Designed-02	  -46412.55		0.372		M
Designed-03	  -46408.71		0.465		D
Designed-04	  -46381.65		0.373		N
Designed-05	  -46254.04		0.557		A
Designed-06	  -46163.31		0.146		L
Designed-07	  -46067.20		0.271		W
Designed-08	  -45739.77		0.392		V
Designed-09	  -45707.72		0.705		K
Designed-10	  -45519.47		0.434		S


### PredictedLinkers-2bm8A_79-79:
Label		Energy score		RMSD		Sequence
=================================================================
Native		  -45176.89		0.000		L
Reference	  -44990.35		N/A    		G

Designed-01	  -45491.77		0.493		L
Designed-02	  -45434.18		0.258		K
Designed-03	  -45398.59		0.197		F
Designed-04	  -45188.00		0.266		N
Designed-05	  -45129.28		0.411		I
Designed-06	  -45094.67		1.204		P
Designed-07	  -45072.25		0.537		V
Designed-08	  -44890.74		1.213		Y
Designed-09	  -44845.96		1.215		A
Designed-10	  -44746.09		0.909		E
Designed-11	  -44614.96		0.331		D
Designed-12	  -44518.81		0.208		T


### PredictedLinkers-2inpC_133-135:
Label		Energy score		RMSD		Sequence
=================================================================
Native		  -65692.40		0.000		ATA
Reference	  -66236.60		N/A    		GGG

Designed-01	  -67270.70		1.397		IAW
Designed-02	  -67204.60		1.437		GLM
Designed-03	  -67156.20		1.013		FAA
Designed-04	  -67126.00		1.307		WLE
Designed-05	  -67052.60		1.101		TEF
Designed-06	  -66911.20		1.643		YSC
Designed-07	  -66846.30		1.079		VTV
Designed-08	  -66748.80		1.576		YFV
Designed-09	  -66744.90		1.215		YFW
Designed-10	  -66731.10		0.618		CVW
Designed-11	  -66440.70		1.332		HFL
Designed-12	  -66431.10		1.241		YVS
Designed-13	  -66393.00		0.516		WLQ
Designed-14	  -66372.90		1.926		LFW
Designed-15	  -66353.10		1.377		FVF
Designed-16	  -66255.20		2.252		FGC
Designed-17	  -66211.50		1.017		LLQ
Designed-18	  -66131.80		0.968		LNT
Designed-19	  -66100.60		1.002		VGV
Designed-20	  -65749.10		0.834		ARF


### PredictedLinkers-2iyhA_84-86:
Label		Energy score		RMSD		Sequence
=================================================================
Native		  -55927.72		0.000		VQI
Reference	  -55928.48		N/A    		GGG

Designed-01	  -58013.80		2.679		PIL
Designed-02	  -57671.90		3.036		LNL
Designed-03	  -57552.70		2.377		AIH
Designed-04	  -57502.90		0.909		AAL
Designed-05	  -57467.10		2.629		MVW
Designed-06	  -57402.00		1.011		LIL
Designed-07	  -57327.70		0.849		LPV
Designed-08	  -57303.90		2.903		LFE
Designed-09	  -57300.10		2.231		LFA
Designed-10	  -57297.90		2.678		FQF
Designed-11	  -57271.90		2.516		ALP
Designed-12	  -57249.80		2.669		AID
Designed-13	  -57023.80		2.889		PVS
Designed-14	  -56848.30		2.427		FHL
Designed-15	  -56800.00		2.636		EMY
Designed-16	  -56714.80		2.332		WAI
Designed-17	  -56696.30		1.169		FPL
Designed-18	  -56687.50		2.765		SIE
Designed-19	  -56548.70		0.566		TGI
Designed-20	  -37834.35		2.712		APV


### PredictedLinkers-2j9lA_69-82:
Label		Energy score		RMSD		Sequence
=================================================================
Native		  -30300.53		0.000		NARKKQDGVVSTSI
Reference	  -30095.52		N/A    		GGGGGGGGGGGGGG

Designed-01	  -31332.09		9.070		ATEYELAWLHYVTA
Designed-02	  -31251.21		9.445		MHKKWYFVESIFGT
Designed-03	  -31136.36		6.491		TANDEGEQDHANIN
Designed-04	  -31109.51		9.788		DNYIVETLAQWTDT
Designed-05	  -31047.61		5.540		YPDFSREMAHMHYA
Designed-06	  -31036.37		8.618		GPESYGGNSLAGSY
Designed-07	  -30863.28		8.933		VFTKATHMTHLKFN
Designed-08	  -30837.23		9.845		DREYFIKDKDVDGF
Designed-09	  -30826.56		8.655		KYATNLDLSAFATF
Designed-10	  -30805.18		8.658		QEEIHWWSDFRSFL
Designed-11	  -30682.89		9.318		ENLERTQDSQPSGI
Designed-12	  -30645.00		6.782		LPSSGSKDLLILVP
Designed-13	  -30583.71		5.453		VPQSFVNNPYMCDF
Designed-14	  -30561.98		4.947		SKIGGTPLGVTDDF
Designed-15	  -30486.47		6.706		ASARYDVWYPEAVN
Designed-16	  -30440.74		6.708		YPTRGPKEYFSNHL
Designed-17	  -30377.47		6.104		RQNPTDNSISLPYY
Designed-18	  -30331.86		5.724		SYDPWVSGIPGPSA
Designed-19	  -30298.54		13.475		FKTFAEADFAKAFM
Designed-20	  -30155.69		10.053		MHTYGNGSPPHYGI


### PredictedLinkers-2nyiA_126-129:
Label		Energy score		RMSD		Sequence
=================================================================
Native		  -31728.54		0.000		APFA
Reference	  -31705.50		N/A    		GGGG

Designed-01	  -32576.22		1.014		KLGS
Designed-02	  -32302.90		3.782		KNQS
Designed-03	  -32297.37		6.695		LYER
Designed-04	  -32272.09		7.723		SKHD
Designed-05	  -32256.65		3.377		GNVL
Designed-06	  -32183.86		4.106		HEGE
Designed-07	  -32174.12		2.246		NYTA
Designed-08	  -32107.88		1.792		NKKS
Designed-09	  -32058.88		6.408		QDQL
Designed-10	  -32032.48		2.117		EPKE
Designed-11	  -31966.54		3.562		TVTV
Designed-12	  -31944.70		11.469		AGKA
Designed-13	  -31865.72		3.586		DPEA
Designed-14	  -31847.40		7.933		ARKG
Designed-15	  -31840.74		2.961		YNES
Designed-16	  -31792.24		3.080		NSYS
Designed-17	  -31684.00		2.733		FAHN
Designed-18	  -31644.42		4.898		KIDL
Designed-19	  -31608.55		8.770		SGLA
Designed-20	  -31516.10		5.501		LPKQ


==> Round006-Datasets-T,I <==
### TrainingSet, entlist:
PDB entry
==========
1a6lA
1ahrA
1ajkA
1ajoA
1alqA
1apnA
1avbA
1avdA
1axkA
1axqA
1b8rA
1bgcA
1bjqA
1bsgA
1bueA
1bzaA
1cd9A
1cn1A
1cpmA
1crzA
1dglA
1dpsA
1dy6A
1dzbA
1e6hA
1eg2A
1eyeA
1f05A
1f3rB
1f5bA
1f6yA
1fatA
1fddA
1ff2A
1fl9A
1fo0B
1frhA
1friA
1frjA
1frkA
1frlA
1fukA
1fw8A
1fwnA
1fx5A
1fxkA
1fy2A
1fynA
1fyuA
1g2bA
1g3oA
1g55A
1g60A
1g6bA
1g7yA
1g8wA
1gaoA
1gbgA
1gv9A
1gz9A
1h1dA
1h8oA
1h9pA
1h9wA
1hdrA
1hwgA
1hzoA
1i1rB
1i2pA
1i2rA
1i5dA
1i5iA
1i9gA
1ioaA
1j2tA
1jbjA
1jmxB
1jo0A
1jp5A
1jubA
1k4uS
1k76A
1kalA
1kf0A
1louA
1lrnA
1m39A
1m3cA
1m45A
1macA
1mdaH
1mg2A
1mojA
1mveA
1mvqA
1n1qA
1n3oA
1n47A
1namB
1npeA
1npsA
1nrjB
1nw8A
1nyaA
1o4uA
1o4yA
1o4zA
1o60A
1odfA
1oryA
1p4kA
1pc5A
1pdrA
1ptsA
1puiA
1pujA
1q7fA
1q8oA
1qavA
1qokA
1r0uA
1r62A
1ravA
1rd5A
1rjvA
1rstB
1rtp1
1sfyA
1stpA
1strB
1sw8A
1t8xA
1t9gR
1th8B
1tucA
1u4cA
1u89A
1uhfA
1umnA
1umzA
1urxA
1uzyA
1v8eA
1vc4A
1vjcA
1vyoA
1w8rA
1wbiA
1we4A
1wrmA
1wuvA
1wy7A
1wy9A
1wyxA
1x1oA
1x24A
1x2kA
1xm2A
1y0mA
1y52X
1yjgA
1yltA
1ylwA
1yp8A
1yz4A
1zclA
1zkrA
1zldA
1zsgA
2a4yA
2a5bA
2a5cA
2a6vA
2a6yA
2a6zA
2a8gA
2acyA
2aglA
2ak5A
2araA
2avdA
2avkA
2awcA
2b38A
2b4lA
2b86A
2bbkH
2bc3A
2bk6A
2bkcA
2bvzA
2bxjA
2c4iA
2camA
2cc1A
2cf7A
2cjtA
2cnaA
2cnxA
2co0A
2creA
2cwmA
2cxcA
2cz4A
2d3pA
2d81A
2dbmA
2df6A
2dl4A
2dnuA
2dqwA
2e2aA
2eriA
2esbA
2eswA
2fd2A
2fhlA
2fpbA
2fzfA
2g99A
2g9aA
2gc4A
2gdfA
2gdnA
2gj0A
2gyqA
2h13A
2h68A
2h9lA
2hxcA
2ixqB
2izbA
2j3tC
2j9lA
2jb9A
2mtaH
2nq3A
2nyiA
3hhrA
9gaaA
9gacA
9gafA

### TrainingSet, linkerRes:
PDB entry	Residue		Amino Acid
===========================================
1a6lA		30		N
1ahrA		78		D
1ajkA		124		V
1ajkA		125		K
1ajkA		126		Y
1ajkA		127		T
1ajkA		128		S
1ajkA		129		N
1ajkA		130		Q
1ajkA		131		T
1ajkA		132		G
1ajkA		133		G
1ajkA		134		S
1ajkA		135		F
1ajkA		136		F
1ajkA		137		E
1ajkA		138		P
1ajkA		139		F
1ajkA		140		N
1ajkA		141		S
1ajkA		142		Y
1ajkA		143		N
1ajkA		144		S
1ajkA		145		G
1ajkA		146		T
1ajkA		147		W
1ajkA		148		E
1ajkA		149		K
1ajkA		150		A
1ajkA		151		D
1ajkA		152		G
1ajkA		153		Y
1ajkA		154		S
1ajkA		155		N
1ajkA		156		G
1ajkA		157		G
1ajkA		158		V
1ajkA		159		F
1ajkA		160		N
1ajkA		161		C
1ajkA		162		T
1ajkA		163		W
1ajkA		164		R
1ajkA		165		A
1ajkA		166		N
1ajkA		167		N
1ajkA		168		V
1ajkA		169		N
1ajkA		170		F
1ajkA		171		T
1ajkA		172		N
1ajkA		173		D
1ajkA		184		A
1ajkA		185		Y
1ajkA		186		N
1ajkA		187		K
1ajkA		44		V
1ajkA		45		G
1ajoA		139		S
1ajoA		140		S
1ajoA		141		A
1ajoA		88		T
1ajoA		89		G
1ajoA		90		G
1ajoA		91		S
1ajoA		92		F
1ajoA		93		F
1alqA		33		K
1alqA		34		E
1alqA		35		F
1alqA		36		A
1alqA		37		A
1alqA		38		A
1alqA		39		A
1apnA		106		S
1apnA		107		K
1apnA		108		L
1apnA		109		K
1apnA		110		S
1apnA		111		N
1apnA		112		S
1apnA		113		T
1apnA		114		H
1apnA		115		E
1apnA		116		T
1apnA		117		N
1apnA		118		A
1apnA		119		L
1apnA		120		H
1apnA		121		F
1apnA		122		M
1apnA		123		F
1apnA		124		N
1apnA		125		Q
1apnA		126		F
1apnA		127		S
1apnA		128		K
1apnA		129		D
1apnA		130		Q
1apnA		131		K
1apnA		132		D
1apnA		133		L
1apnA		134		I
1apnA		135		L
1apnA		136		Q
1apnA		137		G
1apnA		138		D
1apnA		139		A
1apnA		140		T
1apnA		141		T
1apnA		142		G
1apnA		143		T
1apnA		144		D
1apnA		145		G
1apnA		146		N
1apnA		147		L
1apnA		148		E
1apnA		149		L
1apnA		150		T
1apnA		151		R
1apnA		152		V
1apnA		153		S
1apnA		154		G
1apnA		155		S
1apnA		156		S
1apnA		157		V
1avbA		111		Y
1avbA		112		D
1avbA		113		R
1avdA		34		A
1avdA		35		V
1avdA		36		T
1avdA		37		A
1avdA		38		T
1avdA		39		S
1avdA		40		N
1avdA		41		E
1avdA		42		I
1axkA		157		A
1axkA		158		S
1axkA		159		T
1axkA		160		D
1axkA		161		Y
1axkA		162		W
1axkA		163		Q
1axkA		164		N
1axkA		165		W
1axkA		166		T
1axkA		167		D
1axkA		168		G
1axkA		169		G
1axkA		170		G
1axkA		171		I
1axkA		172		V
1axkA		173		N
1axkA		174		A
1axkA		175		V
1axkA		176		N
1axkA		177		G
1axkA		178		S
1axkA		179		G
1axkA		180		G
1axkA		181		N
1axkA		182		Y
1axkA		183		S
1axkA		184		V
1axkA		185		N
1axkA		186		W
1axkA		187		S
1axkA		188		N
1axkA		189		T
1axkA		190		G
1axkA		191		N
1axkA		192		F
1axkA		193		V
1axkA		194		V
1axkA		195		G
1axkA		196		K
1axkA		197		G
1axkA		198		W
1axkA		199		T
1axkA		200		T
1axkA		201		G
1axkA		202		S
1axkA		203		P
1axkA		204		F
1axkA		205		R
1axkA		206		T
1axkA		207		I
1axkA		208		N
1axkA		209		Y
1axkA		210		N
1axkA		211		A
1axkA		212		G
1axkA		213		V
1axkA		214		W
1axkA		215		A
1axkA		216		P
1axkA		217		N
1axkA		218		G
1axkA		219		N
1axkA		220		G
1axkA		221		Y
1axkA		222		L
1axkA		223		T
1axkA		224		L
1axkA		225		Y
1axkA		226		G
1axkA		227		W
1axkA		228		T
1axkA		229		R
1axkA		230		S
1axkA		231		P
1axkA		232		L
1axkA		233		I
1axkA		234		E
1axkA		235		Y
1axkA		236		Y
1axkA		237		V
1axkA		238		V
1axkA		239		D
1axkA		240		S
1axkA		241		W
1axkA		242		G
1axkA		243		T
1axkA		244		Y
1axkA		245		R
1axkA		246		P
1axkA		247		T
1axkA		248		G
1axkA		249		T
1axkA		250		Y
1axkA		251		K
1axkA		252		G
1axkA		253		T
1axkA		254		V
1axkA		255		K
1axkA		256		S
1axkA		257		D
1axkA		258		G
1axkA		259		G
1axkA		260		T
1axkA		261		Y
1axkA		262		D
1axkA		263		I
1axkA		264		Y
1axkA		265		T
1axkA		266		T
1axkA		267		T
1axkA		268		R
1axkA		269		Y
1axkA		270		N
1axkA		271		A
1axkA		272		P
1axkA		273		S
1axkA		274		I
1axkA		275		D
1axkA		276		G
1axkA		277		D
1axkA		278		R
1axkA		279		T
1axkA		280		T
1axkA		281		F
1axkA		282		T
1axkA		283		Q
1axkA		284		Y
1axkA		285		W
1axkA		286		S
1axkA		287		V
1axkA		288		R
1axkA		289		Q
1axkA		290		S
1axkA		291		K
1axkA		292		R
1axkA		293		P
1axkA		294		T
1axkA		295		G
1axkA		296		S
1axkA		297		N
1axkA		298		A
1axkA		299		T
1axkA		300		I
1axkA		301		T
1axkA		302		F
1axkA		303		S
1axkA		304		N
1axkA		305		H
1axkA		306		V
1axkA		307		N
1axkA		308		A
1axkA		309		W
1axkA		310		K
1axkA		311		S
1axkA		312		H
1axkA		313		G
1axkA		314		M
1axkA		315		N
1axkA		316		L
1axkA		317		G
1axkA		318		S
1axkA		319		N
1axkA		320		W
1axkA		321		A
1axkA		322		Y
1axkA		323		Q
1axkA		324		V
1axkA		325		M
1axkA		326		A
1axkA		327		T
1axkA		328		E
1axkA		329		G
1axkA		330		Y
1axkA		331		Q
1axkA		332		S
1axkA		333		S
1axkA		334		G
1axkA		335		S
1axkA		336		S
1axkA		337		N
1axkA		338		V
1axkA		339		T
1axkA		340		V
1axkA		341		W
1axkA		342		G
1axkA		343		S
1axkA		344		V
1axkA		345		F
1axkA		346		W
1axqA		30		N
1b8rA		28		A
1b8rA		29		F
1b8rA		30		F
1b8rA		31		A
1b8rA		32		K
1b8rA		33		V
1b8rA		34		G
1b8rA		35		L
1b8rA		36		T
1bgcA		116		D
1bgcA		117		L
1bgcA		118		G
1bgcA		119		A
1bgcA		120		A
1bgcA		121		P
1bgcA		122		A
1bgcA		123		M
1bgcA		124		P
1bgcA		125		T
1bgcA		126		F
1bgcA		127		T
1bgcA		128		S
1bgcA		129		A
1bjqA		111		Y
1bjqA		112		N
1bjqA		113		N
1bsgA		230		G
1bueA		229		N
1bzaA		225		N
1cd9A		120		E
1cd9A		121		L
1cd9A		122		G
1cd9A		123		M
1cd9A		124		A
1cd9A		125		P
1cd9A		126		A
1cd9A		127		L
1cd9A		128		Q
1cd9A		129		P
1cd9A		130		T
1cd9A		131		Q
1cd9A		132		G
1cd9A		133		A
1cd9A		134		M
1cd9A		135		P
1cd9A		136		A
1cd9A		137		F
1cd9A		138		A
1cd9A		139		S
1cd9A		140		A
1cd9A		39		C
1cd9A		40		H
1cd9A		41		P
1cd9A		42		E
1cd9A		43		E
1cd9A		44		L
1cd9A		45		V
1cd9A		46		L
1cd9A		47		L
1cd9A		48		G
1cd9A		49		H
1cd9A		50		S
1cd9A		51		L
1cd9A		52		G
1cd9A		53		I
1cd9A		54		P
1cd9A		55		W
1cd9A		56		A
1cd9A		57		P
1cd9A		58		L
1cd9A		59		S
1cd9A		60		S
1cd9A		61		C
1cd9A		62		P
1cd9A		63		S
1cd9A		64		Q
1cd9A		65		A
1cn1A		116		K
1cn1A		117		S
1cn1A		118		N
1cn1A		119		S
1cn1A		120		T
1cn1A		121		H
1cn1A		122		Q
1cn1A		123		T
1cpmA		157		Q
1cpmA		158		T
1cpmA		69		V
1cpmA		70		G
1crzA		295		G
1dglA		113		S
1dglA		114		K
1dglA		115		L
1dglA		116		K
1dglA		117		T
1dglA		118		N
1dglA		119		S
1dglA		120		I
1dglA		121		A
1dglA		122		D
1dglA		123		A
1dglA		124		N
1dglA		125		S
1dglA		126		L
1dglA		127		H
1dglA		128		F
1dglA		129		S
1dglA		130		F
1dglA		131		H
1dglA		132		Q
1dglA		133		F
1dglA		134		S
1dglA		135		Q
1dglA		136		N
1dglA		137		P
1dglA		138		K
1dglA		139		D
1dglA		140		L
1dglA		141		I
1dglA		142		L
1dglA		143		Q
1dglA		144		G
1dglA		145		D
1dglA		146		A
1dglA		147		F
1dglA		148		T
1dglA		149		D
1dglA		150		S
1dglA		151		D
1dglA		152		G
1dglA		153		N
1dglA		154		L
1dglA		155		E
1dglA		156		L
1dglA		157		T
1dglA		158		K
1dglA		159		V
1dglA		160		S
1dglA		161		S
1dglA		162		S
1dglA		163		G
1dglA		164		D
1dglA		165		P
1dglA		166		Q
1dglA		167		G
1dglA		168		N
1dglA		169		S
1dglA		170		V
1dglA		171		G
1dpsA		57		M
1dpsA		58		L
1dpsA		59		D
1dpsA		60		G
1dpsA		61		F
1dpsA		62		R
1dpsA		63		T
1dpsA		64		A
1dpsA		65		L
1dpsA		66		I
1dpsA		67		D
1dpsA		68		H
1dpsA		69		L
1dpsA		70		D
1dpsA		71		T
1dpsA		72		M
1dpsA		73		A
1dy6A		231		N
1dzbA		116		S
1e6hA		17		K
1eg2A		131		K
1eg2A		132		K
1eg2A		133		Y
1eg2A		134		F
1eg2A		135		F
1eg2A		135		K
1eg2A		136		D
1eg2A		136		K
1eg2A		137		L
1eg2A		137		Y
1eg2A		138		D
1eg2A		138		F
1eg2A		139		A
1eg2A		139		F
1eg2A		140		D
1eg2A		140		V
1eg2A		141		L
1eg2A		141		R
1eg2A		142		D
1eg2A		142		E
1eg2A		143		A
1eg2A		143		P
1eg2A		144		V
1eg2A		144		Y
1eg2A		145		D
1eg2A		145		R
1eg2A		146		E
1eg2A		147		E
1eg2A		147		P
1eg2A		148		T
1eg2A		148		Y
1eg2A		149		D
1eg2A		149		K
1eg2A		150		A
1eg2A		150		E
1eg2A		151		A
1eg2A		151		E
1eg2A		152		T
1eg2A		152		Y
1eg2A		153		A
1eg2A		153		M
1eg2A		154		A
1eg2A		154		K
1eg2A		155		D
1eg2A		155		Y
1eg2A		156		K
1eg2A		156		M
1eg2A		157		K
1eg2A		157		R
1eg2A		158		D
1eg2A		158		L
1eg2A		159		N
1eg2A		159		R
1eg2A		160		L
1eg2A		160		P
1eg2A		161		E
1eg2A		161		N
1eg2A		162		P
1eg2A		162		S
1eg2A		163		E
1eg2A		163		V
1eg2A		164		E
1eg2A		164		S
1eg2A		165		K
1eg2A		165		V
1eg2A		166		E
1eg2A		166		G
1eg2A		167		K
1eg2A		167		R
1eg2A		168		G
1eg2A		168		N
1eg2A		169		N
1eg2A		169		P
1eg2A		170		P
1eg2A		170		T
1eg2A		171		N
1eg2A		171		T
1eg2A		172		N
1eg2A		172		V
1eg2A		173		V
1eg2A		173		W
1eg2A		174		R
1eg2A		174		W
1eg2A		175		M
1eg2A		176		S
1eg2A		177		R
1eg2A		178		L
1eg2A		179		N
1eg2A		180		G
1eg2A		181		N
1eg2A		182		S
1eg2A		183		L
1eg2A		184		E
1eg2A		185		R
1eg2A		186		V
1eg2A		187		G
1eg2A		188		H
1eg2A		189		P
1eg2A		190		T
1eg2A		191		Q
1eg2A		192		K
1eyeA		62		G
1f05A		87		K
1f05A		88		K
1f05A		89		I
1f3rB		124		G
1f3rB		125		G
1f3rB		126		G
1f3rB		127		G
1f3rB		128		S
1f3rB		129		G
1f3rB		130		G
1f3rB		131		G
1f3rB		132		G
1f3rB		133		S
1f3rB		134		G
1f3rB		135		G
1f3rB		136		G
1f3rB		137		G
1f3rB		138		S
1f5bA		30		N
1f6yA		64		S
1f6yA		65		N
1fatA		113		S
1fatA		78		P
1fatA		79		N
1fatA		80		N
1fatA		81		A
1fddA		30		N
1ff2A		30		N
1fl9A		29		H
1fl9A		30		T
1fl9A		31		E
1fo0B		41		Q
1frhA		30		N
1friA		30		N
1frjA		30		N
1frkA		30		N
1frlA		30		N
1fukA		27		V
1fukA		29		Q
1fw8A		344		K
1fw8A		345		K
1fw8A		346		S
1fw8A		347		L
1fw8A		348		S
1fwnA		144		G
1fx5A		115		C
1fx5A		116		D
1fx5A		117		S
1fxkA		38		L
1fxkA		39		E
1fxkA		40		E
1fxkA		41		L
1fxkA		42		S
1fxkA		43		R
1fxkA		44		A
1fxkA		45		A
1fxkA		46		D
1fxkA		47		D
1fxkA		48		A
1fxkA		49		E
1fxkA		50		V
1fxkA		51		Y
1fxkA		52		K
1fxkA		53		S
1fxkA		54		S
1fxkA		55		G
1fxkA		56		N
1fxkA		57		I
1fxkA		58		L
1fxkA		59		I
1fxkA		60		R
1fxkA		61		V
1fxkA		62		A
1fxkA		63		K
1fxkA		64		D
1fy2A		29		N
1fy2A		30		G
1fynA		16		R
1fynA		17		T
1fynA		18		E
1fyuA		117		Q
1fyuA		118		D
1fyuA		119		N
1g2bA		14		K
1g2bA		15		L
1g2bA		16		D
1g2bA		17		S
1g2bA		18		G
1g2bA		19		T
1g2bA		20		G
1g2bA		21		K
1g2bA		22		E
1g2bA		33		K
1g2bA		34		S
1g2bA		35		P
1g3oA		30		N
1g55A		151		Q
1g55A		152		S
1g55A		153		E
1g55A		154		P
1g55A		155		L
1g55A		156		P
1g55A		157		F
1g55A		158		Q
1g55A		159		A
1g55A		160		P
1g55A		161		G
1g55A		162		Q
1g55A		163		V
1g55A		164		L
1g55A		165		M
1g55A		166		E
1g55A		167		F
1g55A		168		P
1g55A		169		K
1g55A		170		L
1g55A		171		S
1g55A		172		V
1g55A		173		K
1g55A		174		M
1g55A		175		L
1g55A		176		K
1g55A		177		D
1g55A		178		F
1g55A		179		L
1g55A		180		E
1g55A		181		D
1g55A		182		D
1g55A		183		T
1g55A		184		D
1g55A		185		V
1g55A		186		N
1g55A		187		Q
1g55A		188		Y
1g55A		189		L
1g60A		124		K
1g60A		125		S
1g60A		126		K
1g60A		127		N
1g60A		128		H
1g60A		129		T
1g60A		130		F
1g60A		131		N
1g60A		132		Y
1g60A		133		D
1g60A		134		E
1g60A		135		V
1g60A		136		R
1g60A		137		V
1g60A		138		P
1g60A		139		Y
1g60A		140		E
1g60A		141		S
1g60A		142		T
1g60A		143		D
1g60A		144		R
1g60A		145		I
1g60A		146		K
1g60A		147		H
1g60A		148		A
1g60A		149		S
1g60A		150		E
1g60A		151		K
1g60A		152		G
1g60A		153		I
1g60A		154		L
1g60A		155		K
1g60A		156		N
1g60A		157		G
1g60A		158		K
1g60A		159		R
1g60A		160		W
1g60A		161		F
1g60A		162		P
1g60A		163		N
1g60A		164		P
1g60A		165		N
1g60A		166		G
1g60A		167		R
1g60A		168		L
1g60A		169		C
1g60A		170		G
1g60A		171		E
1g60A		172		V
1g60A		173		W
1g60A		174		H
1g60A		175		F
1g60A		176		S
1g60A		177		T
1g60A		178		P
1g60A		179		K
1g60A		180		P
1g60A		181		R
1g60A		182		D
1g60A		183		L
1g60A		184		I
1g60A		185		E
1g60A		186		R
1g60A		187		I
1g60A		188		I
1g60A		189		R
1g60A		190		A
1g60A		191		S
1g60A		192		S
1g60A		193		N
1g60A		194		P
1g6bA		30		N
1g7yA		113		Y
1g7yA		114		D
1g7yA		115		N
1g8wA		114		S
1g8wA		43		V
1g8wA		44		G
1g8wA		45		S
1g8wA		46		L
1g8wA		47		G
1g8wA		48		R
1g8wA		49		A
1g8wA		50		F
1g8wA		51		Y
1g8wA		52		S
1g8wA		53		A
1g8wA		54		P
1g8wA		55		I
1g8wA		56		Q
1g8wA		57		I
1g8wA		58		W
1g8wA		59		D
1g8wA		60		N
1g8wA		61		T
1g8wA		62		T
1g8wA		63		G
1g8wA		64		T
1g8wA		65		V
1g8wA		66		A
1g8wA		67		S
1g8wA		68		F
1g8wA		69		A
1g8wA		70		T
1g8wA		71		S
1g8wA		72		F
1g8wA		73		T
1g8wA		74		F
1g8wA		75		N
1g8wA		76		I
1g8wA		77		Q
1g8wA		78		V
1g8wA		79		P
1g8wA		80		N
1g8wA		81		N
1gaoA		30		N
1gbgA		127		V
1gbgA		128		G
1gbgA		55		S
1gbgA		56		Y
1gbgA		57		N
1gbgA		58		K
1gv9A		128		I
1gv9A		129		N
1gv9A		130		Y
1gv9A		131		D
1gv9A		132		H
1gv9A		133		Q
1gv9A		134		N
1gv9A		135		D
1gv9A		136		G
1gv9A		137		A
1gv9A		138		T
1gz9A		117		Q
1gz9A		118		D
1gz9A		119		N
1h1dA		131		D
1h8oA		108		K
1h8oA		109		Q
1h8oA		110		V
1h8oA		111		Q
1h8oA		112		L
1h9pA		114		S
1h9pA		115		K
1h9pA		116		L
1h9pA		117		K
1h9pA		118		T
1h9pA		119		D
1h9pA		120		A
1h9pA		121		N
1h9pA		122		S
1h9pA		123		L
1h9pA		124		H
1h9pA		125		F
1h9pA		126		S
1h9pA		127		F
1h9pA		128		N
1h9pA		129		Q
1h9pA		130		F
1h9pA		131		S
1h9pA		132		Q
1h9pA		133		N
1h9pA		134		P
1h9pA		135		K
1h9pA		136		D
1h9pA		137		L
1h9pA		138		I
1h9pA		139		L
1h9pA		140		Q
1h9pA		141		S
1h9pA		142		D
1h9pA		143		A
1h9pA		144		T
1h9pA		145		T
1h9pA		146		D
1h9pA		147		S
1h9pA		148		D
1h9pA		149		G
1h9pA		150		N
1h9pA		151		L
1h9pA		152		E
1h9pA		153		L
1h9pA		154		T
1h9pA		155		K
1h9pA		156		V
1h9pA		157		S
1h9pA		158		S
1h9pA		159		S
1h9pA		160		G
1h9pA		161		D
1h9pA		162		P
1h9pA		163		Q
1h9wA		113		S
1h9wA		114		K
1h9wA		115		L
1h9wA		116		K
1h9wA		117		T
1h9wA		118		A
1h9wA		119		N
1h9wA		120		S
1h9wA		121		L
1h9wA		122		H
1h9wA		123		F
1h9wA		124		S
1h9wA		125		F
1h9wA		126		N
1h9wA		127		Q
1h9wA		128		F
1h9wA		129		S
1h9wA		130		Q
1h9wA		131		N
1h9wA		132		P
1h9wA		133		K
1h9wA		134		D
1h9wA		135		L
1h9wA		136		I
1h9wA		137		L
1h9wA		138		Q
1h9wA		139		G
1h9wA		140		D
1h9wA		141		A
1h9wA		142		T
1h9wA		143		T
1h9wA		144		D
1h9wA		145		S
1h9wA		146		D
1h9wA		147		G
1h9wA		148		N
1h9wA		149		L
1h9wA		150		E
1h9wA		151		L
1h9wA		152		T
1h9wA		153		K
1h9wA		154		V
1h9wA		155		S
1h9wA		156		S
1h9wA		157		S
1h9wA		158		G
1h9wA		159		D
1h9wA		160		P
1h9wA		161		Q
1h9wA		162		G
1h9wA		163		S
1h9wA		164		S
1hdrA		33		D
1hdrA		34		V
1hdrA		35		V
1hdrA		36		E
1hdrA		37		N
1hdrA		38		E
1hdrA		39		E
1hdrA		40		A
1hdrA		41		S
1hdrA		42		A
1hdrA		43		S
1hdrA		44		I
1hdrA		45		I
1hdrA		46		V
1hdrA		47		K
1hdrA		48		M
1hdrA		49		T
1hdrA		50		D
1hdrA		51		S
1hdrA		52		F
1hdrA		53		T
1hdrA		54		E
1hdrA		55		Q
1hdrA		56		A
1hdrA		57		D
1hdrA		58		Q
1hdrA		59		V
1hdrA		60		T
1hdrA		61		A
1hdrA		62		E
1hdrA		63		V
1hdrA		64		G
1hdrA		65		K
1hdrA		66		L
1hdrA		67		L
1hdrA		68		G
1hdrA		69		E
1hwgA		127		R
1hwgA		128		L
1hwgA		129		E
1hwgA		130		D
1hwgA		131		G
1hwgA		132		S
1hwgA		133		P
1hwgA		134		R
1hwgA		135		T
1hwgA		136		G
1hwgA		137		Q
1hwgA		138		I
1hwgA		139		F
1hwgA		140		K
1hwgA		141		Q
1hwgA		142		T
1hwgA		143		Y
1hwgA		144		S
1hwgA		145		K
1hwgA		146		F
1hwgA		147		D
1hwgA		148		D
1hwgA		31		F
1hwgA		32		E
1hwgA		33		E
1hwgA		34		A
1hwgA		35		Y
1hwgA		36		I
1hwgA		37		P
1hwgA		38		K
1hwgA		39		E
1hwgA		40		Q
1hwgA		41		K
1hwgA		42		Y
1hwgA		43		S
1hwgA		44		F
1hwgA		45		L
1hwgA		46		Q
1hwgA		47		N
1hwgA		48		P
1hwgA		49		Q
1hwgA		50		T
1hwgA		51		S
1hwgA		52		L
1hwgA		53		C
1hwgA		54		F
1hwgA		55		S
1hwgA		56		E
1hwgA		57		S
1hwgA		58		I
1hwgA		59		P
1hwgA		60		T
1hwgA		61		P
1hwgA		62		S
1hwgA		63		N
1hwgA		64		R
1hwgA		65		E
1hwgA		66		E
1hwgA		67		T
1hwgA		68		Q
1hwgA		69		Q
1hzoA		226		N
1i1rB		116		T
1i1rB		117		K
1i1rB		118		T
1i1rB		119		H
1i1rB		120		Y
1i1rB		121		S
1i1rB		122		P
1i1rB		123		P
1i1rB		124		K
1i1rB		125		F
1i1rB		126		D
1i1rB		127		R
1i1rB		128		G
1i1rB		129		L
1i1rB		130		L
1i1rB		131		G
1i1rB		132		R
1i1rB		133		L
1i1rB		134		Q
1i1rB		135		G
1i1rB		136		L
1i1rB		137		K
1i1rB		138		Y
1i1rB		31		I
1i1rB		32		C
1i1rB		33		K
1i1rB		34		G
1i1rB		35		I
1i1rB		36		L
1i1rB		37		E
1i1rB		38		P
1i1rB		39		A
1i1rB		40		A
1i1rB		41		I
1i1rB		42		F
1i1rB		43		H
1i1rB		44		L
1i1rB		45		K
1i1rB		46		L
1i1rB		47		P
1i1rB		48		A
1i1rB		49		I
1i1rB		50		N
1i1rB		51		D
1i1rB		52		T
1i1rB		53		D
1i1rB		54		H
1i1rB		55		C
1i1rB		56		G
1i1rB		57		L
1i1rB		58		I
1i2pA		100		L
1i2pA		101		S
1i2pA		102		Y
1i2pA		103		D
1i2pA		104		T
1i2pA		105		E
1i2pA		106		A
1i2pA		107		S
1i2pA		108		I
1i2pA		109		A
1i2pA		110		K
1i2pA		111		A
1i2pA		112		K
1i2pA		113		R
1i2pA		114		L
1i2pA		115		I
1i2pA		116		K
1i2pA		117		L
1i2pA		118		Y
1i2pA		119		N
1i2pA		120		D
1i2pA		89		P
1i2pA		90		G
1i2pA		91		R
1i2pA		92		I
1i2pA		93		S
1i2pA		94		T
1i2pA		95		E
1i2pA		96		V
1i2pA		97		D
1i2pA		98		A
1i2pA		99		R
1i2rA		86		K
1i2rA		87		L
1i2rA		88		V
1i5dA		40		T
1i5dA		41		E
1i5dA		42		L
1i5dA		43		D
1i5dA		44		R
1i5dA		45		T
1i5dA		46		F
1i5dA		47		V
1i5dA		48		E
1i5dA		49		E
1i5iA		87		T
1i9gA		147		Q
1ioaA		113		P
1ioaA		114		E
1ioaA		115		P
1j2tA		105		A
1j2tA		106		R
1j2tA		107		H
1j2tA		108		G
1j2tA		109		A
1jbjA		100		A
1jbjA		101		K
1jbjA		102		K
1jbjA		103		D
1jbjA		80		G
1jbjA		81		S
1jbjA		82		A
1jbjA		83		D
1jbjA		84		D
1jbjA		85		A
1jbjA		86		K
1jbjA		87		K
1jbjA		88		D
1jbjA		89		A
1jbjA		90		A
1jbjA		91		K
1jbjA		92		K
1jbjA		93		D
1jbjA		94		D
1jbjA		95		A
1jbjA		96		K
1jbjA		97		K
1jbjA		98		D
1jbjA		99		D
1jmxB		236		H
1jo0A		45		E
1jo0A		46		L
1jp5A		112		K
1jubA		92		Q
1jubA		93		E
1k4uS		17		T
1k76A		14		Q
1kalA		10		L
1kalA		11		P
1kalA		7		R
1kalA		8		N
1kalA		9		G
1kf0A		72		P
1louA		46		R
1louA		47		R
1louA		48		L
1louA		49		A
1louA		50		Y
1louA		51		P
1louA		52		I
1louA		53		A
1louA		54		K
1louA		55		D
1lrnA		143		G
1lrnA		144		G
1m39A		12		M
1m39A		51		N
1m3cA		16		D
1m45A		35		P
1m45A		36		T
1m45A		37		N
1m45A		38		Q
1m45A		39		L
1m45A		40		V
1m45A		41		Q
1m45A		42		D
1m45A		43		I
1m45A		44		I
1m45A		45		N
1m45A		46		A
1m45A		47		S
1m45A		48		L
1m45A		49		A
1m45A		50		S
1m45A		51		S
1m45A		52		L
1m45A		53		T
1m45A		54		L
1m45A		55		D
1m45A		56		Q
1m45A		57		I
1m45A		58		T
1m45A		59		G
1m45A		60		L
1m45A		61		I
1m45A		62		E
1m45A		63		V
1m45A		64		N
1m45A		65		E
1m45A		66		K
1m45A		67		E
1m45A		68		L
1m45A		69		D
1m45A		70		A
1m45A		71		T
1m45A		72		T
1macA		125		V
1macA		126		G
1macA		53		A
1macA		54		Y
1macA		55		N
1macA		56		K
1mdaH		102		D
1mdaH		103		P
1mdaH		104		V
1mdaH		105		T
1mdaH		106		F
1mdaH		107		L
1mdaH		108		P
1mdaH		109		I
1mdaH		110		A
1mdaH		111		D
1mdaH		304		G
1mg2A		111		D
1mg2A		112		P
1mg2A		113		V
1mg2A		114		T
1mg2A		317		G
1mojA		144		D
1mojA		52		W
1mojA		53		N
1mojA		54		V
1mojA		55		E
1mojA		56		G
1mojA		57		A
1mojA		58		E
1mojA		59		F
1mojA		60		R
1mveA		172		T
1mveA		173		P
1mveA		174		G
1mveA		175		Q
1mveA		176		G
1mveA		177		E
1mveA		178		G
1mveA		179		G
1mveA		180		S
1mveA		181		D
1mveA		182		F
1mveA		183		T
1mveA		184		L
1mveA		185		D
1mveA		186		W
1mveA		187		T
1mveA		188		D
1mveA		78		A
1mvqA		113		S
1mvqA		114		K
1mvqA		115		L
1mvqA		116		K
1mvqA		117		S
1mvqA		118		N
1mvqA		119		S
1mvqA		120		T
1mvqA		121		A
1mvqA		122		D
1mvqA		123		A
1mvqA		124		Q
1mvqA		125		S
1mvqA		126		L
1mvqA		127		H
1mvqA		128		F
1mvqA		129		T
1mvqA		130		F
1mvqA		131		N
1mvqA		132		Q
1mvqA		133		F
1mvqA		134		S
1mvqA		135		Q
1mvqA		136		S
1mvqA		137		P
1mvqA		138		K
1mvqA		139		D
1mvqA		140		L
1mvqA		141		I
1mvqA		142		L
1mvqA		143		Q
1mvqA		144		G
1mvqA		145		D
1mvqA		146		A
1mvqA		147		S
1mvqA		148		T
1mvqA		149		D
1mvqA		150		S
1mvqA		151		D
1mvqA		152		G
1mvqA		153		N
1mvqA		154		L
1mvqA		155		Q
1mvqA		156		L
1mvqA		157		T
1mvqA		158		R
1mvqA		159		V
1mvqA		160		S
1mvqA		161		N
1mvqA		162		G
1mvqA		163		S
1mvqA		164		P
1mvqA		165		Q
1mvqA		166		S
1mvqA		167		D
1mvqA		168		S
1mvqA		169		V
1n1qA		32		W
1n1qA		33		N
1n1qA		34		V
1n1qA		35		N
1n1qA		36		G
1n1qA		37		P
1n1qA		38		N
1n1qA		39		F
1n1qA		43		H
1n1qA		44		E
1n1qA		45		K
1n1qA		46		F
1n1qA		47		E
1n1qA		48		E
1n1qA		49		L
1n1qA		50		Y
1n1qA		51		T
1n1qA		52		E
1n1qA		53		A
1n1qA		54		S
1n1qA		55		G
1n1qA		56		H
1n1qA		57		I
1n1qA		58		D
1n1qA		59		T
1n1qA		60		L
1n1qA		61		A
1n1qA		62		E
1n1qA		63		R
1n1qA		64		V
1n3oA		118		N
1n3oA		119		T
1n3oA		120		S
1n47A		113		H
1n47A		114		D
1n47A		115		A
1namB		40		L
1namB		41		Q
1npeA		111		T
1npeA		112		Q
1npsA		45		P
1npsA		46		G
1nrjB		148		K
1nrjB		149		K
1nrjB		150		S
1nrjB		151		L
1nrjB		152		N
1nrjB		153		E
1nrjB		154		L
1nrjB		155		D
1nrjB		156		V
1nw8A		130		T
1nw8A		131		K
1nw8A		132		K
1nw8A		133		Y
1nw8A		134		F
1nw8A		135		F
1nw8A		136		D
1nw8A		137		L
1nw8A		138		D
1nw8A		139		A
1nw8A		140		V
1nw8A		141		R
1nw8A		142		E
1nw8A		143		P
1nw8A		144		Y
1nw8A		145		D
1nw8A		146		E
1nw8A		147		E
1nw8A		148		T
1nw8A		149		K
1nw8A		150		A
1nw8A		151		A
1nw8A		152		Y
1nw8A		153		M
1nw8A		154		K
1nw8A		155		D
1nw8A		156		K
1nw8A		157		R
1nw8A		158		L
1nw8A		159		N
1nw8A		160		P
1nw8A		161		E
1nw8A		162		S
1nw8A		163		V
1nw8A		164		E
1nw8A		165		K
1nw8A		166		G
1nw8A		167		R
1nw8A		168		N
1nw8A		169		P
1nw8A		170		T
1nw8A		171		N
1nw8A		172		V
1nw8A		173		W
1nw8A		174		R
1nw8A		175		M
1nw8A		176		S
1nw8A		177		R
1nw8A		178		L
1nw8A		179		N
1nw8A		180		G
1nw8A		181		N
1nw8A		182		S
1nw8A		183		L
1nw8A		184		E
1nw8A		185		R
1nw8A		186		V
1nw8A		187		G
1nw8A		188		H
1nw8A		189		P
1nw8A		190		T
1nw8A		191		Q
1nw8A		192		K
1nyaA		90		E
1nyaA		91		Q
1o4uA		116		K
1o4uA		218		N
1o4uA		219		P
1o4yA		157		R
1o4yA		158		N
1o4yA		159		P
1o4yA		160		F
1o4yA		161		T
1o4yA		162		D
1o4yA		163		Y
1o4yA		82		G
1o4yA		83		N
1o4yA		84		G
1o4yA		85		K
1o4zA		161		R
1o4zA		162		D
1o4zA		163		P
1o4zA		164		F
1o4zA		165		Q
1o4zA		166		D
1o4zA		167		Y
1o4zA		80		G
1o4zA		81		S
1o4zA		82		D
1o4zA		83		K
1o60A		155		E
1odfA		22		T
1oryA		35		Y
1oryA		36		D
1oryA		37		Q
1oryA		38		V
1oryA		39		N
1oryA		40		E
1oryA		41		L
1oryA		42		E
1oryA		43		K
1oryA		44		R
1oryA		45		K
1p4kA		100		P
1p4kA		101		H
1p4kA		102		V
1p4kA		103		M
1p4kA		104		L
1p4kA		105		V
1p4kA		106		G
1p4kA		107		D
1p4kA		108		G
1p4kA		109		A
1p4kA		110		L
1p4kA		111		E
1p4kA		112		F
1p4kA		113		A
1p4kA		114		L
1p4kA		115		S
1p4kA		116		Q
1p4kA		117		G
1p4kA		118		F
1p4kA		119		K
1p4kA		120		K
1p4kA		121		E
1p4kA		122		N
1p4kA		123		L
1p4kA		124		L
1p4kA		125		T
1p4kA		126		A
1p4kA		127		E
1p4kA		128		S
1p4kA		129		E
1p4kA		130		K
1p4kA		131		E
1p4kA		132		W
1p4kA		133		K
1p4kA		134		E
1p4kA		135		W
1p4kA		136		L
1p4kA		137		K
1p4kA		138		T
1p4kA		139		S
1p4kA		140		Q
1p4kA		141		Y
1p4kA		142		K
1p4kA		143		P
1p4kA		144		I
1p4kA		145		V
1p4kA		146		N
1p4kA		147		I
1p4kA		148		E
1p4kA		149		N
1p4kA		150		H
1p4kA		151		N
1p4kA		73		N
1p4kA		74		Y
1p4kA		75		N
1p4kA		76		I
1p4kA		77		G
1p4kA		78		S
1p4kA		79		V
1p4kA		80		A
1p4kA		81		C
1p4kA		82		M
1p4kA		83		E
1p4kA		84		H
1p4kA		85		I
1p4kA		86		K
1p4kA		87		N
1p4kA		88		P
1p4kA		89		I
1p4kA		90		S
1p4kA		91		V
1p4kA		92		A
1p4kA		93		R
1p4kA		94		A
1p4kA		95		V
1p4kA		96		M
1p4kA		97		E
1p4kA		98		K
1p4kA		99		T
1pc5A		30		N
1pdrA		13		G
1ptsA		34		A
1ptsA		35		V
1ptsA		36		G
1ptsA		37		N
1ptsA		38		A
1ptsA		39		E
1puiA		61		E
1puiA		62		M
1puiA		63		K
1puiA		64		R
1puiA		65		K
1puiA		66		W
1puiA		67		Q
1puiA		68		R
1puiA		69		A
1puiA		70		L
1puiA		71		G
1puiA		72		E
1puiA		73		Y
1puiA		74		L
1puiA		75		E
1puiA		76		K
1puiA		77		R
1puiA		78		Q
1puiA		79		S
1puiA		80		L
1pujA		100		F
1pujA		101		D
1pujA		102		R
1pujA		103		M
1pujA		104		R
1pujA		105		A
1pujA		106		K
1pujA		107		G
1pujA		108		V
1pujA		109		K
1pujA		110		P
1pujA		111		R
1pujA		112		A
1pujA		94		E
1pujA		95		I
1pujA		96		L
1pujA		97		Q
1pujA		98		E
1pujA		99		K
1q7fA		241		V
1q8oA		118		N
1q8oA		119		T
1qavA		13		A
1qavA		14		D
1qavA		15		A
1qokA		120		S
1r0uA		38		Y
1r0uA		39		Y
1r0uA		40		V
1r0uA		41		K
1r0uA		42		Q
1r0uA		43		N
1r0uA		44		K
1r0uA		45		V
1r0uA		46		Y
1r0uA		47		L
1r0uA		48		S
1r0uA		49		Y
1r0uA		50		Y
1r0uA		51		E
1r0uA		52		E
1r0uA		53		H
1r0uA		54		D
1r0uA		55		L
1r0uA		56		G
1r0uA		57		K
1r0uA		58		V
1r0uA		59		K
1r0uA		60		T
1r0uA		61		I
1r0uA		62		V
1r62A		58		Q
1r62A		59		A
1r62A		60		L
1r62A		61		G
1r62A		62		P
1r62A		63		E
1r62A		64		G
1r62A		65		G
1r62A		66		E
1r62A		67		I
1r62A		68		I
1r62A		69		L
1ravA		35		A
1ravA		36		V
1ravA		37		T
1ravA		38		A
1ravA		39		T
1ravA		40		S
1ravA		41		N
1ravA		42		E
1ravA		43		I
1rd5A		137		E
1rd5A		138		A
1rd5A		139		K
1rd5A		140		N
1rjvA		34		V
1rjvA		35		G
1rjvA		36		L
1rjvA		37		K
1rjvA		38		K
1rjvA		39		K
1rstB		34		A
1rstB		35		V
1rstB		36		G
1rstB		37		N
1rstB		38		A
1rstB		39		E
1rtp1		75		R
1sfyA		117		Q
1sfyA		118		D
1sfyA		119		N
1sfyA		39		Q
1sfyA		40		N
1sfyA		41		G
1sfyA		42		M
1sfyA		43		P
1sfyA		44		A
1sfyA		45		W
1sfyA		46		D
1sfyA		47		S
1sfyA		48		T
1sfyA		49		G
1sfyA		50		R
1sfyA		51		T
1sfyA		52		L
1sfyA		53		Y
1sfyA		54		A
1sfyA		55		K
1sfyA		56		P
1sfyA		57		V
1sfyA		58		H
1sfyA		59		I
1sfyA		60		W
1sfyA		61		D
1sfyA		62		M
1sfyA		63		T
1sfyA		64		T
1sfyA		65		G
1sfyA		66		T
1sfyA		67		V
1sfyA		68		A
1sfyA		69		S
1sfyA		70		F
1sfyA		71		E
1sfyA		72		T
1sfyA		73		R
1sfyA		74		F
1sfyA		75		S
1sfyA		76		F
1sfyA		77		S
1sfyA		78		I
1sfyA		79		E
1sfyA		80		Q
1sfyA		81		P
1sfyA		82		Y
1sfyA		83		T
1sfyA		84		R
1stpA		34		A
1stpA		35		V
1stpA		36		G
1stpA		37		N
1stpA		38		A
1stpA		39		E
1strB		34		A
1strB		35		V
1strB		36		G
1strB		37		N
1strB		38		A
1strB		39		E
1sw8A		41		Q
1sw8A		42		N
1sw8A		43		P
1t8xA		144		G
1t9gR		85		N
1t9gR		86		Y
1th8B		42		I
1th8B		43		R
1th8B		44		H
1th8B		45		I
1th8B		46		V
1tucA		44		L
1tucA		45		D
1tucA		46		S
1tucA		47		G
1tucA		48		T
1tucA		49		G
1tucA		50		K
1tucA		51		E
1u4cA		164		L
1u4cA		165		I
1u4cA		166		V
1u4cA		167		G
1u4cA		168		N
1u4cA		169		N
1u4cA		170		S
1u4cA		171		Q
1u4cA		172		V
1u4cA		173		Q
1u4cA		174		W
1u4cA		40		F
1u4cA		41		D
1u4cA		42		I
1u4cA		43		Q
1u4cA		44		A
1u4cA		45		K
1u4cA		46		N
1u4cA		47		V
1u89A		92		A
1u89A		93		D
1u89A		94		A
1uhfA		20		V
1umnA		117		E
1umnA		118		E
1umzA		105		K
1umzA		106		G
1umzA		34		K
1umzA		35		Y
1umzA		36		T
1umzA		37		G
1umzA		38		T
1umzA		39		G
1umzA		40		F
1umzA		41		Q
1umzA		42		S
1umzA		43		K
1umzA		44		G
1umzA		45		S
1umzA		46		Y
1umzA		47		L
1umzA		48		F
1umzA		49		G
1umzA		50		H
1umzA		51		F
1umzA		52		S
1umzA		53		M
1umzA		54		Q
1umzA		55		M
1umzA		56		K
1umzA		57		L
1umzA		58		V
1umzA		59		P
1umzA		60		G
1umzA		61		D
1urxA		156		R
1urxA		157		N
1urxA		158		P
1urxA		159		F
1urxA		160		T
1urxA		161		D
1urxA		162		Y
1uzyA		116		Q
1uzyA		117		D
1uzyA		118		N
1v8eA		87		Q
1vc4A		204		K
1vjcA		72		P
1vyoA		34		A
1vyoA		35		V
1vyoA		36		T
1vyoA		37		A
1vyoA		38		T
1vyoA		39		S
1vyoA		40		N
1vyoA		41		E
1vyoA		42		I
1w8rA		65		K
1w8rA		66		Y
1w8rA		67		Y
1w8rA		68		D
1w8rA		69		G
1w8rA		70		S
1wbiA		36		A
1wbiA		37		V
1wbiA		38		A
1wbiA		39		D
1wbiA		40		N
1wbiA		41		P
1wbiA		42		G
1wbiA		43		N
1wbiA		44		I
1wbiA		56		R
1we4A		226		N
1wrmA		76		I
1wrmA		77		H
1wrmA		78		E
1wrmA		79		C
1wrmA		80		R
1wrmA		81		L
1wrmA		82		R
1wrmA		83		G
1wrmA		84		E
1wuvA		113		S
1wuvA		114		K
1wuvA		115		L
1wuvA		116		K
1wuvA		117		S
1wuvA		118		N
1wuvA		119		S
1wuvA		120		T
1wuvA		121		H
1wuvA		122		E
1wuvA		123		T
1wuvA		124		N
1wuvA		125		A
1wuvA		126		L
1wuvA		127		H
1wuvA		128		F
1wuvA		129		M
1wuvA		130		F
1wuvA		131		N
1wuvA		132		Q
1wuvA		133		F
1wuvA		134		S
1wuvA		135		K
1wuvA		136		D
1wuvA		137		Q
1wuvA		138		K
1wuvA		139		D
1wuvA		140		L
1wuvA		141		I
1wuvA		142		L
1wuvA		143		Q
1wuvA		144		G
1wuvA		145		D
1wuvA		146		A
1wuvA		147		T
1wuvA		148		T
1wuvA		149		G
1wuvA		150		T
1wuvA		151		D
1wuvA		152		G
1wuvA		153		N
1wuvA		154		L
1wuvA		155		E
1wuvA		156		L
1wuvA		157		T
1wuvA		158		R
1wuvA		159		V
1wuvA		160		S
1wuvA		161		S
1wuvA		162		N
1wuvA		163		G
1wuvA		164		S
1wuvA		165		P
1wuvA		166		Q
1wuvA		167		G
1wuvA		168		S
1wuvA		169		S
1wy7A		93		K
1wy9A		62		G
1wy9A		63		V
1wy9A		64		P
1wy9A		65		K
1wyxA		14		E
1x1oA		115		Y
1x1oA		116		V
1x1oA		117		E
1x1oA		118		A
1x1oA		119		L
1x24A		84		F
1x24A		85		R
1x24A		86		E
1x24A		87		E
1x2kA		19		R
1xm2A		85		F
1xm2A		86		R
1xm2A		87		E
1y0mA		15		Q
1y52X		34		A
1y52X		35		V
1y52X		36		A
1y52X		37		D
1y52X		38		N
1y52X		39		P
1y52X		40		G
1y52X		41		N
1y52X		42		I
1yjgA		46		K
1yltA		228		G
1ylwA		228		G
1yp8A		18		G
1yz4A		81		R
1yz4A		82		L
1zclA		83		K
1zclA		84		F
1zclA		85		R
1zclA		86		E
1zclA		87		E
1zkrA		74		M
1zkrA		75		A
1zldA		37		N
1zsgA		20		T
2a4yA		37		I
2a4yA		38		H
2a5bA		36		A
2a5bA		37		V
2a5bA		38		T
2a5bA		39		A
2a5bA		40		T
2a5bA		41		S
2a5bA		42		N
2a5bA		43		E
2a5bA		44		I
2a5cA		36		A
2a5cA		37		V
2a5cA		38		T
2a5cA		39		A
2a5cA		40		T
2a5cA		41		S
2a5cA		42		N
2a5cA		43		E
2a5cA		44		I
2a6vA		129		K
2a6vA		130		D
2a6vA		131		L
2a6vA		132		D
2a6vA		133		I
2a6vA		134		E
2a6vA		135		S
2a6vA		136		S
2a6yA		129		K
2a6yA		130		P
2a6yA		131		V
2a6yA		132		D
2a6yA		133		K
2a6yA		134		T
2a6yA		135		K
2a6yA		136		I
2a6yA		137		Y
2a6yA		138		D
2a6yA		73		S
2a6yA		74		G
2a6zA		131		K
2a6zA		132		P
2a6zA		133		V
2a6zA		134		D
2a6zA		135		K
2a6zA		136		T
2a6zA		137		K
2a6zA		138		I
2a6zA		139		Y
2a6zA		140		D
2a8gA		34		A
2a8gA		35		V
2a8gA		36		T
2a8gA		37		A
2a8gA		38		T
2a8gA		39		S
2a8gA		40		N
2a8gA		41		E
2a8gA		42		I
2acyA		17		V
2acyA		18		Q
2acyA		19		G
2aglA		87		D
2aglA		88		A
2aglA		89		D
2aglA		90		K
2aglA		91		L
2aglA		92		T
2aglA		93		F
2aglA		94		E
2aglA		95		K
2aglA		96		E
2ak5A		15		T
2ak5A		42		T
2ak5A		43		H
2ak5A		44		N
2araA		81		R
2araA		82		P
2araA		83		R
2araA		84		A
2araA		85		Y
2araA		86		W
2araA		87		H
2araA		88		E
2araA		89		W
2araA		90		L
2araA		91		N
2araA		92		W
2araA		93		P
2araA		94		S
2araA		95		I
2araA		96		F
2avdA		107		A
2avdA		108		E
2avdA		57		L
2avdA		58		I
2avdA		59		Q
2avdA		60		A
2avdA		61		K
2avdA		62		K
2avdA		63		A
2avdA		64		L
2avdA		65		D
2avdA		66		L
2avdA		67		G
2avdA		68		T
2avdA		69		F
2avdA		70		T
2avdA		71		G
2avdA		72		Y
2avdA		73		S
2avdA		74		A
2avdA		75		L
2avdA		76		A
2avdA		77		L
2avdA		78		A
2avdA		79		L
2avdA		80		A
2avdA		81		L
2avdA		82		P
2avdA		83		A
2avkA		68		A
2avkA		69		Y
2avkA		70		P
2avkA		71		E
2awcA		65		A
2awcA		66		Y
2awcA		67		P
2awcA		68		E
2b38A		18		N
2b4lA		122		D
2b4lA		123		E
2b4lA		124		M
2b4lA		125		G
2b4lA		126		E
2b4lA		127		I
2b4lA		128		M
2b4lA		129		I
2b4lA		130		K
2b4lA		131		V
2b4lA		132		E
2b4lA		133		E
2b4lA		134		G
2b4lA		135		E
2b4lA		136		K
2b4lA		137		P
2b4lA		138		A
2b4lA		139		K
2b4lA		140		V
2b4lA		141		A
2b4lA		142		A
2b4lA		143		E
2b4lA		144		Y
2b4lA		145		V
2b4lA		146		N
2b4lA		147		K
2b4lA		148		H
2b4lA		149		K
2b4lA		150		D
2b4lA		151		Q
2b4lA		152		I
2b4lA		153		A
2b4lA		154		E
2b4lA		155		W
2b4lA		156		T
2b4lA		157		K
2b4lA		158		G
2b4lA		159		V
2b4lA		160		Q
2b4lA		161		K
2b4lA		162		V
2b4lA		163		K
2b4lA		164		G
2b4lA		165		D
2b86A		16		Q
2bbkH		139		K
2bbkH		140		A
2bbkH		141		F
2bbkH		142		K
2bbkH		143		R
2bbkH		144		M
2bbkH		145		L
2bbkH		146		D
2bbkH		147		V
2bbkH		148		P
2bbkH		149		D
2bbkH		150		C
2bbkH		151		Y
2bbkH		152		H
2bbkH		153		I
2bbkH		154		F
2bbkH		155		P
2bbkH		228		A
2bbkH		84		D
2bbkH		85		P
2bbkH		86		V
2bbkH		87		T
2bbkH		88		L
2bbkH		89		L
2bbkH		90		P
2bbkH		91		T
2bc3A		34		G
2bc3A		35		N
2bc3A		36		A
2bc3A		37		E
2bk6A		28		M
2bk6A		29		R
2bk6A		30		G
2bk6A		31		H
2bk6A		32		N
2bk6A		33		F
2bk6A		34		F
2bk6A		35		T
2bk6A		36		L
2bk6A		37		H
2bk6A		38		E
2bk6A		39		K
2bk6A		40		M
2bk6A		41		D
2bk6A		42		D
2bk6A		43		L
2bk6A		44		Y
2bk6A		45		S
2bk6A		46		E
2bk6A		47		F
2bk6A		48		G
2bk6A		49		E
2bk6A		50		Q
2bk6A		51		M
2bk6A		52		D
2bk6A		53		E
2bk6A		54		V
2bk6A		55		A
2bk6A		56		E
2bk6A		57		R
2bk6A		58		L
2bk6A		59		L
2bk6A		60		A
2bk6A		61		I
2bk6A		62		G
2bk6A		63		G
2bk6A		64		S
2bk6A		65		P
2bk6A		66		F
2bk6A		67		S
2bk6A		68		T
2bk6A		69		L
2bk6A		70		K
2bk6A		71		E
2bk6A		72		F
2bk6A		73		L
2bk6A		74		E
2bk6A		75		N
2bk6A		76		A
2bk6A		77		S
2bk6A		78		V
2bk6A		79		E
2bk6A		80		E
2bk6A		81		A
2bk6A		82		P
2bk6A		83		Y
2bk6A		84		T
2bk6A		85		K
2bk6A		86		P
2bk6A		87		K
2bk6A		88		T
2bk6A		89		M
2bkcA		29		R
2bkcA		30		G
2bvzA		46		R
2bvzA		47		R
2bvzA		48		L
2bvzA		49		A
2bvzA		50		Y
2bvzA		51		P
2bvzA		52		I
2bvzA		53		A
2bvzA		54		K
2bvzA		55		D
2bxjA		46		R
2bxjA		47		R
2bxjA		48		L
2bxjA		49		A
2bxjA		50		Y
2bxjA		51		P
2bxjA		52		I
2bxjA		53		A
2bxjA		54		K
2bxjA		55		D
2c4iA		169		S
2camA		35		A
2camA		36		V
2camA		37		T
2camA		38		A
2camA		39		T
2camA		40		S
2camA		41		N
2camA		42		E
2camA		43		I
2cc1A		224		D
2cf7A		122		E
2cf7A		123		E
2cf7A		32		W
2cf7A		33		Y
2cf7A		34		M
2cf7A		35		R
2cf7A		36		G
2cf7A		37		R
2cf7A		38		G
2cf7A		39		F
2cf7A		42		W
2cf7A		43		H
2cf7A		44		P
2cf7A		45		K
2cf7A		46		M
2cf7A		47		D
2cf7A		48		E
2cf7A		49		Y
2cf7A		50		M
2cf7A		51		E
2cf7A		52		E
2cf7A		53		I
2cf7A		54		D
2cf7A		55		G
2cf7A		56		Y
2cf7A		57		L
2cf7A		58		A
2cf7A		59		E
2cf7A		60		M
2cf7A		61		S
2cf7A		62		E
2cf7A		63		R
2cf7A		64		L
2cjtA		104		S
2cjtA		105		G
2cjtA		106		T
2cjtA		107		K
2cnaA		116		K
2cnaA		117		S
2cnaA		118		N
2cnaA		119		S
2cnaA		120		T
2cnaA		121		H
2cnaA		122		Q
2cnaA		123		T
2cnaA		124		D
2cnaA		125		A
2cnaA		126		L
2cnaA		127		H
2cnaA		128		F
2cnaA		129		M
2cnaA		130		F
2cnaA		131		N
2cnaA		132		Q
2cnaA		133		F
2cnaA		134		S
2cnaA		135		K
2cnaA		136		D
2cnaA		137		Q
2cnaA		138		K
2cnaA		139		D
2cnaA		140		L
2cnaA		141		I
2cnaA		142		L
2cnaA		143		Q
2cnaA		144		G
2cnaA		145		D
2cnaA		146		A
2cnaA		147		T
2cnaA		148		T
2cnaA		149		G
2cnaA		150		T
2cnaA		151		D
2cnxA		114		N
2cnxA		115		L
2cnxA		116		I
2cnxA		117		V
2cnxA		118		S
2cnxA		119		G
2cnxA		120		S
2cnxA		121		F
2cnxA		122		D
2cnxA		123		E
2cnxA		124		S
2co0A		112		N
2co0A		113		L
2co0A		114		I
2co0A		115		V
2co0A		116		S
2co0A		117		G
2co0A		118		S
2co0A		119		F
2co0A		120		D
2co0A		121		E
2co0A		122		S
2creA		19		D
2cwmA		113		S
2cwmA		114		K
2cwmA		115		L
2cwmA		116		K
2cwmA		117		S
2cwmA		118		N
2cwmA		119		S
2cwmA		120		T
2cwmA		121		H
2cwmA		122		E
2cwmA		123		T
2cwmA		124		N
2cwmA		125		A
2cwmA		126		L
2cwmA		127		H
2cwmA		128		F
2cwmA		129		V
2cwmA		130		F
2cwmA		131		N
2cwmA		132		Q
2cwmA		133		F
2cwmA		134		S
2cwmA		135		K
2cwmA		136		D
2cwmA		137		Q
2cwmA		138		K
2cwmA		139		D
2cwmA		140		L
2cwmA		141		I
2cwmA		142		L
2cwmA		143		Q
2cwmA		144		G
2cwmA		145		D
2cwmA		146		A
2cwmA		147		T
2cwmA		148		T
2cwmA		149		G
2cwmA		150		T
2cwmA		151		D
2cwmA		152		G
2cwmA		153		N
2cwmA		154		L
2cwmA		155		E
2cwmA		156		L
2cwmA		157		T
2cwmA		158		R
2cwmA		159		V
2cwmA		160		S
2cwmA		161		S
2cwmA		162		N
2cwmA		163		G
2cwmA		164		S
2cwmA		165		P
2cwmA		166		Q
2cwmA		167		G
2cwmA		168		S
2cwmA		169		S
2cxcA		19		T
2cxcA		20		A
2cxcA		21		Y
2cxcA		22		R
2cz4A		42		G
2cz4A		43		S
2cz4A		44		R
2cz4A		45		G
2cz4A		46		I
2cz4A		47		R
2cz4A		48		S
2cz4A		49		V
2cz4A		50		D
2cz4A		51		W
2d3pA		113		S
2d3pA		114		K
2d3pA		115		L
2d3pA		116		K
2d3pA		117		T
2d3pA		118		N
2d3pA		119		S
2d3pA		120		T
2d3pA		121		A
2d3pA		122		D
2d3pA		123		A
2d3pA		124		Q
2d3pA		125		S
2d3pA		126		L
2d3pA		127		H
2d3pA		128		F
2d3pA		129		T
2d3pA		130		F
2d3pA		131		N
2d3pA		132		Q
2d3pA		133		F
2d3pA		134		S
2d3pA		135		Q
2d3pA		136		N
2d3pA		137		P
2d3pA		138		K
2d3pA		139		D
2d3pA		140		L
2d3pA		141		I
2d3pA		142		L
2d3pA		143		Q
2d3pA		144		G
2d3pA		145		D
2d3pA		146		A
2d3pA		147		S
2d3pA		148		T
2d3pA		149		D
2d3pA		150		S
2d3pA		151		D
2d3pA		152		G
2d3pA		153		N
2d3pA		154		L
2d3pA		155		Q
2d3pA		156		L
2d3pA		157		T
2d3pA		158		R
2d3pA		159		V
2d3pA		160		S
2d3pA		161		N
2d3pA		162		G
2d3pA		163		S
2d3pA		164		P
2d3pA		165		Q
2d3pA		166		S
2d3pA		167		N
2d3pA		168		S
2d81A		178		A
2d81A		179		R
2d81A		180		N
2d81A		181		T
2d81A		182		G
2d81A		183		T
2d81A		184		L
2d81A		185		S
2d81A		186		G
2d81A		187		S
2d81A		188		V
2d81A		189		L
2d81A		190		S
2d81A		191		F
2d81A		192		A
2d81A		193		Q
2d81A		194		S
2d81A		195		G
2d81A		196		S
2d81A		197		Y
2d81A		198		G
2d81A		199		A
2d81A		200		N
2d81A		201		G
2d81A		202		M
2dbmA		19		E
2df6A		16		T
2dl4A		19		Q
2dnuA		20		Q
2dqwA		66		G
2e2aA		32		E
2e2aA		33		N
2e2aA		34		G
2eriA		27		N
2esbA		80		Q
2esbA		81		G
2eswA		17		T
2fd2A		30		N
2fhlA		34		A
2fhlA		35		V
2fhlA		36		A
2fhlA		37		D
2fhlA		38		N
2fhlA		39		P
2fhlA		40		G
2fhlA		41		N
2fhlA		42		I
2fpbA		214		G
2fpbA		215		T
2fzfA		39		I
2g99A		113		N
2g99A		114		L
2g99A		115		I
2g99A		116		V
2g99A		117		S
2g99A		118		G
2g99A		119		S
2g99A		120		F
2g99A		121		D
2g99A		122		E
2g99A		123		S
2g9aA		84		D
2gc4A		111		D
2gc4A		112		P
2gc4A		113		V
2gc4A		114		T
2gc4A		115		L
2gc4A		116		L
2gc4A		117		P
2gc4A		166		K
2gc4A		167		A
2gc4A		317		G
2gdfA		113		S
2gdfA		114		K
2gdfA		115		L
2gdfA		116		K
2gdfA		117		T
2gdfA		118		E
2gdfA		119		N
2gdfA		120		S
2gdfA		121		L
2gdfA		122		H
2gdfA		123		F
2gdfA		124		S
2gdfA		125		F
2gdfA		126		H
2gdfA		127		K
2gdfA		128		F
2gdfA		129		S
2gdfA		130		Q
2gdfA		131		N
2gdfA		132		P
2gdfA		133		K
2gdfA		134		D
2gdfA		135		L
2gdfA		136		I
2gdfA		137		L
2gdfA		138		Q
2gdfA		139		G
2gdfA		140		D
2gdfA		141		A
2gdfA		142		F
2gdfA		143		T
2gdfA		144		D
2gdfA		145		S
2gdfA		146		D
2gdfA		147		G
2gdfA		148		N
2gdfA		149		L
2gdfA		150		E
2gdfA		151		L
2gdfA		152		T
2gdfA		153		K
2gdfA		154		V
2gdfA		155		Q
2gdfA		156		G
2gdfA		157		N
2gdfA		158		S
2gdnA		227		T
2gj0A		23		S
2gyqA		130		E
2gyqA		131		L
2gyqA		132		G
2gyqA		133		H
2gyqA		41		T
2h13A		111		N
2h13A		112		L
2h13A		113		I
2h13A		114		V
2h13A		115		S
2h13A		116		G
2h13A		117		S
2h13A		118		F
2h13A		119		D
2h13A		120		E
2h13A		121		S
2h68A		112		N
2h68A		113		L
2h68A		114		I
2h68A		115		V
2h68A		116		S
2h68A		117		G
2h68A		118		S
2h68A		119		F
2h68A		120		D
2h68A		121		E
2h68A		122		S
2h9lA		129		N
2h9lA		130		L
2h9lA		131		I
2h9lA		132		V
2h9lA		133		S
2h9lA		134		G
2h9lA		135		S
2h9lA		136		F
2h9lA		137		D
2h9lA		138		E
2h9lA		139		S
2hxcA		292		T
2hxcA		86		D
2hxcA		87		A
2hxcA		88		D
2hxcA		89		K
2hxcA		90		L
2hxcA		91		T
2hxcA		92		F
2hxcA		93		E
2hxcA		94		K
2hxcA		95		E
2ixqB		123		K
2ixqB		124		D
2ixqB		125		N
2ixqB		126		K
2ixqB		127		Q
2izbA		34		A
2izbA		35		V
2izbA		36		G
2izbA		37		N
2izbA		38		A
2izbA		39		E
2j3tC		111		N
2j3tC		112		P
2j3tC		113		L
2j3tC		114		C
2j3tC		115		P
2j3tC		116		L
2j3tC		117		G
2j3tC		118		Q
2j3tC		119		T
2j9lA		69		N
2j9lA		70		A
2j9lA		71		R
2j9lA		72		K
2j9lA		73		K
2j9lA		74		Q
2j9lA		75		D
2j9lA		76		G
2j9lA		77		V
2j9lA		78		V
2j9lA		79		S
2j9lA		80		T
2j9lA		81		S
2j9lA		82		I
2jb9A		104		P
2mtaH		102		D
2mtaH		103		P
2mtaH		104		V
2mtaH		105		T
2mtaH		106		L
2mtaH		107		L
2mtaH		108		P
2nq3A		110		G
2nq3A		111		D
2nq3A		112		K
2nq3A		113		E
2nq3A		114		P
2nq3A		115		T
2nq3A		116		E
2nyiA		126		A
2nyiA		127		P
2nyiA		128		F
2nyiA		129		A
3hhrA		129		L
3hhrA		130		E
3hhrA		131		D
3hhrA		132		G
3hhrA		133		S
3hhrA		134		P
3hhrA		135		R
3hhrA		136		T
3hhrA		137		G
3hhrA		138		Q
3hhrA		139		I
3hhrA		140		F
3hhrA		141		K
3hhrA		142		Q
3hhrA		143		T
3hhrA		144		Y
3hhrA		145		S
3hhrA		146		K
3hhrA		147		F
3hhrA		148		D
3hhrA		40		Q
3hhrA		41		K
3hhrA		42		Y
3hhrA		43		S
3hhrA		44		F
3hhrA		45		L
3hhrA		46		Q
3hhrA		47		N
3hhrA		48		P
3hhrA		49		Q
3hhrA		50		T
3hhrA		51		S
3hhrA		52		L
3hhrA		53		C
3hhrA		54		F
3hhrA		55		S
3hhrA		56		E
3hhrA		57		S
3hhrA		58		I
3hhrA		59		P
3hhrA		60		T
3hhrA		61		P
3hhrA		62		S
3hhrA		63		N
3hhrA		64		R
3hhrA		65		E
3hhrA		66		E
9gaaA		100		H
9gaaA		101		V
9gaaA		102		M
9gaaA		103		L
9gaaA		104		V
9gaaA		105		G
9gaaA		106		D
9gaaA		107		G
9gaaA		108		A
9gaaA		109		L
9gaaA		110		E
9gaaA		111		F
9gaaA		112		A
9gaaA		113		L
9gaaA		114		S
9gaaA		115		Q
9gaaA		116		G
9gaaA		117		F
9gaaA		118		K
9gaaA		119		K
9gaaA		120		E
9gaaA		121		N
9gaaA		122		L
9gaaA		123		L
9gaaA		124		T
9gaaA		125		A
9gaaA		126		E
9gaaA		127		S
9gaaA		128		E
9gaaA		129		K
9gaaA		130		E
9gaaA		131		W
9gaaA		132		K
9gaaA		133		E
9gaaA		134		W
9gaaA		135		L
9gaaA		136		D
9gaaA		72		N
9gaaA		73		Y
9gaaA		74		N
9gaaA		75		I
9gaaA		76		G
9gaaA		77		S
9gaaA		78		V
9gaaA		79		A
9gaaA		80		C
9gaaA		81		M
9gaaA		82		E
9gaaA		83		H
9gaaA		84		I
9gaaA		85		K
9gaaA		86		N
9gaaA		87		P
9gaaA		88		I
9gaaA		89		S
9gaaA		90		V
9gaaA		91		A
9gaaA		92		R
9gaaA		93		A
9gaaA		94		V
9gaaA		95		M
9gaaA		96		E
9gaaA		97		K
9gaaA		98		T
9gaaA		99		P
9gacA		100		H
9gacA		101		V
9gacA		102		M
9gacA		103		L
9gacA		104		V
9gacA		105		G
9gacA		106		D
9gacA		107		G
9gacA		108		A
9gacA		109		L
9gacA		110		E
9gacA		111		F
9gacA		112		A
9gacA		113		L
9gacA		114		S
9gacA		115		Q
9gacA		116		G
9gacA		117		F
9gacA		118		K
9gacA		119		K
9gacA		120		E
9gacA		121		N
9gacA		122		L
9gacA		123		L
9gacA		124		T
9gacA		125		A
9gacA		126		E
9gacA		127		S
9gacA		128		E
9gacA		129		K
9gacA		130		E
9gacA		131		W
9gacA		132		K
9gacA		133		E
9gacA		134		W
9gacA		135		L
9gacA		136		H
9gacA		137		D
9gacA		72		N
9gacA		73		Y
9gacA		74		N
9gacA		75		I
9gacA		76		G
9gacA		77		S
9gacA		78		V
9gacA		79		A
9gacA		80		C
9gacA		81		M
9gacA		82		E
9gacA		83		H
9gacA		84		I
9gacA		85		K
9gacA		86		N
9gacA		87		P
9gacA		88		I
9gacA		89		S
9gacA		90		V
9gacA		91		A
9gacA		92		R
9gacA		93		A
9gacA		94		V
9gacA		95		M
9gacA		96		E
9gacA		97		K
9gacA		98		T
9gacA		99		P
9gafA		100		H
9gafA		101		V
9gafA		102		M
9gafA		103		L
9gafA		104		V
9gafA		105		G
9gafA		106		D
9gafA		107		G
9gafA		108		A
9gafA		109		L
9gafA		110		E
9gafA		111		F
9gafA		112		A
9gafA		113		L
9gafA		114		S
9gafA		115		Q
9gafA		116		G
9gafA		117		F
9gafA		118		K
9gafA		119		K
9gafA		120		E
9gafA		121		N
9gafA		122		L
9gafA		123		L
9gafA		124		T
9gafA		125		A
9gafA		126		E
9gafA		127		S
9gafA		128		E
9gafA		129		K
9gafA		130		E
9gafA		131		W
9gafA		132		K
9gafA		133		E
9gafA		134		W
9gafA		135		L
9gafA		136		Y
9gafA		137		K
9gafA		138		P
9gafA		139		I
9gafA		140		V
9gafA		141		N
9gafA		142		I
9gafA		143		E
9gafA		144		N
9gafA		145		H
9gafA		146		D
9gafA		72		N
9gafA		73		Y
9gafA		74		N
9gafA		75		I
9gafA		76		G
9gafA		77		S
9gafA		78		V
9gafA		79		A
9gafA		80		C
9gafA		81		M
9gafA		82		E
9gafA		83		H
9gafA		84		I
9gafA		85		K
9gafA		86		N
9gafA		87		P
9gafA		88		I
9gafA		89		S
9gafA		90		V
9gafA		91		A
9gafA		92		R
9gafA		93		A
9gafA		94		V
9gafA		95		M
9gafA		96		E
9gafA		97		K
9gafA		98		T
9gafA		99		P

### IndependentSet, entlist:
PDB entry
==========
1dypA
1mfiA

### IndependentSet, linkers:
PDB entry	Residues	Sequence
=========================================
1dypA		170-173		RPGS
1dypA		63-82		SHQRTFWDGCNQQQVANYPL
1mfiA		46-53		LMTFSGTN

### IndependentSet, linkerRes:
PDB entry	Residue		Amino Acid
===========================================
1dypA		170		R
1dypA		171		P
1dypA		172		G
1dypA		173		S
1dypA		63		S
1dypA		64		H
1dypA		65		Q
1dypA		66		R
1dypA		67		T
1dypA		68		F
1dypA		69		W
1dypA		70		D
1dypA		71		G
1dypA		72		C
1dypA		73		N
1dypA		74		Q
1dypA		75		Q
1dypA		76		Q
1dypA		77		V
1dypA		78		A
1dypA		79		N
1dypA		80		Y
1dypA		81		P
1dypA		82		L
1mfiA		46		L
1mfiA		47		M
1mfiA		48		T
1mfiA		49		F
1mfiA		50		S
1mfiA		51		G
1mfiA		52		T
1mfiA		53		N


==> Round006-Results <==
### PredictedLinkers-1brlA_157-164:
Label		Energy score		RMSD		Sequence
=================================================================
Native		  -68114.20		0.000		QLNPSAYT
Reference	  -67742.50		N/A    		GGGGGGGG

Designed-01	  -70643.60		3.857		ITEWTKDK
Designed-02	  -70000.40		4.130		GQLTKVFE
Designed-03	  -69897.60		4.261		PAPKGLEL
Designed-04	  -69888.00		3.447		IQMLRMGN
Designed-05	  -69861.80		3.174		VQDATPNY
Designed-06	  -69804.80		3.983		SLPLNSKH
Designed-07	  -69738.50		2.677		CDFDCISA
Designed-08	  -69610.50		3.036		QLSFEPYQ
Designed-09	  -69551.10		4.959		NPFHLWSR
Designed-10	  -69511.40		3.288		LWFWLPLR
Designed-11	  -69482.50		4.633		RYTLDIFF
Designed-12	  -69182.80		3.856		VLDYEMDR
Designed-13	  -69170.80		3.651		FWWSKLKA
Designed-14	  -69144.90		3.179		SFYFYQNL
Designed-15	  -69130.80		2.361		KIRLPAPN
Designed-16	  -69041.10		3.369		LIYDVARG
Designed-17	  -68903.40		3.053		ALITFPVI
Designed-18	  -68842.10		3.035		DWEGPSTD
Designed-19	  -68840.70		5.946		FPDRLWSV
Designed-20	  -38556.88		4.173		AWEENLKI


### PredictedLinkers-1c4rA_76-76:
Label		Energy score		RMSD		Sequence
=================================================================
Native		  -34512.20		0.000		D
Reference	  -34680.99		0.667  		G

Designed-01	  -35318.13		0.357		L
Designed-02	  -35243.97		0.489		D
Designed-03	  -35059.64		0.740		A
Designed-04	  -35008.62		0.667		G
Designed-05	  -34781.35		0.669		F
Designed-06	  -34745.55		0.458		Q
Designed-07	  -34734.34		0.368		T
Designed-08	  -34583.40		0.248		P
Designed-09	  -34540.40		0.421		R
Designed-10	  -34434.03		0.615		S
Designed-11	  -34427.18		0.467		H
Designed-12	  -34334.78		0.419		Y


### PredictedLinkers-1dypA_170-173:
Label		Energy score		RMSD		Sequence
=================================================================
Native		  -54506.74		0.000		RPGS
Reference	  -55658.57		N/A    		GGGG

Designed-01	  -57079.20		0.502		FTST
Designed-02	  -56912.60		4.634		GVQN
Designed-03	  -56585.50		3.330		WVNE
Designed-04	  -56560.00		4.393		SFSI
Designed-05	  -56472.00		4.700		LVTA
Designed-06	  -56410.80		1.430		NYYQ
Designed-07	  -56264.20		2.062		GYIG
Designed-08	  -56124.00		1.424		LEYD
Designed-09	  -56108.10		1.875		EFAR
Designed-10	  -56091.00		0.956		EPKA
Designed-11	  -56086.70		1.320		SFTT
Designed-12	  -56051.30		2.472		IIHL
Designed-13	  -56013.00		2.661		GKFQ
Designed-14	  -55951.50		4.429		FNRV
Designed-15	  -55930.40		1.370		YTER
Designed-16	  -55929.70		3.593		YKQP
Designed-17	  -55617.90		1.395		WNAG
Designed-18	  -55312.00		1.792		RLHL
Designed-19	  -55233.00		0.611		PGEG
Designed-20	  -55157.50		2.817		PFAN


### PredictedLinkers-1dypA_63-82:
Label		Energy score		RMSD		Sequence
=================================================================
Native		  -54477.00		0.000		SHQRTFWDGCNQQQVANYPL
Reference	  -54401.16		N/A    		GGGGGGGGGGGGGGGGGGGG

Designed-01	  -55877.20		15.883		KDRKEKDQVADGERLFGARV
Designed-02	  -55734.30		18.361		KIEKYQSFEATQGDSRHVTF
Designed-03	  -55693.20		16.261		LEMTAITGSAYGYQISTHGW
Designed-04	  -55622.50		26.122		TSYKTSYNSTANLDESSEFM
Designed-05	  -55520.10		20.854		LMVHVDRREEGFIYTRYETE
Designed-06	  -55381.30		13.527		IQKKREVGQESQKGETGKHL
Designed-07	  -55255.30		16.580		RLEQKFSNYKINHGKQEKLF
Designed-08	  -55208.30		19.169		NAFRAFIYNRSTDSEKPALA
Designed-09	  -55192.20		14.157		NFNTFAWTSYVLPEQPWNYA
Designed-10	  -55181.40		23.801		FSEGELDYIRGDVLDKRKNW
Designed-11	  -55136.10		15.164		NESEHLNERSGGHGSGTLTK
Designed-12	  -55081.70		13.609		IKQWDNRYETYDALEEKPFT
Designed-13	  -55018.20		20.281		TRITDTRNLRDDTYLHMCFQ
Designed-14	  -54874.00		18.402		ADRTASCEVRPSCMMISWLN
Designed-15	  -54847.20		15.329		FYVSQGKQSRNGENGNKLLF
Designed-16	  -54802.10		25.924		SHYNALFNPVPWVRKSPNVS
Designed-17	  -54686.00		10.756		QWTNRNSPNFYGPKACRNWA
Designed-18	  -54682.90		9.009		KRDKRVNYGSSYSKIGDPAV
Designed-19	  -54116.00		17.551		TTTPKGAIYVLGARTIAGYE
Designed-20	  -27586.20		27.629		SWARQAQEDNGGQAHFTIAP


### PredictedLinkers-1i3qK_65-67:
Label		Energy score		RMSD		Sequence
=================================================================
Native		  -23986.29		0.000		HPF
Reference	  -23610.71		N/A    		GGG

Designed-01	  -24532.30		1.434		PQL
Designed-02	  -24435.08		3.253		KVD
Designed-03	  -24330.95		1.001		PDK
Designed-04	  -24208.93		1.050		NEW
Designed-05	  -24202.35		1.294		NLA
Designed-06	  -24147.84		1.019		CDL
Designed-07	  -24109.31		1.479		GLQ
Designed-08	  -24092.57		0.970		TRE
Designed-09	  -24077.46		2.843		RHS
Designed-10	  -24026.43		3.788		PMI
Designed-11	  -23963.10		2.621		YKI
Designed-12	  -23938.95		2.367		AGL
Designed-13	  -23848.58		1.887		HIE
Designed-14	  -23763.83		4.259		GNG
Designed-15	  -23724.17		3.081		TKY
Designed-16	  -23701.86		1.135		PIQ
Designed-17	  -23635.63		0.917		VAR
Designed-18	  -23632.86		4.275		REV
Designed-19	  -23614.35		1.471		SLK
Designed-20	  -10107.96		3.116		YNR


### PredictedLinkers-1ktmA_29-35:
Label		Energy score		RMSD		Sequence
=================================================================
Native		  -25327.86		0.000		IQPAPPE
Reference	  -25480.62		N/A    		GGGGGGG

Designed-01	  -27436.41		5.674		DRDPKHA
Designed-02	  -26991.04		4.661		CLYHYFS
Designed-03	  -26981.98		5.222		LNSDNES
Designed-04	  -26981.60		5.336		EYSRHKI
Designed-05	  -26944.23		5.226		DETVGVI
Designed-06	  -26895.25		3.408		VKLQGWK
Designed-07	  -26862.21		7.038		DFEVSLI
Designed-08	  -26798.72		5.157		TAGISPL
Designed-09	  -26614.68		3.750		DVDAAPS
Designed-10	  -26594.39		5.715		IVGEQDN
Designed-11	  -26585.89		4.593		DLMTIND
Designed-12	  -26570.73		5.442		AKDKSSF
Designed-13	  -26512.04		7.082		YLTTEYN
Designed-14	  -26464.41		6.954		YRCYITL
Designed-15	  -26410.30		9.197		RDAYTRT
Designed-16	  -26406.94		6.065		LQAGIYL
Designed-17	  -26149.59		6.810		TSYNHAR
Designed-18	  -26054.96		6.225		HDAGPTV
Designed-19	  -26040.05		6.153		FTLNLEL
Designed-20	  -25787.64		7.870		RTPLIFQ


### PredictedLinkers-1mfiA_46-53:
Label		Energy score		RMSD		Sequence
=================================================================
Native		  -20679.93		0.000		LMTFSGTN
Reference	  -20877.65		N/A    		GGGGGGGG

Designed-01	  -21452.44		27.505		LVDEKLRL
Designed-02	  -21321.87		11.600		HQTQAEKA
Designed-03	  -21056.35		8.111		WTEKYPFE
Designed-04	  -21002.44		5.927		KWNLKNSQ
Designed-05	  -20964.86		10.235		TNDPYNYL
Designed-06	  -20964.51		6.475		ILKKQGEN
Designed-07	  -20948.72		12.996		PYYDTLKL
Designed-08	  -20923.12		11.342		HHEYLIGE
Designed-09	  -20886.32		12.333		IQLAYEYL
Designed-10	  -20815.87		11.155		SPAENWKA
Designed-11	  -20767.24		6.607		SRQDEQRT
Designed-12	  -20765.08		6.495		HYNTDNGM
Designed-13	  -20712.15		6.775		MFTDKRTY
Designed-14	  -20648.69		7.700		DLSQFKEH
Designed-15	  -20606.47		12.513		TSPERHNG
Designed-16	  -20582.66		12.916		YGSPMFGH
Designed-17	  -20562.57		7.710		YDTVTSYE
Designed-18	  -20536.67		9.239		FSPAPLIE
Designed-19	  -20493.57		11.760		RSAYSDSQ
Designed-20	  -20370.42		8.864		YSDPAIEY


### PredictedLinkers-2cj4A_120-122:
Label		Energy score		RMSD		Sequence
=================================================================
Native		  -28839.80		0.000		GSK
Reference	  -28722.64		N/A    		GGG

Designed-01	  -29487.07		2.178		DVA
Designed-02	  -29368.89		3.064		MSK
Designed-03	  -29348.91		1.622		FMY
Designed-04	  -29345.40		3.105		WTY
Designed-05	  -29334.24		2.605		KSI
Designed-06	  -29234.52		1.829		VET
Designed-07	  -29185.05		2.166		ISI
Designed-08	  -29142.13		2.982		PNL
Designed-09	  -29089.51		3.299		TSF
Designed-10	  -29044.17		2.216		VKV
Designed-11	  -29041.85		2.211		QYN
Designed-12	  -29012.05		2.213		RYT
Designed-13	  -29005.59		2.685		SNY
Designed-14	  -29002.71		2.745		GNT
Designed-15	  -28993.46		2.008		QKY
Designed-16	  -28886.45		2.056		GGI
Designed-17	  -28817.41		2.388		KQY
Designed-18	  -28762.96		2.294		LGA
Designed-19	  -28548.44		2.478		LTQ
Designed-20	  -16910.18		2.803		SLK


### PredictedLinkers-2ervA_23-37:
Label		Energy score		RMSD		Sequence
=================================================================
Native		  -29282.43		0.000		WDWDKSWWQTSTGRL
Reference	  -28855.33		N/A    		GGGGGGGGGGGGGGG

Designed-01	  -29733.58		16.865		LYIKNLEGDSLSAPL
Designed-02	  -29651.45		15.579		KNLNYFQEPWQTCYG
Designed-03	  -29404.58		16.005		FSDTVNGESLRDAWQ
Designed-04	  -29382.53		18.855		WETEYGLNSNGDFVH
Designed-05	  -29328.74		15.472		WQHDPTNQPDGERYH
Designed-06	  -29288.07		14.269		PGSNKDAVNGAVFWM
Designed-07	  -29263.21		5.877		RLHNLYCSWCEHQEL
Designed-08	  -29162.81		15.291		AFPHAANEKSWDTVA
Designed-09	  -29134.74		12.570		FRIFPSGLTPTMKSM
Designed-10	  -29117.97		18.696		CIEDATPSFNAKYDH
Designed-11	  -29104.57		17.057		ADDFNDFKYTEVLQR
Designed-12	  -29059.58		12.398		FMTHSNEPEVIYNSP
Designed-13	  -29030.87		11.971		RVNTEYSGLAYSFTL
Designed-14	  -29015.29		14.913		LKFVQTLNAERAARL
Designed-15	  -28898.02		14.735		GIPNKNPSHFKTYYW
Designed-16	  -28875.53		16.336		FPNEYRKQANVSYTL
Designed-17	  -28836.88		12.471		PLTGLYPQESGAHVT
Designed-18	  -28771.21		9.453		LISFPIDLDRTRTRI
Designed-19	  -28645.19		15.332		TIPDRTRRDSLFYGL
Designed-20	  -13253.57		15.955		ALNKGWRKQKRLERF


### PredictedLinkers-2hcvA_117-120:
Label		Energy score		RMSD		Sequence
=================================================================
Native		  -84767.20		0.000		GLGF
Reference	  -84501.30		N/A    		GGGG

Designed-01	  -86095.30		1.567		AMLT
Designed-02	  -86048.70		0.621		SHFL
Designed-03	  -86005.10		1.507		AFVH
Designed-04	  -86004.90		0.393		AIFT
Designed-05	  -85803.40		1.586		YFEA
Designed-06	  -85784.80		0.909		WIMV
Designed-07	  -85767.40		2.209		SGVV
Designed-08	  -85767.40		0.656		REVV
Designed-09	  -85726.40		1.466		ARLS
Designed-10	  -85642.50		0.469		DLVL
Designed-11	  -85601.50		1.784		KFIL
Designed-12	  -85544.80		1.858		LLHG
Designed-13	  -85517.10		0.576		NLAL
Designed-14	  -85494.10		1.425		FLLF
Designed-15	  -85484.50		1.731		WVSG
Designed-16	  -85473.20		1.039		LFLF
Designed-17	  -85414.80		1.962		VLAI
Designed-18	  -85185.10		0.592		GHCA
Designed-19	  -85016.00		1.841		NYFH
Designed-20	  -84848.80		0.896		WLRV


### PredictedLinkers-2iavA_125-148:
Label		Energy score		RMSD		Sequence
=================================================================
Native		  -63380.73		0.000		EGNLWITAPAGEVAPADYTRSMQE
Reference	  -63670.69		N/A    		GGGGGGGGGGGGGGGGGGGGGGGG

Designed-01	  -65370.70		24.218		TFGGDEHNLVEKLYSHFVAFYDAL
Designed-02	  -65344.70		23.658		VFCKVDGFDLDLALFIVLGFCHAE
Designed-03	  -65153.40		20.660		FFNTECTGNSTPIEWVIASTTLLS
Designed-04	  -65069.50		23.086		LCLHSHNVVAIHYFGLAGAWACVE
Designed-05	  -65042.10		21.612		IIQELNETGYKTAAFPSIYYSKGG
Designed-06	  -64992.50		25.859		LLYTHNTTKLHLIVWAKIQCSIWY
Designed-07	  -64929.00		24.308		IEWSACSKQTLQEIASLLGLMAFL
Designed-08	  -64922.90		26.078		NALHEKRVIGKVTYAIIGLVIKFH
Designed-09	  -64833.20		22.614		INTKTASLYELLSSEYFSELAVTA
Designed-10	  -64828.50		22.394		QNYGTNVHGLHYFDTPGFFTFASE
Designed-11	  -64789.00		23.152		WLVETQQTVYNTEDGLFLGYSPAE
Designed-12	  -64775.80		25.829		IQGENNWEGNMSYDVKYMLVLFRA
Designed-13	  -64741.80		25.507		NLAKMSEAAIMLSAYVVLAFITFD
Designed-14	  -64648.40		24.523		VFVHEDSSDYRTSKSFALPIAFES
Designed-15	  -64594.60		25.196		VAKMQVDSGREVCLFTMLVLASAS
Designed-16	  -64337.60		21.165		FVKKVPVQKTKDAIAVTAVIFMYN
Designed-17	  -64237.30		25.031		GYLQVDKSQNDATPRIQFMVPTVL
Designed-18	  -64118.50		20.685		THKKMNHADFKRAMGTIMFLESLD
Designed-19	  -63885.50		24.321		LRDSYGEQTSRTTPGPAFIAGALV
Designed-20	  -34192.16		21.009		NADNEQFLAVTVVTTTALHLVALS


==> Round007-Datasets-T,I <==
### TrainingSet, entlist:
PDB entry
==========
1a6lA
1ahrA
1ajoA
1alqA
1apnA
1auoA
1avbA
1avdA
1ax0A
1axkA
1axqA
1azdA
1b8rA
1bgcA
1bjqA
1bsgA
1bueA
1byhA
1bzaA
1cd9A
1cn1A
1cpmA
1crzA
1dglA
1dpsA
1dy6A
1dypA
1eg2A
1f05A
1f5bA
1f6yA
1fatA
1fddA
1ff2A
1fl9A
1fo0B
1frhA
1friA
1frjA
1frkA
1frlA
1fukA
1fw8A
1fwnA
1fx5A
1fxkA
1fy2A
1fynA
1fyuA
1g2bA
1g3oA
1g55A
1g60A
1g6bA
1g7yA
1g8wA
1gaoA
1gbgA
1gslA
1gv9A
1gz9A
1h1dA
1h8oA
1h9pA
1h9wA
1hdrA
1htwA
1hwgA
1hzoA
1i1rB
1i2pA
1i2rA
1i5dA
1i5iA
1i9gA
1ioaA
1j2tA
1jbjA
1jmxB
1jo0A
1jp5A
1jubA
1k4uS
1k76A
1kalA
1kf0A
1louA
1lrnA
1lteA
1m39A
1m3cA
1macA
1mdaH
1mfiA
1mg2A
1mojA
1mveA
1n1qA
1n3oA
1n47A
1namB
1npeA
1npsA
1nrjB
1nw8A
1nyaA
1o4uA
1o4yA
1o4zA
1o60A
1odfA
1p4kA
1pc5A
1pdrA
1ptsA
1puiA
1pujA
1pvhB
1q7fA
1q8oA
1qavA
1r0uA
1r62A
1ravA
1rd5A
1rjvA
1rstB
1rtp1
1sfyA
1stpA
1strB
1t5iA
1t8xA
1t9gR
1th8B
1tucA
1u0aA
1u4cA
1u89A
1uhfA
1umnA
1umzA
1urxA
1v8eA
1vc4A
1vjcA
1vpxA
1vyoA
1wbiA
1we4A
1wrmA
1wuvA
1wy7A
1wy9A
1wyxA
1x1oA
1x24A
1x2kA
1xm2A
1y0mA
1y52X
1yjgA
1yltA
1ylwA
1yp8A
1yt4A
1yz4A
1zclA
1zkrA
1zldA
1zm1A
1zsgA
2a4yA
2a5bA
2a5cA
2a6vA
2a6yA
2acyA
2aglA
2ak5A
2avdA
2awcA
2b38A
2b4lA
2b86A
2bbkH
2bc3A
2bk6A
2bqpA
2bvzA
2bxjA
2c4iA
2camA
2cjtA
2cnaA
2cnxA
2co0A
2creA
2cwmA
2cxcA
2cz4A
2d3pA
2d80A
2d81A
2d8jA
2dbmA
2dl4A
2dnuA
2dqwA
2e2aA
2eriA
2esbA
2eswA
2fd2A
2fpbA
2fzfA
2g99A
2g9aA
2gc4A
2gdfA
2gdnA
2ghwB
2gj0A
2gjjA
2gyqA
2h13A
2h68A
2hcmA
2hxcA
2ixqB
2j3tC
2j9lA
2jb9A
2mtaH
2nq3A
2nyiA
3hhrA
9gaaA
9gacA
9gafA

### TrainingSet, linkerRes:
PDB entry	Residue		Amino Acid
===========================================
1a6lA		30		N
1ahrA		78		D
1ajoA		139		S
1ajoA		140		S
1ajoA		141		A
1ajoA		88		T
1ajoA		89		G
1ajoA		90		G
1ajoA		91		S
1ajoA		92		F
1ajoA		93		F
1alqA		33		K
1alqA		34		E
1alqA		35		F
1alqA		36		A
1alqA		37		A
1alqA		38		A
1alqA		39		A
1apnA		106		S
1apnA		107		K
1apnA		108		L
1apnA		109		K
1apnA		110		S
1apnA		111		N
1apnA		112		S
1apnA		113		T
1apnA		114		H
1apnA		115		E
1apnA		116		T
1apnA		117		N
1apnA		118		A
1apnA		119		L
1apnA		120		H
1apnA		121		F
1apnA		122		M
1apnA		123		F
1apnA		124		N
1apnA		125		Q
1apnA		126		F
1apnA		127		S
1apnA		128		K
1apnA		129		D
1apnA		130		Q
1apnA		131		K
1apnA		132		D
1apnA		133		L
1apnA		134		I
1apnA		135		L
1apnA		136		Q
1apnA		137		G
1apnA		138		D
1apnA		139		A
1apnA		140		T
1apnA		141		T
1apnA		142		G
1apnA		143		T
1apnA		144		D
1apnA		145		G
1apnA		146		N
1apnA		147		L
1apnA		148		E
1apnA		149		L
1apnA		150		T
1apnA		151		R
1apnA		152		V
1apnA		153		S
1apnA		154		G
1apnA		155		S
1apnA		156		S
1apnA		157		V
1auoA		100		R
1auoA		101		T
1auoA		102		G
1auoA		103		I
1auoA		51		A
1auoA		52		P
1auoA		53		T
1auoA		54		R
1auoA		55		P
1auoA		56		V
1auoA		57		T
1auoA		58		I
1auoA		59		N
1auoA		60		G
1auoA		61		G
1auoA		62		Y
1auoA		63		E
1auoA		64		M
1auoA		65		P
1auoA		66		S
1auoA		67		W
1auoA		68		Y
1auoA		69		D
1auoA		70		I
1auoA		71		K
1auoA		72		A
1auoA		73		M
1auoA		74		S
1auoA		75		P
1auoA		76		A
1auoA		77		R
1auoA		78		S
1auoA		79		I
1auoA		80		S
1auoA		81		L
1auoA		82		E
1auoA		83		E
1auoA		84		L
1auoA		85		E
1auoA		86		V
1auoA		87		S
1auoA		88		A
1auoA		89		K
1auoA		90		M
1auoA		91		V
1auoA		92		T
1auoA		93		D
1auoA		94		L
1auoA		95		I
1auoA		96		E
1auoA		97		A
1auoA		98		Q
1auoA		99		K
1avbA		111		Y
1avbA		112		D
1avbA		113		R
1avdA		34		A
1avdA		35		V
1avdA		36		T
1avdA		37		A
1avdA		38		T
1avdA		39		S
1avdA		40		N
1avdA		41		E
1avdA		42		I
1ax0A		117		Q
1ax0A		118		D
1ax0A		119		N
1axkA		157		A
1axkA		158		S
1axkA		159		T
1axkA		160		D
1axkA		161		Y
1axkA		162		W
1axkA		163		Q
1axkA		164		N
1axkA		165		W
1axkA		166		T
1axkA		167		D
1axkA		168		G
1axkA		169		G
1axkA		170		G
1axkA		171		I
1axkA		172		V
1axkA		173		N
1axkA		174		A
1axkA		175		V
1axkA		176		N
1axkA		177		G
1axkA		178		S
1axkA		179		G
1axkA		180		G
1axkA		181		N
1axkA		182		Y
1axkA		183		S
1axkA		184		V
1axkA		185		N
1axkA		186		W
1axkA		187		S
1axkA		188		N
1axkA		189		T
1axkA		190		G
1axkA		191		N
1axkA		192		F
1axkA		193		V
1axkA		194		V
1axkA		195		G
1axkA		196		K
1axkA		197		G
1axkA		198		W
1axkA		199		T
1axkA		200		T
1axkA		201		G
1axkA		202		S
1axkA		203		P
1axkA		204		F
1axkA		205		R
1axkA		206		T
1axkA		207		I
1axkA		208		N
1axkA		209		Y
1axkA		210		N
1axkA		211		A
1axkA		212		G
1axkA		213		V
1axkA		214		W
1axkA		215		A
1axkA		216		P
1axkA		217		N
1axkA		218		G
1axkA		219		N
1axkA		220		G
1axkA		221		Y
1axkA		222		L
1axkA		223		T
1axkA		224		L
1axkA		225		Y
1axkA		226		G
1axkA		227		W
1axkA		228		T
1axkA		229		R
1axkA		230		S
1axkA		231		P
1axkA		232		L
1axkA		233		I
1axkA		234		E
1axkA		235		Y
1axkA		236		Y
1axkA		237		V
1axkA		238		V
1axkA		239		D
1axkA		240		S
1axkA		241		W
1axkA		242		G
1axkA		243		T
1axkA		244		Y
1axkA		245		R
1axkA		246		P
1axkA		247		T
1axkA		248		G
1axkA		249		T
1axkA		250		Y
1axkA		251		K
1axkA		252		G
1axkA		253		T
1axkA		254		V
1axkA		255		K
1axkA		256		S
1axkA		257		D
1axkA		258		G
1axkA		259		G
1axkA		260		T
1axkA		261		Y
1axkA		262		D
1axkA		263		I
1axkA		264		Y
1axkA		265		T
1axkA		266		T
1axkA		267		T
1axkA		268		R
1axkA		269		Y
1axkA		270		N
1axkA		271		A
1axkA		272		P
1axkA		273		S
1axkA		274		I
1axkA		275		D
1axkA		276		G
1axkA		277		D
1axkA		278		R
1axkA		279		T
1axkA		280		T
1axkA		281		F
1axkA		282		T
1axkA		283		Q
1axkA		284		Y
1axkA		285		W
1axkA		286		S
1axkA		287		V
1axkA		288		R
1axkA		289		Q
1axkA		290		S
1axkA		291		K
1axkA		292		R
1axkA		293		P
1axkA		294		T
1axkA		295		G
1axkA		296		S
1axkA		297		N
1axkA		298		A
1axkA		299		T
1axkA		300		I
1axkA		301		T
1axkA		302		F
1axkA		303		S
1axkA		304		N
1axkA		305		H
1axkA		306		V
1axkA		307		N
1axkA		308		A
1axkA		309		W
1axkA		310		K
1axkA		311		S
1axkA		312		H
1axkA		313		G
1axkA		314		M
1axkA		315		N
1axkA		316		L
1axkA		317		G
1axkA		318		S
1axkA		319		N
1axkA		320		W
1axkA		321		A
1axkA		322		Y
1axkA		323		Q
1axkA		324		V
1axkA		325		M
1axkA		326		A
1axkA		327		T
1axkA		328		E
1axkA		329		G
1axkA		330		Y
1axkA		331		Q
1axkA		332		S
1axkA		333		S
1axkA		334		G
1axkA		335		S
1axkA		336		S
1axkA		337		N
1axkA		338		V
1axkA		339		T
1axkA		340		V
1axkA		341		W
1axkA		342		G
1axkA		343		S
1axkA		344		V
1axkA		345		F
1axkA		346		W
1axqA		30		N
1azdA		113		S
1azdA		114		K
1azdA		115		L
1azdA		116		K
1azdA		117		S
1azdA		118		N
1azdA		119		S
1azdA		120		T
1azdA		121		H
1azdA		122		E
1azdA		123		T
1azdA		124		N
1azdA		125		A
1azdA		126		L
1azdA		127		H
1azdA		128		F
1azdA		129		M
1azdA		130		F
1azdA		131		N
1azdA		132		Q
1azdA		133		F
1azdA		134		S
1azdA		135		K
1azdA		136		D
1azdA		137		Q
1azdA		138		K
1azdA		139		D
1azdA		140		L
1azdA		141		I
1azdA		142		L
1azdA		143		Q
1azdA		144		G
1azdA		145		D
1azdA		146		A
1azdA		147		T
1azdA		148		T
1azdA		149		G
1azdA		150		T
1azdA		151		E
1azdA		152		G
1azdA		153		N
1azdA		154		L
1azdA		155		R
1azdA		156		L
1azdA		157		T
1azdA		158		R
1azdA		159		V
1azdA		160		S
1azdA		161		S
1azdA		162		N
1azdA		163		G
1azdA		164		S
1azdA		165		P
1azdA		166		Q
1azdA		167		G
1azdA		168		S
1azdA		169		S
1b8rA		28		A
1b8rA		29		F
1b8rA		30		F
1b8rA		31		A
1b8rA		32		K
1b8rA		33		V
1b8rA		34		G
1b8rA		35		L
1b8rA		36		T
1bgcA		116		D
1bgcA		117		L
1bgcA		118		G
1bgcA		119		A
1bgcA		120		A
1bgcA		121		P
1bgcA		122		A
1bgcA		123		M
1bgcA		124		P
1bgcA		125		T
1bgcA		126		F
1bgcA		127		T
1bgcA		128		S
1bgcA		129		A
1bjqA		111		Y
1bjqA		112		N
1bjqA		113		N
1bsgA		230		G
1bueA		229		N
1byhA		127		V
1byhA		128		G
1byhA		55		A
1byhA		56		Y
1byhA		57		N
1byhA		58		K
1bzaA		225		N
1cd9A		120		E
1cd9A		121		L
1cd9A		122		G
1cd9A		123		M
1cd9A		124		A
1cd9A		125		P
1cd9A		126		A
1cd9A		127		L
1cd9A		128		Q
1cd9A		129		P
1cd9A		130		T
1cd9A		131		Q
1cd9A		132		G
1cd9A		133		A
1cd9A		134		M
1cd9A		135		P
1cd9A		136		A
1cd9A		137		F
1cd9A		138		A
1cd9A		139		S
1cd9A		140		A
1cd9A		39		C
1cd9A		40		H
1cd9A		41		P
1cd9A		42		E
1cd9A		43		E
1cd9A		44		L
1cd9A		45		V
1cd9A		46		L
1cd9A		47		L
1cd9A		48		G
1cd9A		49		H
1cd9A		50		S
1cd9A		51		L
1cd9A		52		G
1cd9A		53		I
1cd9A		54		P
1cd9A		55		W
1cd9A		56		A
1cd9A		57		P
1cd9A		58		L
1cd9A		59		S
1cd9A		60		S
1cd9A		61		C
1cd9A		62		P
1cd9A		63		S
1cd9A		64		Q
1cd9A		65		A
1cn1A		116		K
1cn1A		117		S
1cn1A		118		N
1cn1A		119		S
1cn1A		120		T
1cn1A		121		H
1cn1A		122		Q
1cn1A		123		T
1cpmA		157		Q
1cpmA		158		T
1cpmA		69		V
1cpmA		70		G
1crzA		295		G
1dglA		113		S
1dglA		114		K
1dglA		115		L
1dglA		116		K
1dglA		117		T
1dglA		118		N
1dglA		119		S
1dglA		120		I
1dglA		121		A
1dglA		122		D
1dglA		123		A
1dglA		124		N
1dglA		125		S
1dglA		126		L
1dglA		127		H
1dglA		128		F
1dglA		129		S
1dglA		130		F
1dglA		131		H
1dglA		132		Q
1dglA		133		F
1dglA		134		S
1dglA		135		Q
1dglA		136		N
1dglA		137		P
1dglA		138		K
1dglA		139		D
1dglA		140		L
1dglA		141		I
1dglA		142		L
1dglA		143		Q
1dglA		144		G
1dglA		145		D
1dglA		146		A
1dglA		147		F
1dglA		148		T
1dglA		149		D
1dglA		150		S
1dglA		151		D
1dglA		152		G
1dglA		153		N
1dglA		154		L
1dglA		155		E
1dglA		156		L
1dglA		157		T
1dglA		158		K
1dglA		159		V
1dglA		160		S
1dglA		161		S
1dglA		162		S
1dglA		163		G
1dglA		164		D
1dglA		165		P
1dglA		166		Q
1dglA		167		G
1dglA		168		N
1dglA		169		S
1dglA		170		V
1dglA		171		G
1dpsA		57		M
1dpsA		58		L
1dpsA		59		D
1dpsA		60		G
1dpsA		61		F
1dpsA		62		R
1dpsA		63		T
1dpsA		64		A
1dpsA		65		L
1dpsA		66		I
1dpsA		67		D
1dpsA		68		H
1dpsA		69		L
1dpsA		70		D
1dpsA		71		T
1dpsA		72		M
1dpsA		73		A
1dy6A		231		N
1dypA		170		R
1dypA		171		P
1dypA		172		G
1dypA		173		S
1dypA		63		S
1dypA		64		H
1dypA		65		Q
1dypA		66		R
1dypA		67		T
1dypA		68		F
1dypA		69		W
1dypA		70		D
1dypA		71		G
1dypA		72		C
1dypA		73		N
1dypA		74		Q
1dypA		75		Q
1dypA		76		Q
1dypA		77		V
1dypA		78		A
1dypA		79		N
1dypA		80		Y
1dypA		81		P
1dypA		82		L
1eg2A		131		K
1eg2A		132		K
1eg2A		133		Y
1eg2A		134		F
1eg2A		135		F
1eg2A		135		K
1eg2A		136		D
1eg2A		136		K
1eg2A		137		L
1eg2A		137		Y
1eg2A		138		D
1eg2A		138		F
1eg2A		139		A
1eg2A		139		F
1eg2A		140		D
1eg2A		140		V
1eg2A		141		L
1eg2A		141		R
1eg2A		142		D
1eg2A		142		E
1eg2A		143		A
1eg2A		143		P
1eg2A		144		V
1eg2A		144		Y
1eg2A		145		D
1eg2A		145		R
1eg2A		146		E
1eg2A		147		E
1eg2A		147		P
1eg2A		148		T
1eg2A		148		Y
1eg2A		149		D
1eg2A		149		K
1eg2A		150		A
1eg2A		150		E
1eg2A		151		A
1eg2A		151		E
1eg2A		152		T
1eg2A		152		Y
1eg2A		153		A
1eg2A		153		M
1eg2A		154		A
1eg2A		154		K
1eg2A		155		D
1eg2A		155		Y
1eg2A		156		K
1eg2A		156		M
1eg2A		157		K
1eg2A		157		R
1eg2A		158		D
1eg2A		158		L
1eg2A		159		N
1eg2A		159		R
1eg2A		160		L
1eg2A		160		P
1eg2A		161		E
1eg2A		161		N
1eg2A		162		P
1eg2A		162		S
1eg2A		163		E
1eg2A		163		V
1eg2A		164		E
1eg2A		164		S
1eg2A		165		K
1eg2A		165		V
1eg2A		166		E
1eg2A		166		G
1eg2A		167		K
1eg2A		167		R
1eg2A		168		G
1eg2A		168		N
1eg2A		169		N
1eg2A		169		P
1eg2A		170		P
1eg2A		170		T
1eg2A		171		N
1eg2A		171		T
1eg2A		172		N
1eg2A		172		V
1eg2A		173		V
1eg2A		173		W
1eg2A		174		R
1eg2A		174		W
1eg2A		175		M
1eg2A		176		S
1eg2A		177		R
1eg2A		178		L
1eg2A		179		N
1eg2A		180		G
1eg2A		181		N
1eg2A		182		S
1eg2A		183		L
1eg2A		184		E
1eg2A		185		R
1eg2A		186		V
1eg2A		187		G
1eg2A		188		H
1eg2A		189		P
1eg2A		190		T
1eg2A		191		Q
1eg2A		192		K
1f05A		87		K
1f05A		88		K
1f05A		89		I
1f5bA		30		N
1f6yA		64		S
1f6yA		65		N
1fatA		113		S
1fatA		78		P
1fatA		79		N
1fatA		80		N
1fatA		81		A
1fddA		30		N
1ff2A		30		N
1fl9A		29		H
1fl9A		30		T
1fl9A		31		E
1fo0B		41		Q
1frhA		30		N
1friA		30		N
1frjA		30		N
1frkA		30		N
1frlA		30		N
1fukA		27		V
1fukA		29		Q
1fw8A		344		K
1fw8A		345		K
1fw8A		346		S
1fw8A		347		L
1fw8A		348		S
1fwnA		144		G
1fx5A		115		C
1fx5A		116		D
1fx5A		117		S
1fxkA		38		L
1fxkA		39		E
1fxkA		40		E
1fxkA		41		L
1fxkA		42		S
1fxkA		43		R
1fxkA		44		A
1fxkA		45		A
1fxkA		46		D
1fxkA		47		D
1fxkA		48		A
1fxkA		49		E
1fxkA		50		V
1fxkA		51		Y
1fxkA		52		K
1fxkA		53		S
1fxkA		54		S
1fxkA		55		G
1fxkA		56		N
1fxkA		57		I
1fxkA		58		L
1fxkA		59		I
1fxkA		60		R
1fxkA		61		V
1fxkA		62		A
1fxkA		63		K
1fxkA		64		D
1fy2A		29		N
1fy2A		30		G
1fynA		16		R
1fynA		17		T
1fynA		18		E
1fyuA		117		Q
1fyuA		118		D
1fyuA		119		N
1g2bA		14		K
1g2bA		15		L
1g2bA		16		D
1g2bA		17		S
1g2bA		18		G
1g2bA		19		T
1g2bA		20		G
1g2bA		21		K
1g2bA		22		E
1g2bA		33		K
1g2bA		34		S
1g2bA		35		P
1g3oA		30		N
1g55A		151		Q
1g55A		152		S
1g55A		153		E
1g55A		154		P
1g55A		155		L
1g55A		156		P
1g55A		157		F
1g55A		158		Q
1g55A		159		A
1g55A		160		P
1g55A		161		G
1g55A		162		Q
1g55A		163		V
1g55A		164		L
1g55A		165		M
1g55A		166		E
1g55A		167		F
1g55A		168		P
1g55A		169		K
1g55A		170		L
1g55A		171		S
1g55A		172		V
1g55A		173		K
1g55A		174		M
1g55A		175		L
1g55A		176		K
1g55A		177		D
1g55A		178		F
1g55A		179		L
1g55A		180		E
1g55A		181		D
1g55A		182		D
1g55A		183		T
1g55A		184		D
1g55A		185		V
1g55A		186		N
1g55A		187		Q
1g55A		188		Y
1g55A		189		L
1g60A		124		K
1g60A		125		S
1g60A		126		K
1g60A		127		N
1g60A		128		H
1g60A		129		T
1g60A		130		F
1g60A		131		N
1g60A		132		Y
1g60A		133		D
1g60A		134		E
1g60A		135		V
1g60A		136		R
1g60A		137		V
1g60A		138		P
1g60A		139		Y
1g60A		140		E
1g60A		141		S
1g60A		142		T
1g60A		143		D
1g60A		144		R
1g60A		145		I
1g60A		146		K
1g60A		147		H
1g60A		148		A
1g60A		149		S
1g60A		150		E
1g60A		151		K
1g60A		152		G
1g60A		153		I
1g60A		154		L
1g60A		155		K
1g60A		156		N
1g60A		157		G
1g60A		158		K
1g60A		159		R
1g60A		160		W
1g60A		161		F
1g60A		162		P
1g60A		163		N
1g60A		164		P
1g60A		165		N
1g60A		166		G
1g60A		167		R
1g60A		168		L
1g60A		169		C
1g60A		170		G
1g60A		171		E
1g60A		172		V
1g60A		173		W
1g60A		174		H
1g60A		175		F
1g60A		176		S
1g60A		177		T
1g60A		178		P
1g60A		179		K
1g60A		180		P
1g60A		181		R
1g60A		182		D
1g60A		183		L
1g60A		184		I
1g60A		185		E
1g60A		186		R
1g60A		187		I
1g60A		188		I
1g60A		189		R
1g60A		190		A
1g60A		191		S
1g60A		192		S
1g60A		193		N
1g60A		194		P
1g6bA		30		N
1g7yA		113		Y
1g7yA		114		D
1g7yA		115		N
1g8wA		114		S
1g8wA		43		V
1g8wA		44		G
1g8wA		45		S
1g8wA		46		L
1g8wA		47		G
1g8wA		48		R
1g8wA		49		A
1g8wA		50		F
1g8wA		51		Y
1g8wA		52		S
1g8wA		53		A
1g8wA		54		P
1g8wA		55		I
1g8wA		56		Q
1g8wA		57		I
1g8wA		58		W
1g8wA		59		D
1g8wA		60		N
1g8wA		61		T
1g8wA		62		T
1g8wA		63		G
1g8wA		64		T
1g8wA		65		V
1g8wA		66		A
1g8wA		67		S
1g8wA		68		F
1g8wA		69		A
1g8wA		70		T
1g8wA		71		S
1g8wA		72		F
1g8wA		73		T
1g8wA		74		F
1g8wA		75		N
1g8wA		76		I
1g8wA		77		Q
1g8wA		78		V
1g8wA		79		P
1g8wA		80		N
1g8wA		81		N
1gaoA		30		N
1gbgA		127		V
1gbgA		128		G
1gbgA		55		S
1gbgA		56		Y
1gbgA		57		N
1gbgA		58		K
1gslA		119		D
1gslA		120		P
1gv9A		128		I
1gv9A		129		N
1gv9A		130		Y
1gv9A		131		D
1gv9A		132		H
1gv9A		133		Q
1gv9A		134		N
1gv9A		135		D
1gv9A		136		G
1gv9A		137		A
1gv9A		138		T
1gz9A		117		Q
1gz9A		118		D
1gz9A		119		N
1h1dA		131		D
1h8oA		108		K
1h8oA		109		Q
1h8oA		110		V
1h8oA		111		Q
1h8oA		112		L
1h9pA		114		S
1h9pA		115		K
1h9pA		116		L
1h9pA		117		K
1h9pA		118		T
1h9pA		119		D
1h9pA		120		A
1h9pA		121		N
1h9pA		122		S
1h9pA		123		L
1h9pA		124		H
1h9pA		125		F
1h9pA		126		S
1h9pA		127		F
1h9pA		128		N
1h9pA		129		Q
1h9pA		130		F
1h9pA		131		S
1h9pA		132		Q
1h9pA		133		N
1h9pA		134		P
1h9pA		135		K
1h9pA		136		D
1h9pA		137		L
1h9pA		138		I
1h9pA		139		L
1h9pA		140		Q
1h9pA		141		S
1h9pA		142		D
1h9pA		143		A
1h9pA		144		T
1h9pA		145		T
1h9pA		146		D
1h9pA		147		S
1h9pA		148		D
1h9pA		149		G
1h9pA		150		N
1h9pA		151		L
1h9pA		152		E
1h9pA		153		L
1h9pA		154		T
1h9pA		155		K
1h9pA		156		V
1h9pA		157		S
1h9pA		158		S
1h9pA		159		S
1h9pA		160		G
1h9pA		161		D
1h9pA		162		P
1h9pA		163		Q
1h9wA		113		S
1h9wA		114		K
1h9wA		115		L
1h9wA		116		K
1h9wA		117		T
1h9wA		118		A
1h9wA		119		N
1h9wA		120		S
1h9wA		121		L
1h9wA		122		H
1h9wA		123		F
1h9wA		124		S
1h9wA		125		F
1h9wA		126		N
1h9wA		127		Q
1h9wA		128		F
1h9wA		129		S
1h9wA		130		Q
1h9wA		131		N
1h9wA		132		P
1h9wA		133		K
1h9wA		134		D
1h9wA		135		L
1h9wA		136		I
1h9wA		137		L
1h9wA		138		Q
1h9wA		139		G
1h9wA		140		D
1h9wA		141		A
1h9wA		142		T
1h9wA		143		T
1h9wA		144		D
1h9wA		145		S
1h9wA		146		D
1h9wA		147		G
1h9wA		148		N
1h9wA		149		L
1h9wA		150		E
1h9wA		151		L
1h9wA		152		T
1h9wA		153		K
1h9wA		154		V
1h9wA		155		S
1h9wA		156		S
1h9wA		157		S
1h9wA		158		G
1h9wA		159		D
1h9wA		160		P
1h9wA		161		Q
1h9wA		162		G
1h9wA		163		S
1h9wA		164		S
1hdrA		33		D
1hdrA		34		V
1hdrA		35		V
1hdrA		36		E
1hdrA		37		N
1hdrA		38		E
1hdrA		39		E
1hdrA		40		A
1hdrA		41		S
1hdrA		42		A
1hdrA		43		S
1hdrA		44		I
1hdrA		45		I
1hdrA		46		V
1hdrA		47		K
1hdrA		48		M
1hdrA		49		T
1hdrA		50		D
1hdrA		51		S
1hdrA		52		F
1hdrA		53		T
1hdrA		54		E
1hdrA		55		Q
1hdrA		56		A
1hdrA		57		D
1hdrA		58		Q
1hdrA		59		V
1hdrA		60		T
1hdrA		61		A
1hdrA		62		E
1hdrA		63		V
1hdrA		64		G
1hdrA		65		K
1hdrA		66		L
1hdrA		67		L
1hdrA		68		G
1hdrA		69		E
1htwA		29		H
1htwA		30		T
1hwgA		127		R
1hwgA		128		L
1hwgA		129		E
1hwgA		130		D
1hwgA		131		G
1hwgA		132		S
1hwgA		133		P
1hwgA		134		R
1hwgA		135		T
1hwgA		136		G
1hwgA		137		Q
1hwgA		138		I
1hwgA		139		F
1hwgA		140		K
1hwgA		141		Q
1hwgA		142		T
1hwgA		143		Y
1hwgA		144		S
1hwgA		145		K
1hwgA		146		F
1hwgA		147		D
1hwgA		148		D
1hwgA		31		F
1hwgA		32		E
1hwgA		33		E
1hwgA		34		A
1hwgA		35		Y
1hwgA		36		I
1hwgA		37		P
1hwgA		38		K
1hwgA		39		E
1hwgA		40		Q
1hwgA		41		K
1hwgA		42		Y
1hwgA		43		S
1hwgA		44		F
1hwgA		45		L
1hwgA		46		Q
1hwgA		47		N
1hwgA		48		P
1hwgA		49		Q
1hwgA		50		T
1hwgA		51		S
1hwgA		52		L
1hwgA		53		C
1hwgA		54		F
1hwgA		55		S
1hwgA		56		E
1hwgA		57		S
1hwgA		58		I
1hwgA		59		P
1hwgA		60		T
1hwgA		61		P
1hwgA		62		S
1hwgA		63		N
1hwgA		64		R
1hwgA		65		E
1hwgA		66		E
1hwgA		67		T
1hwgA		68		Q
1hwgA		69		Q
1hzoA		226		N
1i1rB		116		T
1i1rB		117		K
1i1rB		118		T
1i1rB		119		H
1i1rB		120		Y
1i1rB		121		S
1i1rB		122		P
1i1rB		123		P
1i1rB		124		K
1i1rB		125		F
1i1rB		126		D
1i1rB		127		R
1i1rB		128		G
1i1rB		129		L
1i1rB		130		L
1i1rB		131		G
1i1rB		132		R
1i1rB		133		L
1i1rB		134		Q
1i1rB		135		G
1i1rB		136		L
1i1rB		137		K
1i1rB		138		Y
1i1rB		31		I
1i1rB		32		C
1i1rB		33		K
1i1rB		34		G
1i1rB		35		I
1i1rB		36		L
1i1rB		37		E
1i1rB		38		P
1i1rB		39		A
1i1rB		40		A
1i1rB		41		I
1i1rB		42		F
1i1rB		43		H
1i1rB		44		L
1i1rB		45		K
1i1rB		46		L
1i1rB		47		P
1i1rB		48		A
1i1rB		49		I
1i1rB		50		N
1i1rB		51		D
1i1rB		52		T
1i1rB		53		D
1i1rB		54		H
1i1rB		55		C
1i1rB		56		G
1i1rB		57		L
1i1rB		58		I
1i2pA		100		L
1i2pA		101		S
1i2pA		102		Y
1i2pA		103		D
1i2pA		104		T
1i2pA		105		E
1i2pA		106		A
1i2pA		107		S
1i2pA		108		I
1i2pA		109		A
1i2pA		110		K
1i2pA		111		A
1i2pA		112		K
1i2pA		113		R
1i2pA		114		L
1i2pA		115		I
1i2pA		116		K
1i2pA		117		L
1i2pA		118		Y
1i2pA		119		N
1i2pA		120		D
1i2pA		89		P
1i2pA		90		G
1i2pA		91		R
1i2pA		92		I
1i2pA		93		S
1i2pA		94		T
1i2pA		95		E
1i2pA		96		V
1i2pA		97		D
1i2pA		98		A
1i2pA		99		R
1i2rA		86		K
1i2rA		87		L
1i2rA		88		V
1i5dA		40		T
1i5dA		41		E
1i5dA		42		L
1i5dA		43		D
1i5dA		44		R
1i5dA		45		T
1i5dA		46		F
1i5dA		47		V
1i5dA		48		E
1i5dA		49		E
1i5iA		87		T
1i9gA		147		Q
1ioaA		113		P
1ioaA		114		E
1ioaA		115		P
1j2tA		105		A
1j2tA		106		R
1j2tA		107		H
1j2tA		108		G
1j2tA		109		A
1jbjA		100		A
1jbjA		101		K
1jbjA		102		K
1jbjA		103		D
1jbjA		80		G
1jbjA		81		S
1jbjA		82		A
1jbjA		83		D
1jbjA		84		D
1jbjA		85		A
1jbjA		86		K
1jbjA		87		K
1jbjA		88		D
1jbjA		89		A
1jbjA		90		A
1jbjA		91		K
1jbjA		92		K
1jbjA		93		D
1jbjA		94		D
1jbjA		95		A
1jbjA		96		K
1jbjA		97		K
1jbjA		98		D
1jbjA		99		D
1jmxB		236		H
1jo0A		45		E
1jo0A		46		L
1jp5A		112		K
1jubA		92		Q
1jubA		93		E
1k4uS		17		T
1k76A		14		Q
1kalA		10		L
1kalA		11		P
1kalA		7		R
1kalA		8		N
1kalA		9		G
1kf0A		72		P
1louA		46		R
1louA		47		R
1louA		48		L
1louA		49		A
1louA		50		Y
1louA		51		P
1louA		52		I
1louA		53		A
1louA		54		K
1louA		55		D
1lrnA		143		G
1lrnA		144		G
1lteA		117		Q
1lteA		118		D
1lteA		119		N
1m39A		12		M
1m39A		51		N
1m3cA		16		D
1macA		125		V
1macA		126		G
1macA		53		A
1macA		54		Y
1macA		55		N
1macA		56		K
1mdaH		102		D
1mdaH		103		P
1mdaH		104		V
1mdaH		105		T
1mdaH		106		F
1mdaH		107		L
1mdaH		108		P
1mdaH		109		I
1mdaH		110		A
1mdaH		111		D
1mdaH		304		G
1mfiA		46		L
1mfiA		47		M
1mfiA		48		T
1mfiA		49		F
1mfiA		50		S
1mfiA		51		G
1mfiA		52		T
1mfiA		53		N
1mg2A		111		D
1mg2A		112		P
1mg2A		113		V
1mg2A		114		T
1mg2A		317		G
1mojA		144		D
1mojA		52		W
1mojA		53		N
1mojA		54		V
1mojA		55		E
1mojA		56		G
1mojA		57		A
1mojA		58		E
1mojA		59		F
1mojA		60		R
1mveA		172		T
1mveA		173		P
1mveA		174		G
1mveA		175		Q
1mveA		176		G
1mveA		177		E
1mveA		178		G
1mveA		179		G
1mveA		180		S
1mveA		181		D
1mveA		182		F
1mveA		183		T
1mveA		184		L
1mveA		185		D
1mveA		186		W
1mveA		187		T
1mveA		188		D
1mveA		78		A
1n1qA		32		W
1n1qA		33		N
1n1qA		34		V
1n1qA		35		N
1n1qA		36		G
1n1qA		37		P
1n1qA		38		N
1n1qA		39		F
1n1qA		43		H
1n1qA		44		E
1n1qA		45		K
1n1qA		46		F
1n1qA		47		E
1n1qA		48		E
1n1qA		49		L
1n1qA		50		Y
1n1qA		51		T
1n1qA		52		E
1n1qA		53		A
1n1qA		54		S
1n1qA		55		G
1n1qA		56		H
1n1qA		57		I
1n1qA		58		D
1n1qA		59		T
1n1qA		60		L
1n1qA		61		A
1n1qA		62		E
1n1qA		63		R
1n1qA		64		V
1n3oA		118		N
1n3oA		119		T
1n3oA		120		S
1n47A		113		H
1n47A		114		D
1n47A		115		A
1namB		40		L
1namB		41		Q
1npeA		111		T
1npeA		112		Q
1npsA		45		P
1npsA		46		G
1nrjB		148		K
1nrjB		149		K
1nrjB		150		S
1nrjB		151		L
1nrjB		152		N
1nrjB		153		E
1nrjB		154		L
1nrjB		155		D
1nrjB		156		V
1nw8A		130		T
1nw8A		131		K
1nw8A		132		K
1nw8A		133		Y
1nw8A		134		F
1nw8A		135		F
1nw8A		136		D
1nw8A		137		L
1nw8A		138		D
1nw8A		139		A
1nw8A		140		V
1nw8A		141		R
1nw8A		142		E
1nw8A		143		P
1nw8A		144		Y
1nw8A		145		D
1nw8A		146		E
1nw8A		147		E
1nw8A		148		T
1nw8A		149		K
1nw8A		150		A
1nw8A		151		A
1nw8A		152		Y
1nw8A		153		M
1nw8A		154		K
1nw8A		155		D
1nw8A		156		K
1nw8A		157		R
1nw8A		158		L
1nw8A		159		N
1nw8A		160		P
1nw8A		161		E
1nw8A		162		S
1nw8A		163		V
1nw8A		164		E
1nw8A		165		K
1nw8A		166		G
1nw8A		167		R
1nw8A		168		N
1nw8A		169		P
1nw8A		170		T
1nw8A		171		N
1nw8A		172		V
1nw8A		173		W
1nw8A		174		R
1nw8A		175		M
1nw8A		176		S
1nw8A		177		R
1nw8A		178		L
1nw8A		179		N
1nw8A		180		G
1nw8A		181		N
1nw8A		182		S
1nw8A		183		L
1nw8A		184		E
1nw8A		185		R
1nw8A		186		V
1nw8A		187		G
1nw8A		188		H
1nw8A		189		P
1nw8A		190		T
1nw8A		191		Q
1nw8A		192		K
1nyaA		90		E
1nyaA		91		Q
1o4uA		116		K
1o4uA		218		N
1o4uA		219		P
1o4yA		157		R
1o4yA		158		N
1o4yA		159		P
1o4yA		160		F
1o4yA		161		T
1o4yA		162		D
1o4yA		163		Y
1o4yA		82		G
1o4yA		83		N
1o4yA		84		G
1o4yA		85		K
1o4zA		161		R
1o4zA		162		D
1o4zA		163		P
1o4zA		164		F
1o4zA		165		Q
1o4zA		166		D
1o4zA		167		Y
1o4zA		80		G
1o4zA		81		S
1o4zA		82		D
1o4zA		83		K
1o60A		155		E
1odfA		22		T
1p4kA		100		P
1p4kA		101		H
1p4kA		102		V
1p4kA		103		M
1p4kA		104		L
1p4kA		105		V
1p4kA		106		G
1p4kA		107		D
1p4kA		108		G
1p4kA		109		A
1p4kA		110		L
1p4kA		111		E
1p4kA		112		F
1p4kA		113		A
1p4kA		114		L
1p4kA		115		S
1p4kA		116		Q
1p4kA		117		G
1p4kA		118		F
1p4kA		119		K
1p4kA		120		K
1p4kA		121		E
1p4kA		122		N
1p4kA		123		L
1p4kA		124		L
1p4kA		125		T
1p4kA		126		A
1p4kA		127		E
1p4kA		128		S
1p4kA		129		E
1p4kA		130		K
1p4kA		131		E
1p4kA		132		W
1p4kA		133		K
1p4kA		134		E
1p4kA		135		W
1p4kA		136		L
1p4kA		137		K
1p4kA		138		T
1p4kA		139		S
1p4kA		140		Q
1p4kA		141		Y
1p4kA		142		K
1p4kA		143		P
1p4kA		144		I
1p4kA		145		V
1p4kA		146		N
1p4kA		147		I
1p4kA		148		E
1p4kA		149		N
1p4kA		150		H
1p4kA		151		N
1p4kA		73		N
1p4kA		74		Y
1p4kA		75		N
1p4kA		76		I
1p4kA		77		G
1p4kA		78		S
1p4kA		79		V
1p4kA		80		A
1p4kA		81		C
1p4kA		82		M
1p4kA		83		E
1p4kA		84		H
1p4kA		85		I
1p4kA		86		K
1p4kA		87		N
1p4kA		88		P
1p4kA		89		I
1p4kA		90		S
1p4kA		91		V
1p4kA		92		A
1p4kA		93		R
1p4kA		94		A
1p4kA		95		V
1p4kA		96		M
1p4kA		97		E
1p4kA		98		K
1p4kA		99		T
1pc5A		30		N
1pdrA		13		G
1ptsA		34		A
1ptsA		35		V
1ptsA		36		G
1ptsA		37		N
1ptsA		38		A
1ptsA		39		E
1puiA		61		E
1puiA		62		M
1puiA		63		K
1puiA		64		R
1puiA		65		K
1puiA		66		W
1puiA		67		Q
1puiA		68		R
1puiA		69		A
1puiA		70		L
1puiA		71		G
1puiA		72		E
1puiA		73		Y
1puiA		74		L
1puiA		75		E
1puiA		76		K
1puiA		77		R
1puiA		78		Q
1puiA		79		S
1puiA		80		L
1pujA		100		F
1pujA		101		D
1pujA		102		R
1pujA		103		M
1pujA		104		R
1pujA		105		A
1pujA		106		K
1pujA		107		G
1pujA		108		V
1pujA		109		K
1pujA		110		P
1pujA		111		R
1pujA		112		A
1pujA		94		E
1pujA		95		I
1pujA		96		L
1pujA		97		Q
1pujA		98		E
1pujA		99		K
1pvhB		129		G
1pvhB		130		H
1pvhB		131		V
1pvhB		132		D
1pvhB		133		V
1pvhB		134		T
1pvhB		135		Y
1pvhB		136		G
1pvhB		137		P
1pvhB		138		D
1pvhB		139		T
1pvhB		140		S
1pvhB		141		G
1pvhB		142		K
1pvhB		143		D
1pvhB		36		A
1pvhB		37		Q
1q7fA		241		V
1q8oA		118		N
1q8oA		119		T
1qavA		13		A
1qavA		14		D
1qavA		15		A
1r0uA		38		Y
1r0uA		39		Y
1r0uA		40		V
1r0uA		41		K
1r0uA		42		Q
1r0uA		43		N
1r0uA		44		K
1r0uA		45		V
1r0uA		46		Y
1r0uA		47		L
1r0uA		48		S
1r0uA		49		Y
1r0uA		50		Y
1r0uA		51		E
1r0uA		52		E
1r0uA		53		H
1r0uA		54		D
1r0uA		55		L
1r0uA		56		G
1r0uA		57		K
1r0uA		58		V
1r0uA		59		K
1r0uA		60		T
1r0uA		61		I
1r0uA		62		V
1r62A		58		Q
1r62A		59		A
1r62A		60		L
1r62A		61		G
1r62A		62		P
1r62A		63		E
1r62A		64		G
1r62A		65		G
1r62A		66		E
1r62A		67		I
1r62A		68		I
1r62A		69		L
1ravA		35		A
1ravA		36		V
1ravA		37		T
1ravA		38		A
1ravA		39		T
1ravA		40		S
1ravA		41		N
1ravA		42		E
1ravA		43		I
1rd5A		137		E
1rd5A		138		A
1rd5A		139		K
1rd5A		140		N
1rjvA		34		V
1rjvA		35		G
1rjvA		36		L
1rjvA		37		K
1rjvA		38		K
1rjvA		39		K
1rstB		34		A
1rstB		35		V
1rstB		36		G
1rstB		37		N
1rstB		38		A
1rstB		39		E
1rtp1		75		R
1sfyA		117		Q
1sfyA		118		D
1sfyA		119		N
1sfyA		39		Q
1sfyA		40		N
1sfyA		41		G
1sfyA		42		M
1sfyA		43		P
1sfyA		44		A
1sfyA		45		W
1sfyA		46		D
1sfyA		47		S
1sfyA		48		T
1sfyA		49		G
1sfyA		50		R
1sfyA		51		T
1sfyA		52		L
1sfyA		53		Y
1sfyA		54		A
1sfyA		55		K
1sfyA		56		P
1sfyA		57		V
1sfyA		58		H
1sfyA		59		I
1sfyA		60		W
1sfyA		61		D
1sfyA		62		M
1sfyA		63		T
1sfyA		64		T
1sfyA		65		G
1sfyA		66		T
1sfyA		67		V
1sfyA		68		A
1sfyA		69		S
1sfyA		70		F
1sfyA		71		E
1sfyA		72		T
1sfyA		73		R
1sfyA		74		F
1sfyA		75		S
1sfyA		76		F
1sfyA		77		S
1sfyA		78		I
1sfyA		79		E
1sfyA		80		Q
1sfyA		81		P
1sfyA		82		Y
1sfyA		83		T
1sfyA		84		R
1stpA		34		A
1stpA		35		V
1stpA		36		G
1stpA		37		N
1stpA		38		A
1stpA		39		E
1strB		34		A
1strB		35		V
1strB		36		G
1strB		37		N
1strB		38		A
1strB		39		E
1t5iA		26		E
1t5iA		27		F
1t5iA		28		N
1t8xA		144		G
1t9gR		85		N
1t9gR		86		Y
1th8B		42		I
1th8B		43		R
1th8B		44		H
1th8B		45		I
1th8B		46		V
1tucA		44		L
1tucA		45		D
1tucA		46		S
1tucA		47		G
1tucA		48		T
1tucA		49		G
1tucA		50		K
1tucA		51		E
1u0aA		127		V
1u0aA		128		G
1u0aA		55		A
1u0aA		56		Y
1u0aA		57		N
1u0aA		58		K
1u4cA		164		L
1u4cA		165		I
1u4cA		166		V
1u4cA		167		G
1u4cA		168		N
1u4cA		169		N
1u4cA		170		S
1u4cA		171		Q
1u4cA		172		V
1u4cA		173		Q
1u4cA		174		W
1u4cA		40		F
1u4cA		41		D
1u4cA		42		I
1u4cA		43		Q
1u4cA		44		A
1u4cA		45		K
1u4cA		46		N
1u4cA		47		V
1u89A		92		A
1u89A		93		D
1u89A		94		A
1uhfA		20		V
1umnA		117		E
1umnA		118		E
1umzA		105		K
1umzA		106		G
1umzA		34		K
1umzA		35		Y
1umzA		36		T
1umzA		37		G
1umzA		38		T
1umzA		39		G
1umzA		40		F
1umzA		41		Q
1umzA		42		S
1umzA		43		K
1umzA		44		G
1umzA		45		S
1umzA		46		Y
1umzA		47		L
1umzA		48		F
1umzA		49		G
1umzA		50		H
1umzA		51		F
1umzA		52		S
1umzA		53		M
1umzA		54		Q
1umzA		55		M
1umzA		56		K
1umzA		57		L
1umzA		58		V
1umzA		59		P
1umzA		60		G
1umzA		61		D
1urxA		156		R
1urxA		157		N
1urxA		158		P
1urxA		159		F
1urxA		160		T
1urxA		161		D
1urxA		162		Y
1v8eA		87		Q
1vc4A		204		K
1vjcA		72		P
1vpxA		146		G
1vpxA		147		F
1vyoA		34		A
1vyoA		35		V
1vyoA		36		T
1vyoA		37		A
1vyoA		38		T
1vyoA		39		S
1vyoA		40		N
1vyoA		41		E
1vyoA		42		I
1wbiA		36		A
1wbiA		37		V
1wbiA		38		A
1wbiA		39		D
1wbiA		40		N
1wbiA		41		P
1wbiA		42		G
1wbiA		43		N
1wbiA		44		I
1wbiA		56		R
1we4A		226		N
1wrmA		76		I
1wrmA		77		H
1wrmA		78		E
1wrmA		79		C
1wrmA		80		R
1wrmA		81		L
1wrmA		82		R
1wrmA		83		G
1wrmA		84		E
1wuvA		113		S
1wuvA		114		K
1wuvA		115		L
1wuvA		116		K
1wuvA		117		S
1wuvA		118		N
1wuvA		119		S
1wuvA		120		T
1wuvA		121		H
1wuvA		122		E
1wuvA		123		T
1wuvA		124		N
1wuvA		125		A
1wuvA		126		L
1wuvA		127		H
1wuvA		128		F
1wuvA		129		M
1wuvA		130		F
1wuvA		131		N
1wuvA		132		Q
1wuvA		133		F
1wuvA		134		S
1wuvA		135		K
1wuvA		136		D
1wuvA		137		Q
1wuvA		138		K
1wuvA		139		D
1wuvA		140		L
1wuvA		141		I
1wuvA		142		L
1wuvA		143		Q
1wuvA		144		G
1wuvA		145		D
1wuvA		146		A
1wuvA		147		T
1wuvA		148		T
1wuvA		149		G
1wuvA		150		T
1wuvA		151		D
1wuvA		152		G
1wuvA		153		N
1wuvA		154		L
1wuvA		155		E
1wuvA		156		L
1wuvA		157		T
1wuvA		158		R
1wuvA		159		V
1wuvA		160		S
1wuvA		161		S
1wuvA		162		N
1wuvA		163		G
1wuvA		164		S
1wuvA		165		P
1wuvA		166		Q
1wuvA		167		G
1wuvA		168		S
1wuvA		169		S
1wy7A		93		K
1wy9A		62		G
1wy9A		63		V
1wy9A		64		P
1wy9A		65		K
1wyxA		14		E
1x1oA		115		Y
1x1oA		116		V
1x1oA		117		E
1x1oA		118		A
1x1oA		119		L
1x24A		84		F
1x24A		85		R
1x24A		86		E
1x24A		87		E
1x2kA		19		R
1xm2A		85		F
1xm2A		86		R
1xm2A		87		E
1y0mA		15		Q
1y52X		34		A
1y52X		35		V
1y52X		36		A
1y52X		37		D
1y52X		38		N
1y52X		39		P
1y52X		40		G
1y52X		41		N
1y52X		42		I
1yjgA		46		K
1yltA		228		G
1ylwA		228		G
1yp8A		18		G
1yt4A		228		G
1yz4A		81		R
1yz4A		82		L
1zclA		83		K
1zclA		84		F
1zclA		85		R
1zclA		86		E
1zclA		87		E
1zkrA		74		M
1zkrA		75		A
1zldA		37		N
1zm1A		162		W
1zm1A		163		V
1zm1A		164		K
1zm1A		165		V
1zm1A		166		Y
1zm1A		167		K
1zm1A		168		Y
1zm1A		169		T
1zm1A		170		P
1zm1A		171		G
1zm1A		172		Q
1zm1A		173		G
1zm1A		174		E
1zm1A		175		G
1zm1A		176		G
1zm1A		177		S
1zm1A		178		D
1zm1A		179		F
1zm1A		180		T
1zm1A		181		L
1zm1A		182		D
1zm1A		183		W
1zm1A		184		T
1zm1A		185		D
1zm1A		186		N
1zm1A		187		F
1zm1A		188		D
1zm1A		189		T
1zm1A		190		F
1zm1A		75		A
1zm1A		76		G
1zsgA		20		T
2a4yA		37		I
2a4yA		38		H
2a5bA		36		A
2a5bA		37		V
2a5bA		38		T
2a5bA		39		A
2a5bA		40		T
2a5bA		41		S
2a5bA		42		N
2a5bA		43		E
2a5bA		44		I
2a5cA		36		A
2a5cA		37		V
2a5cA		38		T
2a5cA		39		A
2a5cA		40		T
2a5cA		41		S
2a5cA		42		N
2a5cA		43		E
2a5cA		44		I
2a6vA		129		K
2a6vA		130		D
2a6vA		131		L
2a6vA		132		D
2a6vA		133		I
2a6vA		134		E
2a6vA		135		S
2a6vA		136		S
2a6yA		129		K
2a6yA		130		P
2a6yA		131		V
2a6yA		132		D
2a6yA		133		K
2a6yA		134		T
2a6yA		135		K
2a6yA		136		I
2a6yA		137		Y
2a6yA		138		D
2a6yA		73		S
2a6yA		74		G
2acyA		17		V
2acyA		18		Q
2acyA		19		G
2aglA		87		D
2aglA		88		A
2aglA		89		D
2aglA		90		K
2aglA		91		L
2aglA		92		T
2aglA		93		F
2aglA		94		E
2aglA		95		K
2aglA		96		E
2ak5A		15		T
2ak5A		42		T
2ak5A		43		H
2ak5A		44		N
2avdA		107		A
2avdA		108		E
2avdA		57		L
2avdA		58		I
2avdA		59		Q
2avdA		60		A
2avdA		61		K
2avdA		62		K
2avdA		63		A
2avdA		64		L
2avdA		65		D
2avdA		66		L
2avdA		67		G
2avdA		68		T
2avdA		69		F
2avdA		70		T
2avdA		71		G
2avdA		72		Y
2avdA		73		S
2avdA		74		A
2avdA		75		L
2avdA		76		A
2avdA		77		L
2avdA		78		A
2avdA		79		L
2avdA		80		A
2avdA		81		L
2avdA		82		P
2avdA		83		A
2awcA		65		A
2awcA		66		Y
2awcA		67		P
2awcA		68		E
2b38A		18		N
2b4lA		122		D
2b4lA		123		E
2b4lA		124		M
2b4lA		125		G
2b4lA		126		E
2b4lA		127		I
2b4lA		128		M
2b4lA		129		I
2b4lA		130		K
2b4lA		131		V
2b4lA		132		E
2b4lA		133		E
2b4lA		134		G
2b4lA		135		E
2b4lA		136		K
2b4lA		137		P
2b4lA		138		A
2b4lA		139		K
2b4lA		140		V
2b4lA		141		A
2b4lA		142		A
2b4lA		143		E
2b4lA		144		Y
2b4lA		145		V
2b4lA		146		N
2b4lA		147		K
2b4lA		148		H
2b4lA		149		K
2b4lA		150		D
2b4lA		151		Q
2b4lA		152		I
2b4lA		153		A
2b4lA		154		E
2b4lA		155		W
2b4lA		156		T
2b4lA		157		K
2b4lA		158		G
2b4lA		159		V
2b4lA		160		Q
2b4lA		161		K
2b4lA		162		V
2b4lA		163		K
2b4lA		164		G
2b4lA		165		D
2b86A		16		Q
2bbkH		139		K
2bbkH		140		A
2bbkH		141		F
2bbkH		142		K
2bbkH		143		R
2bbkH		144		M
2bbkH		145		L
2bbkH		146		D
2bbkH		147		V
2bbkH		148		P
2bbkH		149		D
2bbkH		150		C
2bbkH		151		Y
2bbkH		152		H
2bbkH		153		I
2bbkH		154		F
2bbkH		155		P
2bbkH		228		A
2bbkH		84		D
2bbkH		85		P
2bbkH		86		V
2bbkH		87		T
2bbkH		88		L
2bbkH		89		L
2bbkH		90		P
2bbkH		91		T
2bc3A		34		G
2bc3A		35		N
2bc3A		36		A
2bc3A		37		E
2bk6A		28		M
2bk6A		29		R
2bk6A		30		G
2bk6A		31		H
2bk6A		32		N
2bk6A		33		F
2bk6A		34		F
2bk6A		35		T
2bk6A		36		L
2bk6A		37		H
2bk6A		38		E
2bk6A		39		K
2bk6A		40		M
2bk6A		41		D
2bk6A		42		D
2bk6A		43		L
2bk6A		44		Y
2bk6A		45		S
2bk6A		46		E
2bk6A		47		F
2bk6A		48		G
2bk6A		49		E
2bk6A		50		Q
2bk6A		51		M
2bk6A		52		D
2bk6A		53		E
2bk6A		54		V
2bk6A		55		A
2bk6A		56		E
2bk6A		57		R
2bk6A		58		L
2bk6A		59		L
2bk6A		60		A
2bk6A		61		I
2bk6A		62		G
2bk6A		63		G
2bk6A		64		S
2bk6A		65		P
2bk6A		66		F
2bk6A		67		S
2bk6A		68		T
2bk6A		69		L
2bk6A		70		K
2bk6A		71		E
2bk6A		72		F
2bk6A		73		L
2bk6A		74		E
2bk6A		75		N
2bk6A		76		A
2bk6A		77		S
2bk6A		78		V
2bk6A		79		E
2bk6A		80		E
2bk6A		81		A
2bk6A		82		P
2bk6A		83		Y
2bk6A		84		T
2bk6A		85		K
2bk6A		86		P
2bk6A		87		K
2bk6A		88		T
2bk6A		89		M
2bqpA		109		Y
2bqpA		110		D
2bqpA		111		K
2bvzA		46		R
2bvzA		47		R
2bvzA		48		L
2bvzA		49		A
2bvzA		50		Y
2bvzA		51		P
2bvzA		52		I
2bvzA		53		A
2bvzA		54		K
2bvzA		55		D
2bxjA		46		R
2bxjA		47		R
2bxjA		48		L
2bxjA		49		A
2bxjA		50		Y
2bxjA		51		P
2bxjA		52		I
2bxjA		53		A
2bxjA		54		K
2bxjA		55		D
2c4iA		169		S
2camA		35		A
2camA		36		V
2camA		37		T
2camA		38		A
2camA		39		T
2camA		40		S
2camA		41		N
2camA		42		E
2camA		43		I
2cjtA		104		S
2cjtA		105		G
2cjtA		106		T
2cjtA		107		K
2cnaA		116		K
2cnaA		117		S
2cnaA		118		N
2cnaA		119		S
2cnaA		120		T
2cnaA		121		H
2cnaA		122		Q
2cnaA		123		T
2cnaA		124		D
2cnaA		125		A
2cnaA		126		L
2cnaA		127		H
2cnaA		128		F
2cnaA		129		M
2cnaA		130		F
2cnaA		131		N
2cnaA		132		Q
2cnaA		133		F
2cnaA		134		S
2cnaA		135		K
2cnaA		136		D
2cnaA		137		Q
2cnaA		138		K
2cnaA		139		D
2cnaA		140		L
2cnaA		141		I
2cnaA		142		L
2cnaA		143		Q
2cnaA		144		G
2cnaA		145		D
2cnaA		146		A
2cnaA		147		T
2cnaA		148		T
2cnaA		149		G
2cnaA		150		T
2cnaA		151		D
2cnxA		114		N
2cnxA		115		L
2cnxA		116		I
2cnxA		117		V
2cnxA		118		S
2cnxA		119		G
2cnxA		120		S
2cnxA		121		F
2cnxA		122		D
2cnxA		123		E
2cnxA		124		S
2co0A		112		N
2co0A		113		L
2co0A		114		I
2co0A		115		V
2co0A		116		S
2co0A		117		G
2co0A		118		S
2co0A		119		F
2co0A		120		D
2co0A		121		E
2co0A		122		S
2creA		19		D
2cwmA		113		S
2cwmA		114		K
2cwmA		115		L
2cwmA		116		K
2cwmA		117		S
2cwmA		118		N
2cwmA		119		S
2cwmA		120		T
2cwmA		121		H
2cwmA		122		E
2cwmA		123		T
2cwmA		124		N
2cwmA		125		A
2cwmA		126		L
2cwmA		127		H
2cwmA		128		F
2cwmA		129		V
2cwmA		130		F
2cwmA		131		N
2cwmA		132		Q
2cwmA		133		F
2cwmA		134		S
2cwmA		135		K
2cwmA		136		D
2cwmA		137		Q
2cwmA		138		K
2cwmA		139		D
2cwmA		140		L
2cwmA		141		I
2cwmA		142		L
2cwmA		143		Q
2cwmA		144		G
2cwmA		145		D
2cwmA		146		A
2cwmA		147		T
2cwmA		148		T
2cwmA		149		G
2cwmA		150		T
2cwmA		151		D
2cwmA		152		G
2cwmA		153		N
2cwmA		154		L
2cwmA		155		E
2cwmA		156		L
2cwmA		157		T
2cwmA		158		R
2cwmA		159		V
2cwmA		160		S
2cwmA		161		S
2cwmA		162		N
2cwmA		163		G
2cwmA		164		S
2cwmA		165		P
2cwmA		166		Q
2cwmA		167		G
2cwmA		168		S
2cwmA		169		S
2cxcA		19		T
2cxcA		20		A
2cxcA		21		Y
2cxcA		22		R
2cz4A		42		G
2cz4A		43		S
2cz4A		44		R
2cz4A		45		G
2cz4A		46		I
2cz4A		47		R
2cz4A		48		S
2cz4A		49		V
2cz4A		50		D
2cz4A		51		W
2d3pA		113		S
2d3pA		114		K
2d3pA		115		L
2d3pA		116		K
2d3pA		117		T
2d3pA		118		N
2d3pA		119		S
2d3pA		120		T
2d3pA		121		A
2d3pA		122		D
2d3pA		123		A
2d3pA		124		Q
2d3pA		125		S
2d3pA		126		L
2d3pA		127		H
2d3pA		128		F
2d3pA		129		T
2d3pA		130		F
2d3pA		131		N
2d3pA		132		Q
2d3pA		133		F
2d3pA		134		S
2d3pA		135		Q
2d3pA		136		N
2d3pA		137		P
2d3pA		138		K
2d3pA		139		D
2d3pA		140		L
2d3pA		141		I
2d3pA		142		L
2d3pA		143		Q
2d3pA		144		G
2d3pA		145		D
2d3pA		146		A
2d3pA		147		S
2d3pA		148		T
2d3pA		149		D
2d3pA		150		S
2d3pA		151		D
2d3pA		152		G
2d3pA		153		N
2d3pA		154		L
2d3pA		155		Q
2d3pA		156		L
2d3pA		157		T
2d3pA		158		R
2d3pA		159		V
2d3pA		160		S
2d3pA		161		N
2d3pA		162		G
2d3pA		163		S
2d3pA		164		P
2d3pA		165		Q
2d3pA		166		S
2d3pA		167		N
2d3pA		168		S
2d80A		178		A
2d80A		179		R
2d80A		180		N
2d80A		181		T
2d80A		182		G
2d80A		183		T
2d80A		184		L
2d80A		185		S
2d80A		186		G
2d80A		187		S
2d80A		188		V
2d80A		189		L
2d80A		190		S
2d80A		191		F
2d80A		192		A
2d80A		193		Q
2d80A		194		S
2d80A		195		G
2d80A		196		S
2d80A		197		Y
2d80A		198		G
2d80A		199		A
2d80A		200		N
2d80A		201		G
2d80A		202		M
2d81A		178		A
2d81A		179		R
2d81A		180		N
2d81A		181		T
2d81A		182		G
2d81A		183		T
2d81A		184		L
2d81A		185		S
2d81A		186		G
2d81A		187		S
2d81A		188		V
2d81A		189		L
2d81A		190		S
2d81A		191		F
2d81A		192		A
2d81A		193		Q
2d81A		194		S
2d81A		195		G
2d81A		196		S
2d81A		197		Y
2d81A		198		G
2d81A		199		A
2d81A		200		N
2d81A		201		G
2d81A		202		M
2d8jA		19		R
2d8jA		50		K
2d8jA		51		K
2d8jA		52		G
2d8jA		53		T
2d8jA		54		G
2d8jA		55		L
2d8jA		56		G
2dbmA		19		E
2dl4A		19		Q
2dnuA		20		Q
2dqwA		66		G
2e2aA		32		E
2e2aA		33		N
2e2aA		34		G
2eriA		27		N
2esbA		80		Q
2esbA		81		G
2eswA		17		T
2fd2A		30		N
2fpbA		214		G
2fpbA		215		T
2fzfA		39		I
2g99A		113		N
2g99A		114		L
2g99A		115		I
2g99A		116		V
2g99A		117		S
2g99A		118		G
2g99A		119		S
2g99A		120		F
2g99A		121		D
2g99A		122		E
2g99A		123		S
2g9aA		84		D
2gc4A		111		D
2gc4A		112		P
2gc4A		113		V
2gc4A		114		T
2gc4A		115		L
2gc4A		116		L
2gc4A		117		P
2gc4A		166		K
2gc4A		167		A
2gc4A		317		G
2gdfA		113		S
2gdfA		114		K
2gdfA		115		L
2gdfA		116		K
2gdfA		117		T
2gdfA		118		E
2gdfA		119		N
2gdfA		120		S
2gdfA		121		L
2gdfA		122		H
2gdfA		123		F
2gdfA		124		S
2gdfA		125		F
2gdfA		126		H
2gdfA		127		K
2gdfA		128		F
2gdfA		129		S
2gdfA		130		Q
2gdfA		131		N
2gdfA		132		P
2gdfA		133		K
2gdfA		134		D
2gdfA		135		L
2gdfA		136		I
2gdfA		137		L
2gdfA		138		Q
2gdfA		139		G
2gdfA		140		D
2gdfA		141		A
2gdfA		142		F
2gdfA		143		T
2gdfA		144		D
2gdfA		145		S
2gdfA		146		D
2gdfA		147		G
2gdfA		148		N
2gdfA		149		L
2gdfA		150		E
2gdfA		151		L
2gdfA		152		T
2gdfA		153		K
2gdfA		154		V
2gdfA		155		Q
2gdfA		156		G
2gdfA		157		N
2gdfA		158		S
2gdnA		227		T
2ghwB		117		S
2ghwB		118		G
2ghwB		119		G
2ghwB		120		S
2gj0A		23		S
2gjjA		115		K
2gjjA		116		R
2gjjA		117		G
2gyqA		130		E
2gyqA		131		L
2gyqA		132		G
2gyqA		133		H
2gyqA		41		T
2h13A		111		N
2h13A		112		L
2h13A		113		I
2h13A		114		V
2h13A		115		S
2h13A		116		G
2h13A		117		S
2h13A		118		F
2h13A		119		D
2h13A		120		E
2h13A		121		S
2h68A		112		N
2h68A		113		L
2h68A		114		I
2h68A		115		V
2h68A		116		S
2h68A		117		G
2h68A		118		S
2h68A		119		F
2h68A		120		D
2h68A		121		E
2h68A		122		S
2hcmA		85		A
2hcmA		86		V
2hcmA		87		R
2hcmA		88		D
2hcmA		89		G
2hcmA		90		G
2hxcA		292		T
2hxcA		86		D
2hxcA		87		A
2hxcA		88		D
2hxcA		89		K
2hxcA		90		L
2hxcA		91		T
2hxcA		92		F
2hxcA		93		E
2hxcA		94		K
2hxcA		95		E
2ixqB		123		K
2ixqB		124		D
2ixqB		125		N
2ixqB		126		K
2ixqB		127		Q
2j3tC		111		N
2j3tC		112		P
2j3tC		113		L
2j3tC		114		C
2j3tC		115		P
2j3tC		116		L
2j3tC		117		G
2j3tC		118		Q
2j3tC		119		T
2j9lA		69		N
2j9lA		70		A
2j9lA		71		R
2j9lA		72		K
2j9lA		73		K
2j9lA		74		Q
2j9lA		75		D
2j9lA		76		G
2j9lA		77		V
2j9lA		78		V
2j9lA		79		S
2j9lA		80		T
2j9lA		81		S
2j9lA		82		I
2jb9A		104		P
2mtaH		102		D
2mtaH		103		P
2mtaH		104		V
2mtaH		105		T
2mtaH		106		L
2mtaH		107		L
2mtaH		108		P
2nq3A		110		G
2nq3A		111		D
2nq3A		112		K
2nq3A		113		E
2nq3A		114		P
2nq3A		115		T
2nq3A		116		E
2nyiA		126		A
2nyiA		127		P
2nyiA		128		F
2nyiA		129		A
3hhrA		129		L
3hhrA		130		E
3hhrA		131		D
3hhrA		132		G
3hhrA		133		S
3hhrA		134		P
3hhrA		135		R
3hhrA		136		T
3hhrA		137		G
3hhrA		138		Q
3hhrA		139		I
3hhrA		140		F
3hhrA		141		K
3hhrA		142		Q
3hhrA		143		T
3hhrA		144		Y
3hhrA		145		S
3hhrA		146		K
3hhrA		147		F
3hhrA		148		D
3hhrA		40		Q
3hhrA		41		K
3hhrA		42		Y
3hhrA		43		S
3hhrA		44		F
3hhrA		45		L
3hhrA		46		Q
3hhrA		47		N
3hhrA		48		P
3hhrA		49		Q
3hhrA		50		T
3hhrA		51		S
3hhrA		52		L
3hhrA		53		C
3hhrA		54		F
3hhrA		55		S
3hhrA		56		E
3hhrA		57		S
3hhrA		58		I
3hhrA		59		P
3hhrA		60		T
3hhrA		61		P
3hhrA		62		S
3hhrA		63		N
3hhrA		64		R
3hhrA		65		E
3hhrA		66		E
9gaaA		100		H
9gaaA		101		V
9gaaA		102		M
9gaaA		103		L
9gaaA		104		V
9gaaA		105		G
9gaaA		106		D
9gaaA		107		G
9gaaA		108		A
9gaaA		109		L
9gaaA		110		E
9gaaA		111		F
9gaaA		112		A
9gaaA		113		L
9gaaA		114		S
9gaaA		115		Q
9gaaA		116		G
9gaaA		117		F
9gaaA		118		K
9gaaA		119		K
9gaaA		120		E
9gaaA		121		N
9gaaA		122		L
9gaaA		123		L
9gaaA		124		T
9gaaA		125		A
9gaaA		126		E
9gaaA		127		S
9gaaA		128		E
9gaaA		129		K
9gaaA		130		E
9gaaA		131		W
9gaaA		132		K
9gaaA		133		E
9gaaA		134		W
9gaaA		135		L
9gaaA		136		D
9gaaA		72		N
9gaaA		73		Y
9gaaA		74		N
9gaaA		75		I
9gaaA		76		G
9gaaA		77		S
9gaaA		78		V
9gaaA		79		A
9gaaA		80		C
9gaaA		81		M
9gaaA		82		E
9gaaA		83		H
9gaaA		84		I
9gaaA		85		K
9gaaA		86		N
9gaaA		87		P
9gaaA		88		I
9gaaA		89		S
9gaaA		90		V
9gaaA		91		A
9gaaA		92		R
9gaaA		93		A
9gaaA		94		V
9gaaA		95		M
9gaaA		96		E
9gaaA		97		K
9gaaA		98		T
9gaaA		99		P
9gacA		100		H
9gacA		101		V
9gacA		102		M
9gacA		103		L
9gacA		104		V
9gacA		105		G
9gacA		106		D
9gacA		107		G
9gacA		108		A
9gacA		109		L
9gacA		110		E
9gacA		111		F
9gacA		112		A
9gacA		113		L
9gacA		114		S
9gacA		115		Q
9gacA		116		G
9gacA		117		F
9gacA		118		K
9gacA		119		K
9gacA		120		E
9gacA		121		N
9gacA		122		L
9gacA		123		L
9gacA		124		T
9gacA		125		A
9gacA		126		E
9gacA		127		S
9gacA		128		E
9gacA		129		K
9gacA		130		E
9gacA		131		W
9gacA		132		K
9gacA		133		E
9gacA		134		W
9gacA		135		L
9gacA		136		H
9gacA		137		D
9gacA		72		N
9gacA		73		Y
9gacA		74		N
9gacA		75		I
9gacA		76		G
9gacA		77		S
9gacA		78		V
9gacA		79		A
9gacA		80		C
9gacA		81		M
9gacA		82		E
9gacA		83		H
9gacA		84		I
9gacA		85		K
9gacA		86		N
9gacA		87		P
9gacA		88		I
9gacA		89		S
9gacA		90		V
9gacA		91		A
9gacA		92		R
9gacA		93		A
9gacA		94		V
9gacA		95		M
9gacA		96		E
9gacA		97		K
9gacA		98		T
9gacA		99		P
9gafA		100		H
9gafA		101		V
9gafA		102		M
9gafA		103		L
9gafA		104		V
9gafA		105		G
9gafA		106		D
9gafA		107		G
9gafA		108		A
9gafA		109		L
9gafA		110		E
9gafA		111		F
9gafA		112		A
9gafA		113		L
9gafA		114		S
9gafA		115		Q
9gafA		116		G
9gafA		117		F
9gafA		118		K
9gafA		119		K
9gafA		120		E
9gafA		121		N
9gafA		122		L
9gafA		123		L
9gafA		124		T
9gafA		125		A
9gafA		126		E
9gafA		127		S
9gafA		128		E
9gafA		129		K
9gafA		130		E
9gafA		131		W
9gafA		132		K
9gafA		133		E
9gafA		134		W
9gafA		135		L
9gafA		136		Y
9gafA		137		K
9gafA		138		P
9gafA		139		I
9gafA		140		V
9gafA		141		N
9gafA		142		I
9gafA		143		E
9gafA		144		N
9gafA		145		H
9gafA		146		D
9gafA		72		N
9gafA		73		Y
9gafA		74		N
9gafA		75		I
9gafA		76		G
9gafA		77		S
9gafA		78		V
9gafA		79		A
9gafA		80		C
9gafA		81		M
9gafA		82		E
9gafA		83		H
9gafA		84		I
9gafA		85		K
9gafA		86		N
9gafA		87		P
9gafA		88		I
9gafA		89		S
9gafA		90		V
9gafA		91		A
9gafA		92		R
9gafA		93		A
9gafA		94		V
9gafA		95		M
9gafA		96		E
9gafA		97		K
9gafA		98		T
9gafA		99		P

### IndependentSet, entlist:
PDB entry
==========
1w8rA
2araA

### IndependentSet, linkers:
PDB entry	Residues	Sequence
=========================================
1w8rA		65-70		KYYDGS
2araA		81-96		RPRAYWHEWLNWPSIF

### IndependentSet, linkerRes:
PDB entry	Residue		Amino Acid
===========================================
1w8rA		65		K
1w8rA		66		Y
1w8rA		67		Y
1w8rA		68		D
1w8rA		69		G
1w8rA		70		S
2araA		81		R
2araA		82		P
2araA		83		R
2araA		84		A
2araA		85		Y
2araA		86		W
2araA		87		H
2araA		88		E
2araA		89		W
2araA		90		L
2araA		91		N
2araA		92		W
2araA		93		P
2araA		94		S
2araA		95		I
2araA		96		F


==> Round007-Results <==
### PredictedLinkers-1askA_48-75:
Label		Energy score		RMSD		Sequence
=================================================================
Native		  -23744.44		0.000		KAAIVEKLSSLPFQKIQASITAQDHQPT
Reference	  -23155.02		N/A    		GGGGGGGGGGGGGGGGGGGGGGGGGGGG

Designed-01	  -24433.23		22.609		YKENFYYTIEQYVKHNGPGKPTKRDYKG
Designed-02	  -24326.35		29.494		TAISDTRASDGWKTKTSDNSRQTYVQYN
Designed-03	  -24217.47		14.419		PKSDYHPHVFVLKPNPQLNVLESETQGK
Designed-04	  -23914.88		26.942		SVQISYDNLEGTSYGKSTMAGQSTVYPE
Designed-05	  -23904.29		28.097		YPKTDSMMRNPSLGKGAFYLAGHKESTS
Designed-06	  -23865.93		29.215		ASRDVENRQKSPRSNNEWENKDYAHYGE
Designed-07	  -23779.67		25.854		VLDYLRNEKNGLVYYTANFVNSKKDSDW
Designed-08	  -23729.47		29.321		ANQDESEFGDFSDRSTLQNPFEKFIEVI
Designed-09	  -23721.19		25.095		YQAQVKVKHVQEQFLGHETSINSTEGLA
Designed-10	  -23650.86		30.841		LFELSGYGLPDNELGKPVTVYYSVGVKT
Designed-11	  -23636.09		30.020		ADFFLETDGGAGAHEWEPGRESWTSEIM
Designed-12	  -23614.35		14.461		SIESPSSDYRPASPRMGSDEDQLHGPSQ
Designed-13	  -23600.64		23.036		LISNTIGGGYDISSYNPTYTKFSQTQFR
Designed-14	  -23600.49		27.493		FEHPVNRDTDTTPDMHESTHLDAATMWW
Designed-15	  -23593.51		28.966		FWPSENEKSHEFGVAKEDYQPDTNTCSL
Designed-16	  -23518.68		26.308		LSKEEKHSNNHQTPWGFPGAHALHPTFP
Designed-17	  -23515.81		27.347		SYAHDGFFYRGITFFGFSKPNDNGTPKT
Designed-18	  -23379.39		26.410		SEKNSTQPQKLYVYTLGSFVPHGFYDTG
Designed-19	  -23249.75		26.711		IFLWFPQGDGSNSGKGGNEPPSWNDLLD
Designed-20	  -22797.54		22.761		LFQNMQDGYLTQYPDNSEKRENPRNTPS


### PredictedLinkers-1og0A_167-169:
Label		Energy score		RMSD		Sequence
=================================================================
Native		  -70430.90		0.000		SGL
Reference	  -70972.60		N/A    		GGG

Designed-01	  -72158.90		4.595		FEW
Designed-02	  -71854.40		4.553		LIT
Designed-03	  -71636.90		4.142		FTK
Designed-04	  -71561.10		3.663		IKY
Designed-05	  -71529.20		3.195		FWA
Designed-06	  -71448.30		2.636		WVE
Designed-07	  -71430.10		3.101		LEF
Designed-08	  -71419.60		4.482		AML
Designed-09	  -71310.40		3.928		RVF
Designed-10	  -71297.20		1.153		SLP
Designed-11	  -71227.70		3.843		YLP
Designed-12	  -71178.10		3.466		VAI
Designed-13	  -71106.40		4.523		AIL
Designed-14	  -71073.30		4.435		FTL
Designed-15	  -71057.00		4.462		LGL
Designed-16	  -71045.90		4.254		FMK
Designed-17	  -70914.20		4.886		LTW
Designed-18	  -70898.70		0.656		AMT
Designed-19	  -70861.70		4.550		YGM
Designed-20	  -38740.25		0.454		LWL


### PredictedLinkers-1twyA_100-102:
Label		Energy score		RMSD		Sequence
=================================================================
Native		  -49769.15		0.000		YKG
Reference	  -49429.01		N/A    		GGG

Designed-01	  -50833.86		4.840		YDT
Designed-02	  -50671.73		1.895		YKH
Designed-03	  -50632.47		4.665		LYV
Designed-04	  -50556.11		4.211		ILY
Designed-05	  -50469.00		4.681		LYY
Designed-06	  -50410.33		4.826		ADI
Designed-07	  -50299.77		5.129		LPI
Designed-08	  -50226.02		4.637		WKS
Designed-09	  -50221.81		4.829		ADL
Designed-10	  -50141.66		1.623		VAP
Designed-11	  -50109.29		4.659		TLR
Designed-12	  -50078.11		4.886		LMS
Designed-13	  -50038.07		2.833		LVI
Designed-14	  -49945.68		4.752		FYG
Designed-15	  -49883.00		4.532		ACD
Designed-16	  -49861.28		4.348		VHH
Designed-17	  -49829.06		0.959		WQK
Designed-18	  -49715.55		0.394		LAQ
Designed-19	  -49625.34		4.750		FTY
Designed-20	  -29263.49		4.656		EQE


### PredictedLinkers-1w8rA_65-70:
Label		Energy score		RMSD		Sequence
=================================================================
Native		  -50580.79		0.000		KYYDGS
Reference	  -49830.41		N/A    		GGGGGG

Designed-01	  -51105.94		2.530		QKRDLA
Designed-02	  -50981.80		2.770		WLVNYT
Designed-03	  -50916.26		3.267		QVTPFI
Designed-04	  -50900.54		3.532		TEKAGI
Designed-05	  -50863.25		4.114		HRFCGI
Designed-06	  -50830.20		2.834		EGREFH
Designed-07	  -50814.78		2.748		KNLFLG
Designed-08	  -50699.40		2.253		DANLIF
Designed-09	  -50675.59		2.371		HNPLYL
Designed-10	  -50641.59		3.447		EKQFFA
Designed-11	  -50631.81		3.582		TIIEDR
Designed-12	  -50568.64		2.465		RAAWVL
Designed-13	  -50533.23		2.739		MEDEKI
Designed-14	  -50494.58		2.496		NPDYII
Designed-15	  -50458.35		3.375		FKLFQP
Designed-16	  -50390.55		3.671		ILALED
Designed-17	  -50355.73		2.399		QSFRTP
Designed-18	  -50120.01		2.825		NWKIRF
Designed-19	  -50066.94		2.425		GITLAR
Designed-20	  -50038.05		3.034		HHFRLN


### PredictedLinkers-2araA_81-96:
Label		Energy score		RMSD		Sequence
=================================================================
Native		  -26442.31		0.000		RPRAYWHEWLNWPSIF
Reference	  -27300.39		N/A    		GGGGGGGGGGGGGGGG

Designed-01	  -28857.36		10.701		DLEFQDAEYMEEQKGF
Designed-02	  -28342.59		8.778		IEKKCVSELEIYQANV
Designed-03	  -28269.21		5.159		LWPQVGEQTSADRPND
Designed-04	  -28197.22		8.283		CLIGQSPIREEKNQTH
Designed-05	  -28185.12		9.939		FFQFLKLTIERTALEG
Designed-06	  -28146.02		5.904		DDGDYDHATMREWKQI
Designed-07	  -28108.30		6.562		LVRQDEVNQKDQEALT
Designed-08	  -28073.17		8.047		LVKVAHRESLHSKVLN
Designed-09	  -27996.39		8.521		QVHYKIGFKQNVEEQD
Designed-10	  -27919.19		6.224		PENQDQDIREEKPGKD
Designed-11	  -27915.75		6.914		YADEENQQAMRTFIVW
Designed-12	  -27882.57		12.167		SFEAFLFLTSDQLPSL
Designed-13	  -27842.22		8.648		RYRSLLEETEKEKGLN
Designed-14	  -27737.65		8.182		HMCEPYRSPKNPHGLD
Designed-15	  -27728.66		9.801		TFFQGSLYLHRENRAD
Designed-16	  -27645.11		9.950		SDEDYLAFFTKSTSRL
Designed-17	  -27640.34		11.533		WKAFLAGYLDNVGFKK
Designed-18	  -27558.43		8.941		AAKERNCYDWRKDDMQ
Designed-19	  -27499.95		9.836		VDYLHRDNDNISLPAW
Designed-20	  -27395.77		10.036		RAMKCSMSLVKEAYKL


### PredictedLinkers-2fqpA_59-69:
Label		Energy score		RMSD		Sequence
=================================================================
Native		  -18064.99		0.000		VTSQLTRGVSY
Reference	  -18072.33		N/A    		GGGGGGGGGGG

Designed-01	  -18798.29		14.226		DSYPQDRIDAK
Designed-02	  -18530.00		11.970		SQVFTKQYPDL
Designed-03	  -18479.72		9.916		GEFEQSQHRVY
Designed-04	  -18380.52		9.497		LAPHIHEWVIA
Designed-05	  -18372.57		8.279		DLTSTLSTTLI
Designed-06	  -18358.48		9.327		DSIERQYNLTS
Designed-07	  -18341.27		10.382		GRSESVSEHMF
Designed-08	  -18326.82		12.483		YAIEKFYFPLP
Designed-09	  -18322.51		9.059		TVEQYKSLYHV
Designed-10	  -18301.71		9.914		TIRLYVYRYTK
Designed-11	  -18277.19		10.180		TELSVYVKRNF
Designed-12	  -18274.13		5.523		SFLGVSYFVIG
Designed-13	  -18234.95		16.140		LDTLQERLGAV
Designed-14	  -18221.96		11.595		ALAIEHYGRDA
Designed-15	  -18135.08		11.982		EVQDADTLTGF
Designed-16	  -18109.64		13.897		TCETVLSYPYG
Designed-17	  -18105.35		6.760		LPLAELWAVVS
Designed-18	  -17989.16		7.909		ANYYPLWEAAV
Designed-19	  -17902.40		14.103		VYVLTNTPGSF
Designed-20	  -17810.52		14.084		AEDNEPHNPAY


==> Round008-Datasets-T,I <==
### TrainingSet, entlist:
PDB entry
==========
1a6lA
1ahrA
1ajoA
1alqA
1apnA
1auoA
1avbA
1avdA
1ax0A
1axkA
1axqA
1azdA
1b8rA
1bgcA
1bjqA
1bsgA
1bueA
1byhA
1bzaA
1cd9A
1cn1A
1cpmA
1crzA
1dglA
1dpsA
1dy6A
1dypA
1eg2A
1f05A
1f5bA
1f6yA
1fatA
1fddA
1ff2A
1fl9A
1fo0B
1frhA
1friA
1frjA
1frkA
1frlA
1fukA
1fw8A
1fwnA
1fx5A
1fxkA
1fy2A
1fynA
1fyuA
1g2bA
1g3oA
1g55A
1g60A
1g6bA
1g7yA
1g8wA
[truncated: 24,621,684 more chars]
