# Supplementary material for: CirPred, the first structure modeling and linker design system for circularly permuted proteins
Source: BMC Bioinformatics. 2021 Oct 12;22(Suppl 10):494. doi: 10.1186/s12859-021-04403-1 (PMC8513176; doi:10.1186/s12859-021-04403-1)
Supplement: Supplementary file 9 — Additional file 9: Data S5. Dataset S. A dataset of 2,141 in silico synthetic circular permutants, each with a known native protein and a predefined missing linker. Every protein in this dataset shares <25% sequence identity with any other protein either from itself or the CPDB linker dataset (Additional file 6). [file 12859_2021_4403_MOESM9_ESM.xlsx]

## Sheet: Data S5
Data S5. The Dataset S.
Description: A dataset of 2,141 in silico synthetic circular permutants, each with a known native protein and a predefined missing linker. Every protein in this dataset shares <25% sequence identity with any other protein either from itself or from the CPDB linker dataset (Additional file 6).
PDB entry	Residues	CP site	Sequence
12asA	135-136	137	EA
1a6jB	29-30	31	KR
1a7gE	30-47	48	EQVSSTWHWTCTDGKHKN
1acfA	43-44	45	TT
1adeA	246-247	248	GG
1af6A	197-201	202	NLRDN
1afpA	27-27	28	K
1afwB	366-366	367	R
1ahsA	50-50	51	A
1aiwA	37-38	39	NL
1al0G	63-70	71	DTSVNAAN
1an9A	185-185	186	W
1atzB	41-43	44	PRL
1ax3A	92-92	93	K
1b11A	46-52	53	IENGRQN
1b3iA	30-30	31	E
1b5tA	29-30	31	SS
1baiA	37-39	40	DTG
1bdoA	52-52	53	E
1bf6B	102-103	104	QE
1bh2A	70-71	72	AD
1bihA	38-43	44	KKDGKS
1bm8A	38-38	39	K
1bmwA	69-69	70	L
1brzA	36-36	37	E
1btnA	31-34	35	NNQE
1bunB	23-23	24	F
1bvyF	37-37	38	T
1bx4A	43-44	45	KE
1byfB	83-84	85	PN
1byiA	118-119	120	GG
1c07A	37-38	39	LK
1c3mA	20-20	21	L
1c5eA	52-57	58	DQTSTT
1c7kA	92-96	97	PDHYQ
1cbuB	109-110	111	RA
1cg2A	227-228	229	MN
1ci0A	27-28	29	PR
1ci9A	326-326	327	P
1couA	53-57	58	EEGFY
1cpoA	259-260	261	SG
1cuoA	96-96	97	K
1cx1A	81-81	82	R
1cxyA	50-51	52	QE
1cztA	36-36	37	R
1d02B	48-51	52	KNLY
1d0iH	21-27	28	GQRQPEI
1d1qA	49-55	56	NYHVGES
1d3uA	149-149	150	L
1d4tA	85-85	86	S
1d4vB	69-69	70	Q
1d5cA	72-73	74	RD
1d8bA	57-62	63	EDKYRR
1dcqA	109-109	110	T
1dctA	236-237	238	FT
1ddzA	413-414	415	SR
1dekA	97-98	99	KG
1demA	36-37	38	TW
1df7A	51-56	57	PAKVRP
1dfuP	64-64	65	V
1do5A	103-104	105	EQ
1dosA	292-293	294	QW
1dozA	282-282	283	S
1dp7P	48-49	50	RS
1dqwA	127-128	129	PG
1dv8A	49-51	52	QHH
1dvrA	64-64	65	S
1dwmA	34-34	35	H
1dxhA	293-294	295	PN
1dyoA	30-38	39	GRTAYKGSE
1e08E	41-41	42	K
1e20A	125-125	126	N
1e4iA	87-87	88	N
1e6cA	49-55	56	VAAEGWP
1e8rA	17-23	24	VTTTNGW
1eazA	47-47	48	P
1ebfA	338-342	343	AGAAV
1eblA	34-36	37	VTR
1eceA	165-166	167	DP
1ei7A	119-120	121	VA
1ei9A	62-63	64	NS
1eioA	41-46	47	KQDGQN
1enfA	98-102	103	LNSEK
1eomA	112-112	113	K
1escA	90-92	93	KQD
1esgB	30-31	32	KT
1esmA	23-23	24	P
1eu3A	105-105	106	P
1eu4A	156-156	157	T
1ex2A	112-117	118	ENHSET
1ex7A	59-60	61	KS
1exnB	194-197	198	GAKR
1eztA	80-82	83	DSC
1f0kA	79-81	82	WRQ
1f1uA	42-48	49	VTEEDEN
1f35A	32-41	42	KQRGEKKQDG
1f56A	20-22	23	RAG
1f7tB	17-18	19	AS
1f8hA	20-25	26	SPVNGF
1faqA	18-23	24	DICQKF
1fc3A	18-18	19	G
1fezA	223-225	226	REK
1fftA	127-132	133	GIEYSP
1ffyA	199-202	203	EYHD
1fi4A	169-169	170	K
1fmbA	25-27	28	DTG
1fobA	93-93	94	T
1fthA	16-17	18	ES
1ftsA	68-69	70	YG
1fueA	58-58	59	D
1fusA	51-55	56	PVDGP
1fvpA	77-81	82	TSENT
1fwqA	70-71	72	EN
1fwuA	58-63	64	PSKTDW
1fxkC	112-113	114	RA
1fzdA	17-19	20	NRT
1g2qA	79-85	86	LALGVGF
1g2sA	35-37	38	SQR
1g3uA	134-134	135	D
1g43A	92-93	94	DH
1g61A	87-92	93	KENNLD
1g62A	138-141	142	FRQT
1g63B	131-132	133	DL
1g6gA	76-76	77	I
1g6xA	21-21	22	Y
1g71A	20-20	21	S
1g82A	26-30	31	FPNGT
1gff2	80-81	82	SN
1gkmA	451-454	455	KGLK
1gmmA	31-31	32	Y
1gnuA	96-97	98	QE
1gpwB	71-72	73	RK
1gr3A	101-101	102	Q
1gsaA	181-182	183	GV
1guiA	20-21	22	DE
1gxiE	39-39	40	R
1gxlA	43-44	45	VD
1gz2A	43-46	47	RSAA
1gzjA	244-247	248	ANDV
1h1yA	126-126	127	P
1h32A	197-197	198	G
1h5oA	19-22	23	LPPS
1h6qA	100-109	110	QESNPERVPV
1h70A	87-88	89	RG
1h72C	150-154	155	TNYEP
1h75A	55-55	56	I
1h7zA	132-136	137	SDGAL
1h8uA	68-78	79	VDGSRWNFAYW
1h9rA	46-49	50	ARLG
1hbnB	224-227	228	EMGD
1hcdA	35-35	36	H
1hekA	19-20	21	KK
1hhnA	65-77	78	PEYKGEWKPRQID
1hi7A	15-16	17	QN
1hlmA	99-101	102	ATL
1hm7B	235-244	245	RREHGWSKSR
1hpcA	81-82	83	TG
1hv5E	84-86	87	AFF
1hxvA	32-32	33	T
1hy5B	56-57	58	QF
1hzeA	50-50	51	T
1i35A	38-39	40	SK
1i3cA	17-17	18	R
1i3zA	80-81	82	QE
1i4jA	72-73	74	KA
1i7lA	53-53	54	D
1i7qB	110-110	111	A
1i8oA	71-72	73	NA
1ia7A	345-347	348	PAN
1ic6A	206-207	208	TD
1icmA	79-79	80	T
1id0A	116-117	118	RE
1ifgA	29-30	31	ST
1iguA	15-18	19	DERP
1ijeB	57-57	58	V
1iloA	26-31	32	KELGID
1ilyA	45-46	47	RQ
1in0A	65-66	67	IG
1io1A	314-316	317	KTE
1iodG	23-24	25	SL
1iq6B	112-112	113	T
1ithA	23-24	25	QA
1iu8A	20-21	22	MD
1iwpB	30-31	32	KH
1j0tA	52-53	54	LI
1j2rA	117-120	121	RRRG
1j34A	15-15	16	K
1j3lD	131-131	132	K
1j3mA	61-62	63	AR
1j4nA	223-224	225	AL
1j54A	140-140	141	D
1j6wA	107-108	109	QD
1j86A	123-126	127	DGEA
1jbiA	25-27	28	PGG
1jbsA	86-89	90	MGKD
1jchB	63-65	66	NHQ
1jerA	59-60	61	DA
1jflA	97-97	98	K
1jfmA	99-100	101	PQ
1jfrA	164-164	165	R
1jj22	53-64	65	SKVPGGDKPTKK
1jj2F	30-32	33	KKG
1jk3A	97-97	98	F
1jkeC	107-108	109	DY
1jm4B	79-80	81	QR
1jnsA	62-63	64	DK
1jofC	88-91	92	NDAD
1jogD	107-111	112	YDQEK
1jr2A	108-109	110	SK
1jrmA	71-78	79	VSGQKSRQ
1jspB	75-76	77	WQ
1jtdB	249-249	250	T
1juvA	48-48	49	I
1jwiB	15-15	16	K
1jwqA	60-63	64	ELKQ
1jznA	25-26	27	ED
1jztA	181-185	186	PISQP
1k0kA	63-66	67	QGQK
1k0vA	43-43	44	D
1k24A	46-46	47	I
1k3rB	26-26	27	Y
1k3tA	54-54	55	T
1k77A	119-120	121	RA
1k99A	18-20	21	YFR
1k9jA	17-18	19	FM
1ka9H	26-27	28	SV
1kb9F	19-27	28	KALVHHYEE
1kdjA	15-18	19	YPDS
1kdtB	60-60	61	P
1kexA	108-108	109	L
1kfwA	412-412	413	E
1kgyE	26-28	29	QIG
1khcA	18-23	24	KIKGFS
1ki9B	160-161	162	MT
1kjnA	88-89	90	AY
1kkxA	82-84	85	LPY
1koeA	24-26	27	DFQ
1kp6A	55-56	57	DD
1ktnA	220-221	222	DE
1kw4A	49-51	52	VNA
1kwaA	71-72	73	RE
1l3pA	72-73	74	VA
1l7mB	75-76	77	TP
1l8dA	57-64	65	TDEHREEL
1l8fA	171-171	172	D
1l8lB	144-148	149	DETQP
1l9lA	31-32	33	TR
1lfpA	50-51	52	EQ
1lfwA	244-247	248	ADKE
1lopA	95-95	96	T
1lu4A	71-72	73	QS
1ludA	87-91	92	KQHPD
1lvgA	71-71	72	E
1m06G	88-88	89	S
1m0vA	40-40	41	Q
1m1cA	105-106	107	AS
1m5zA	73-75	76	VPL
1maiA	91-96	97	KDQRNT
1mdcA	65-71	72	KSGVEFD
1mjnA	21-22	23	QK
1mk0A	57-63	64	ECSILEE
1mp9A	157-157	158	V
1mr6A	42-42	43	R
1mwqA	68-72	73	ENLQA
1mzhA	23-24	25	EE
1mzkA	41-41	42	D
1mzpA	17-20	21	STEY
1n12A	26-30	31	NHEKE
1n3jA	81-84	85	TAGL
1n6zA	81-81	82	L
1narA	268-273	274	IPKRDG
1nb2A	107-111	112	VSAGR
1nbuA	52-55	56	DYVR
1nd7A	261-263	264	MQE
1nf2A	220-220	221	F
1nhoA	21-22	23	EV
1njkA	33-35	36	WDG
1nklA	50-55	56	RSFLRR
1nksA	134-143	144	KRDTTRNRND
1nlqA	85-85	86	T
1nmuB	70-78	79	QGGNNELGT
1nrwA	262-264	265	KSI
1nsjA	73-74	75	SY
1nunA	113-115	116	NGK
1nvmB	261-265	266	PGLGR
1nvpD	40-41	42	KA
1nxcA	323-324	325	LE
1nxjA	116-120	121	TNPRK
1o1yA	68-68	69	P
1o22A	21-38	39	KEIFNETGVSLEPVNSEL
1o8pA	90-91	92	GS
1o8vA	100-103	104	KTKV
1oboA	119-119	120	Y
1of9A	32-34	35	SSL
1ojgA	30-32	33	QKK
1omoA	254-258	259	VSKGV
1oq1A	164-164	165	K
1oqeA	109-109	110	I
1orgA	68-69	70	MP
1otgA	84-85	86	FE
1ovqA	74-75	76	AR
1ox8A	67-67	68	R
1oxwC	47-47	48	D
1oy1A	176-177	178	DD
1oz7A	60-61	62	GK
1oz7B	49-49	50	D
1p1tA	77-78	79	GR
1p4sA	54-54	55	D
1p4wA	59-60	61	KS
1p68A	76-77	78	QG
1p6rA	55-55	56	G
1p8aA	65-68	69	SKQR
1p8cC	51-52	53	VA
1p9bA	183-184	185	NL
1p9sA	54-55	56	DH
1pbjA	38-43	44	KEGVRV
1pc3A	114-116	117	QGT
1pevA	324-324	325	K
1pexA	110-112	113	EDT
1pk6A	45-45	46	P
1pk6B	45-45	46	K
1pn5A	22-23	24	KE
1poiB	230-231	232	SK
1pspA	74-77	78	SPED
1pu7A	75-78	79	EFSK
1pueF	62-63	64	RA
1pugA	26-26	27	E
1pulA	65-68	69	TFDE
1pvyA	46-48	49	RKD
1pw5A	52-53	54	QD
1pxzA	103-104	105	NG
1pzsA	21-21	22	E
1q3oA	71-74	75	NGQN
1q5xA	131-131	132	N
1q7hA	23-23	24	D
1q8bA	74-75	76	ID
1qc5A	78-80	81	GRQ
1qc7A	43-44	45	FK
1qcxA	340-340	341	A
1qd9A	35-40	41	TPSGEM
1qdpA	15-17	18	CCP
1qezF	42-42	43	Y
1qhxA	36-38	39	VDS
1qj8A	79-79	80	I
1qq5A	24-30	31	ERAYPGR
1qu0C	154-154	155	K
1quaA	75-76	1900-03-17	KL
1r1mA	66-67	1900-03-08	ER
1r21A	45-47	1900-02-17	SKQ
1r44A	140-140	141	R
1r61A	60-67	68	EGGATFET
1r8hA	32-49	50	DLISSTWHWASPKAPHKH
1r9lA	256-257	258	AI
1rcuA	138-139	140	QV
1rflA	21-22	23	SS
1rhxA	49-49	50	Y
1rj7E	29-29	30	V
1rkbA	34-34	35	N
1rkqA	197-197	198	N
1rlmA	196-197	198	SR
1rlwA	39-40	41	PD
1rvgB	268-279	280	LNKNPKEFDPRK
1rw1A	38-40	41	DRE
1s3aA	62-64	65	NVP
1s57A	22-24	25	VGE
1s6dA	52-54	55	CMQ
1s7iA	24-30	31	PAEELAA
1s7jA	52-55	56	KEGQ
1sb2A	113-116	117	KWHT
1sfpA	73-76	77	EGSL
1sgjA	76-78	79	HSP
1shxA	37-46	47	HYEDSVPEDK
1sjdB	37-37	38	V
1snzA	48-48	49	K
1so6A	69-71	72	KIL
1t01A	80-81	82	IK
1t1vA	18-20	21	KSQ
1t4aA	48-56	1900-02-26	EKSDRDLDV
1t4bA	154-155	156	DW
1t60G	18-18	19	Q
1t8qB	203-203	204	N
1t9mA	46-52	53	VDGQGRP
1tc5B	120-121	122	DR
1td5D	154-157	158	TDDR
1tdqB	48-49	50	EF
1te2A	73-74	75	ER
1tevA	162-163	164	DL
1tfsA	18-21	22	VENT
1th0A	92-94	95	KRW
1tidA	76-76	77	H
1tigA	35-35	36	K
1tnrA	59-69	70	YSPKATSSPLY
1tqxA	60-61	62	KS
1tqyA	312-313	314	RQ
1tqyB	22-22	23	S
1tueD	167-167	168	E
1tujA	80-85	86	AGNADD
1tuvA	38-39	40	HG
1tuwA	35-35	36	G
1twbA	24-24	25	Y
1txoA	169-171	172	TLT
1tz7A	388-388	389	D
1tzna	103-103	104	S
1u02A	198-203	204	GEGETH
1u0mA	88-89	90	DD
1u0sA	47-50	51	EEEK
1u29A	34-42	43	EYTTDKEPR
1u2pA	125-131	132	YYGDHSD
1u2sA	108-112	113	SPLEQ
1u7pA	30-36	37	HKSSDGT
1u84A	16-24	25	DPFGLGKDA
1u9cA	163-165	166	DVH
1u9dA	33-35	36	VPT
1uf9A	17-18	19	ST
1ufbA	29-29	30	W
1ugjA	61-66	67	RDSSCQ
1uglA	29-32	33	PRGQ
1ui0A	148-148	149	K
1uk5A	50-57	58	EGKKTDKK
1uqwA	387-387	388	S
1ur4B	123-124	125	ED
1usvF	70-70	71	H
1uw4A	19-21	22	QEH
1uxaA	90-94	95	RSGNS
1uxzA	110-110	111	Q
1v31A	34-35	36	AA
1v4eA	109-110	111	FH
1v4pC	73-76	77	KIYE
1v4rA	28-32	33	APGDT
1v5pA	92-92	93	N
1v77A	15-15	16	E
1v7mV	92-93	94	RL
1v7rA	127-127	128	W
1v88A	17-25	26	RGTLKSWTK
1v95A	53-55	56	LED
1v98A	36-39	40	KVVK
1vajA	60-60	61	L
1vckA	56-59	60	DGDV
1vd4A	16-16	17	K
1ve0A	59-61	62	KDF
1vh2A	131-132	133	RQ
1vi4A	20-20	21	N
1vi7A	115-116	117	VK
1vibA	21-22	23	DL
1vjqA	55-55	56	E
1vkfB	46-46	47	T
1vm6B	129-129	130	V
1vmbA	16-19	20	PEEE
1vmfA	18-19	20	VD
1vmjA	103-103	104	V
1vmoA	66-67	68	LV
1vp2B	37-39	40	VED
1vphF	108-108	109	P
1vpsB	23-23	24	N
1vqyB	87-88	89	QA
1vrrA	57-59	60	PVA
1vrvA	71-71	72	Q
1vybA	23-24	25	HR
1vydA	22-27	28	PDGTEI
1w2tB	318-318	319	D
1w66A	109-109	110	R
1wcdJ	241-244	245	SVHG
1wcgA	37-42	43	HTSPEV
1wdkC	289-289	290	P
1wehA	31-33	34	EEG
1werA	90-91	92	TQ
1whlA	34-45	46	PLLAERTVSGIF
1wlgA	30-35	36	KLDENR
1wn0C	62-65	66	DQPI
1wo8A	105-106	107	PL
1woqA	50-50	51	L
1wpiA	26-28	29	KSQ
1wubA	96-96	97	R
1wwpA	91-94	95	YNEP
1wwuA	67-69	70	GEE
1wx8A	55-56	57	DR
1wzcB	23-24	25	KP
1wzzA	106-107	108	KR
1x0aA	306-313	314	LEARRRER
1x3kA	89-89	90	K
1x3sA	57-57	58	K
1x3xA	32-33	34	TS
1x46A	16-17	18	KS
1x4eA	36-36	37	K
1x8dA	34-36	37	KSH
1x9fB	118-120	121	AAQ
1x9fD	88-89	90	AH
1x9uA	56-57	58	DN
1xb9A	33-34	35	RT
1xbfA	48-56	57	INENADPDV
1xhdA	23-24	25	DY
1xhnA	147-147	148	N
1xizB	89-89	90	N
1xkfB	25-27	28	AQY
1xkoB	32-39	40	GKPSTVSH
1xocA	75-75	76	K
1xqiA	116-117	118	EI
1xtnB	83-84	85	NE
1xtoA	208-209	210	LA
1xu1A	24-24	25	M
1xv5A	298-300	301	NQK
1xwwA	40-40	41	V
1y0bD	122-122	123	H
1y0gA	140-140	141	K
1y2qA	47-48	49	KV
1y4jB	94-94	95	P
1y6dA	20-22	23	SDN
1y7iB	125-127	128	PAE
1y7qA	19-22	23	CYQE
1y8fA	16-21	22	YECEGL
1y9gA	142-143	144	LT
1y9lA	43-43	44	V
1yb0B	117-120	121	SMYN
1ybaA	121-123	124	RGV
1ycdB	38-38	39	Y
1ycoA	22-28	29	LKEAEQP
1ydgE	147-148	149	VL
1ydxA	195-196	197	EA
1yixA	240-241	242	EE
1yj92	22-24	25	PAW
1ylmA	77-79	80	DEK
1ym5A	183-184	185	AH
1ynmA	175-179	180	KVSNN
1ynsA	15-15	16	E
1yoaA	35-35	36	W
1yocB	33-33	34	A
1yphC	56-67	68	FDQGSSSEKIQK
1yq5A	78-78	79	L
1yqfA	74-74	75	F
1yrkA	34-34	35	K
1ys4A	318-318	319	D
1ys9A	176-177	178	VF
1yw5A	54-59	60	KNNGYK
1yx1B	138-138	139	E
1yxoA	146-146	147	A
1yzfA	104-106	107	SEK
1z05A	42-43	44	RE
1z2aA	115-115	116	K
1z2iA	312-312	313	R
1z2nX	121-124	125	QSKQ
1z54A	83-86	87	SSRA
1z6hA	48-51	52	KEVK
1z7kB	42-42	43	V
1z8yC	130-130	131	K
1z9vA	45-45	46	G
1zc3B	84-84	85	Q
1zcaA	227-230	231	NNKL
1zccA	128-129	130	RD
1zd7A	59-59	60	E
1ze3H	82-82	83	S
1zgsA	69-69	70	K
1zhsA	91-91	92	E
1zk6A	43-44	45	SK
1zl0A	236-236	237	D
1zl3A	59-60	61	QY
1znyA	152-153	154	RI
1zp6A	18-19	20	ST
1zrrA	129-129	130	N
1zs7A	92-92	93	K
1zu0A	455-455	456	K
1zw8A	40-40	41	A
1zx3A	48-61	62	VEFNIVLKDWGKEK
1zx8A	60-63	64	PREV
1zyiA	30-58	59	LDGSGLGFSLEYPTISLHAVSRDLNAYPR
1zzmA	198-198	199	P
2a0aA	24-24	25	G
2a1vA	70-75	76	RQAHPQ
2a40B	64-65	66	HY
2a67B	82-84	85	THA
2a6oA	58-59	60	DK
2a7bA	77-77	78	T
2a8vA	98-98	99	S
2a9vD	145-145	146	L
2aa4A	46-47	48	SA
2aanA	17-20	21	DKTE
2acvA	435-437	438	KEM
2agaA	95-95	96	E
2ah5A	31-32	33	KE
2airA	196-197	198	QY
2amlA	111-111	112	E
2aqcA	25-30	31	PKCGEK
2asfA	79-86	87	AVNSDIDA
2atmA	298-302	303	NSLSK
2atvA	117-123	124	DLDHSRQ
2axpA	18-19	20	AK
2az4B	53-55	56	NNR
2b0cA	157-157	158	G
2b13A	78-81	82	NRLT
2b1xA	38-39	40	RE
2b3rA	41-41	42	Y
2b6nA	247-248	249	AQ
2b8iA	25-26	27	AT
2b8nA	286-286	287	S
2b9wA	91-105	106	HEDGEIYVPEKDPVR
2bbeA	60-60	61	V
2bdqA	193-194	195	QY
2bdrA	108-108	109	R
2bf6A	111-113	114	FWN
2bg5A	69-70	71	KE
2bj8B	102-102	103	V
2bkaA	178-180	181	WLV
2bkdN	79-81	82	WWL
2bkxA	81-82	83	HF
2bmzA	106-111	112	NTGGTP
2bopA	18-19	20	FR
2bpa1	386-386	387	R
2bvbA	52-61	62	GSNSAFDVVE
2bwrA	278-281	282	RVEK
2bzuA	127-127	128	E
2c0hA	94-95	96	RA
2c4nA	234-234	235	P
2c6qB	27-27	28	S
2c6uA	48-48	49	E
2c71A	44-45	46	AA
2ca9B	18-20	21	DNR
2cbnA	176-178	179	FQE
2cbpA	43-43	44	V
2ccqA	19-20	21	LE
2cdpA	29-36	37	VYTVNGNT
2ce6A	16-27	28	AKVPSNDPGRDN
2cg4A	105-105	106	F
2ch7A	194-199	200	EDAGKV
2ci1A	221-225	226	PSKGH
2cl2A	32-32	33	N
2cl8A	48-48	49	E
2co6A	20-22	23	APS
2codA	82-86	87	EKEEE
2covD	24-27	28	VDKG
2cq3A	46-46	47	E
2cvbA	45-46	47	PY
2cviA	39-39	40	D
2cvlA	100-108	109	ARATVAVKA
2cw3A	21-23	24	SAA
2cw9A	112-112	113	K
2cxxA	118-121	122	RELD
2cygA	203-206	207	GRFS
2czeA	122-123	124	DR
2cznA	78-78	79	T
2czqA	139-139	140	N
2d1pC	48-49	50	RN
2d5rB	79-82	83	DIDD
2d8mA	46-47	48	LE
2d9oA	75-75	76	V
2daqA	56-66	67	SHDYYWVHQGR
2dbbB	28-36	37	DILNTTRQR
2ddsA	229-230	231	TT
2ddxA	293-294	295	QA
2deiA	62-66	67	RKENS
2dj6B	78-79	80	EN
2dk3A	35-40	41	GSPQGE
2dkxA	77-77	78	D
2dncA	56-58	59	SDD
2dnmA	19-20	21	DN
2do4A	21-21	22	F
2dq4A	210-212	213	DRL
2dqmA	389-390	391	HT
2ds0A	72-79	80	PFDPNNPK
2dsnA	322-322	323	V
2dt4A	112-113	114	FV
2dtcA	68-76	77	QLPDDPEHP
2e3xC	67-93	94	GLGNMWKDCRMEWSDRGNVKYKALAEE
2e67A	99-101	102	RAE
2e6wA	28-29	30	LA
2e7oA	66-67	68	PN
2e8nA	40-41	42	EK
2eanA	40-40	41	S
2eaqA	36-38	39	EAG
2ebdA	95-96	97	AQ
2ebjA	82-82	83	L
2eerB	46-46	47	Q
2ef7A	70-71	72	EE
2egjA	25-26	27	FR
2ekdF	121-121	122	K
2eklA	63-64	65	EK
2enpA	59-59	60	K
2ep5A	188-191	192	SFMA
2eq5A	47-50	51	YNEE
2etsA	21-23	24	QQN
2ewcB	19-19	20	V
2ex2A	161-166	167	PKPGDM
2f09A	30-36	37	YDNQLLH
2f1mC	203-205	206	PQD
2f5vA	140-140	141	L
2f9fA	101-101	102	L
2f9hA	87-95	96	ADAPTDEDD
2f9wA	141-145	146	GYICP
2fa1B	134-141	142	RDGESSPA
2fdxA	111-113	114	VET
2fe1A	108-111	112	EKIG
2feaA	135-145	146	PHSCKGTCSNQ
2fekA	88-89	90	ER
2ffgA	39-39	40	K
2ffiA	98-98	99	R
2fiuA	56-56	57	V
2fjlA	92-94	95	VLD
2fk6A	27-28	29	LE
2fliC	85-85	86	D
2fmaA	29-32	33	SEKS
2fpwB	75-77	78	MQI
2fq3A	53-56	57	SVTT
2ft0A	164-164	165	G
2ftrB	31-32	33	RK
2fu2A	30-31	32	FE
2fw5A	56-57	58	ES
2fz5A	72-73	74	TD
2g0wB	229-229	230	D
2g2oA	201-201	202	A
2g3vA	99-100	101	GI
2g5gX	140-145	146	YNGAQP
2g76B	257-260	261	TEEP
2g77B	56-56	57	Q
2g80A	86-87	88	AH
2gcxA	52-52	53	E
2gdtA	50-52	53	LPQ
2gf5A	117-118	119	RQ
2gf6A	41-42	43	KE
2ggpB	43-43	44	Q
2gh0A	96-97	98	RL
2gi4A	56-57	58	KN
2gjvA	94-95	96	GG
2gk4A	204-210	211	EKNQLQT
2gkeA	203-203	204	K
2go9A	106-107	108	VV
2gu2A	115-115	116	T
2gupA	147-147	148	E
2gzlA	55-58	59	ALGD
2h1yB	207-208	209	EP
2h6lA	43-44	45	IG
2h8eA	83-84	85	TK
2h8uA	18-23	24	PSGQLL
2h92A	108-109	110	KK
2ha8A	40-42	43	SLQ
2hbwA	178-181	182	GKAQ
2hcuA	81-82	83	DN
2hdoA	46-46	47	P
2hdsA	18-21	22	EQQK
2hdxA	69-69	70	R
2hevF	57-57	58	D
2hgnA	27-27	28	N
2hh2A	17-19	20	GRG
2hi0B	208-209	210	NW
2hinA	28-29	30	YQ
2hiqA	36-37	38	LW
2hjsA	23-26	27	DERD
2hkeA	271-271	272	R
2hpvA	89-89	90	D
2hqlA	69-83	84	ILRTYLERKSEIWKT
2hr9A	112-113	114	KP
2hsbA	82-83	84	SR
2hstA	56-58	59	MEK
2hszA	21-21	22	P
2htdB	26-26	27	Y
2hujA	82-82	83	D
2hx0A	39-40	41	AG
2hx5A	30-31	32	FR
2hyiB	15-16	17	TG
2hzbA	275-277	278	EHK
2i4nB	248-250	251	TPI
2i53A	181-181	182	C
2i6uA	286-287	288	WD
2i6vA	38-40	41	QDG
2i9sA	34-35	36	EE
2if2A	40-44	45	RKGHP
2ig6A	72-72	73	E
2igxA	106-107	108	ID
2ijcI	94-94	95	Q
2im8A	21-23	24	ADR
2is3A	22-24	25	GFN
2it9D	88-88	89	R
2iueA	96-98	99	LGE
2iumA	48-48	49	Q
2iv9A	218-218	219	R
2ivfC	145-146	147	AG
2iw1A	257-259	260	FSG
2iwgB	82-84	85	KGH
2ixpB	177-178	179	NK
2j0nB	122-123	124	DN
2j1nA	126-126	127	N
2j1vA	66-66	67	L
2j3pA	97-100	101	AEKN
2j6cA	35-40	41	TKEQFT
2j6hA	112-115	116	KARG
2j6vA	181-183	184	ERL
2j85A	96-99	100	SDKE
2jbzA	38-44	45	LLPGGER
2jc4A	59-62	63	QKTY
2jc5A	57-57	58	H
2jfrA	105-105	106	P
2jhbA	100-100	101	K
2jlpD	103-108	109	WRYRAG
2jmlA	33-42	43	RPLRSEGNNY
2joaA	16-19	20	TSSK
2jpiA	19-19	20	R
2jqyA	110-114	115	QRWKI
2jqzA	71-71	72	W
2js9A	28-30	31	KKD
2jtvA	38-38	39	G
2jvoA	46-49	50	EEAE
2jwkA	19-26	27	IGGERQEG
2jxyA	129-141	142	ERRQMMDPGYPKL
2k1hA	57-60	61	VLDF
2k53A	46-49	50	AVHG
2mssA	45-45	46	F
2nlwA	35-37	38	KNV
2no4B	66-67	68	DE
2np2A	30-32	33	RLV
2npbA	51-51	52	T
2nv2J	119-119	120	D
2nvnA	16-22	23	DETAHRY
2nwiA	65-67	68	NGE
2nyvA	40-41	42	DN
2nzcD	49-49	50	I
2o0mA	185-186	187	EE
2o0qA	50-54	55	RGQAN
2o6cA	105-110	111	EEGLGT
2o6tC	34-35	36	YA
2o73F	94-95	96	TT
2o8nA	45-48	49	PPTS
2oafA	120-120	121	I
2ob3A	239-245	246	GIRSWQT
2od6D	27-32	33	EKTAPV
2of5A	24-25	26	EP
2ofqA	78-78	79	R
2ohwA	23-24	25	RH
2oiwA	53-56	57	VIIR
2oj4A	35-35	36	E
2ojhA	142-142	143	D
2okqA	34-35	36	AK
2okvB	103-104	105	EG
2oltA	36-37	38	VQ
2oq3A	30-30	31	V
2oqtD	63-63	64	P
2ot2A	20-20	21	D
2otnA	192-193	194	PV
2ou5A	82-82	83	H
2ov9C	100-100	101	E
2ox1A	100-102	103	FIR
2ox9C	49-51	52	KKH
2ozjB	59-59	60	L
2p0fA	17-28	29	QGGRKLRKNWGP
2p0kA	41-41	42	Q
2p1hA	38-44	45	TISEEEK
2p3kA	90-92	93	SQY
2p3mA	47-47	48	K
2p4zB	200-200	201	E
2p5mA	52-53	54	MG
2p5vG	132-132	133	H
2p5xA	25-28	29	RFEV
2p62A	140-140	141	T
2p6pA	30-30	31	Q
2p8bA	55-56	57	TG
2p9jB	74-74	75	G
2p9xA	24-25	26	AV
2pbcA	27-27	28	D
2pd1A	23-24	25	AD
2pe4A	158-158	159	G
2pk8A	63-67	68	EILEE
2plcA	67-68	69	DN
2pmpA	16-20	21	EPGYP
2po3A	287-288	289	DR
2pqcA	425-425	426	A
2ps1A	187-188	189	PV
2pu9B	36-51	52	AAVLTEWQGRPISANL
2pv2A	36-40	41	RNGAD
2pvpA	41-44	45	ENHH
2pyuA	155-155	156	V
2pzhA	28-29	30	ER
2q0eA	224-224	225	P
2q0qA	74-75	76	PS
2q2lA	57-58	59	MS
2q3fB	107-108	109	KV
2q7aA	32-34	35	FDI
2q9cA	241-242	243	KK
2qcqB	33-34	35	YY
2qeaC	121-122	123	AS
2qf4A	100-100	101	Q
2qhqB	19-20	21	AS
2qhtA	42-43	44	PR
2ql3A	173-176	177	AEPK
2qmmA	47-48	49	RD
2qmoA	179-184	185	KGNNTA
2qpzA	57-60	61	EGRE
2qqrA	51-52	53	ED
2qsbA	62-65	66	NDPN
2qswA	17-17	18	R
2qubA	330-330	331	N
2qulA	95-95	96	D
2qv0A	102-102	103	P
2qvgA	98-100	101	KLA
2qvoA	57-64	65	ECELEGRT
2qw5A	141-144	145	WSDE
2qybA	46-46	47	Y
2qycB	64-67	68	VDAA
2qz8A	48-62	63	QGYSARINPEAVGHL
2qz9A	56-56	57	Q
2qzxA	60-61	62	KS
2r60A	221-222	223	PP
2r6uD	22-23	24	DR
2rb6A	21-27	28	KLDKTTG
2rbkA	232-234	235	KED
2rc3A	32-36	37	AADNI
2rdxA	83-84	85	RQ
2rhmD	164-164	165	D
2ri0B	86-87	88	AA
2rihA	68-68	69	P
2rirE	87-87	88	V
2rjnA	84-86	87	GYA
2rldB	15-16	17	VR
2sqcA	462-463	464	RR
2tgiA	79-85	86	VSQDLEP
2uvkB	312-312	313	S
2uwjE	32-33	34	AE
2uxeA	25-26	27	KK
2uzgA	45-46	47	SY
2v4vA	24-28	29	SEGGE
2v5mA	185-185	186	K
2v72A	24-24	25	S
2vc8A	22-22	23	R
2vcyA	199-200	201	EE
2vd8A	133-136	137	GMGR
2vdrA	243-243	244	E
2vg1A	107-108	109	RR
2vk3A	28-33	34	CDAKYV
2vlgC	45-47	48	QFL
2vptA	61-63	64	SGW
2vpzC	50-51	52	LY
2vtwA	137-141	142	IFTGS
2vunA	195-203	204	GTSIPGSST
2vveA	214-216	217	VQE
2vxaI	25-27	28	IAR
2vzpB	80-81	82	SG
2w1kA	52-52	53	Q
2w2lA	313-315	316	FHE
2w43A	177-182	183	DPIGGK
2w4lE	46-54	55	PNGCSDDVL
2w7aA	57-62	63	SRRATP
2walA	126-127	128	EK
2waqN	15-17	18	ADK
2wbvB	76-77	78	ST
2wd6A	59-60	61	AL
2wekA	264-267	268	LKKS
2wfdA	98-99	100	EE
2wm4A	360-360	361	A
2wmmA	73-77	78	PDLSQ
2wmyC	70-73	74	TSAL
2wopA	425-427	428	FSL
2wstA	33-33	34	S
2wytA	125-133	134	DLGKGGNEE
2x06A	27-28	29	KI
2x2sB	36-44	45	YTRGDKPSD
2x32B	150-151	152	ET
2x4hC	67-68	69	TR
2x5kP	232-232	233	I
2x9bA	21-26	27	WKEGDS
2xaaD	181-181	182	G
2xbtA	90-90	91	K
2xcmE	22-25	26	KERD
2xflB	26-27	28	LH
2xgfA	22-22	23	L
2xhhA	67-67	68	V
2xihA	71-71	72	N
2xoeA	27-31	32	GEDLV
2xqxA	42-45	46	AQLS
2xs7A	36-37	38	KE
2xt9B	51-56	57	RLEGGE
2xu2A	203-203	204	R
2xvzA	19-20	21	RP
2y3cA	25-25	26	Q
2y43A	26-27	28	NI
2y6hA	31-35	36	NVGSS
2y7bA	64-65	66	EP
2y7hA	104-105	106	FG
2y88A	142-142	143	R
2y8nB	27-27	28	P
2y9uA	15-16	17	SS
2ya4B	122-123	124	FG
2yevB	262-263	264	VE
2yf3C	20-22	23	HEF
2yfaA	189-189	190	N
2ygmB	152-156	157	GEHTW
2yhfA	41-45	46	NTPEK
2ymvA	166-167	168	AL
2yr1A	210-211	212	GL
2yrbA	64-65	66	LH
2yrvA	35-49	50	SPSCNDDITVKKDQC
2yuyA	106-107	108	QN
2yv3A	39-42	43	AGVR
2yvuA	42-44	45	GDW
2ywdA	118-120	121	EED
2yxoB	182-185	186	AEAG
2yy3A	61-66	67	DEEGYS
2z0rI	73-73	74	E
2z26A	49-49	50	T
2z3rE	80-92	93	SSNGNVTESGCKE
2z59A	41-41	42	K
2z5wA	56-56	57	K
2z9dA	48-53	54	PVLDGE
2zbbA	44-50	51	LSPDRPS
2zc1A	298-298	299	H
2zc8B	226-226	227	K
2zdjA	42-49	50	KVGDGDYE
2zdsB	41-41	42	E
2zexA	76-78	79	AGT
2zjrB	22-22	23	P
2zkdA	132-133	134	KP
2zkiA	164-164	165	L
2zm5A	261-262	263	YR
2zs0A	71-72	73	NR
2zseA	277-278	279	VE
2zzjA	126-127	128	GH
3a35A	37-39	40	EKG
3a3dA	87-87	88	T
3aeiA	35-36	37	GI
3agnA	82-83	84	GP
3ai9X	133-136	137	LEEG
3aieA	737-738	739	TP
3aj3A	84-84	85	E
3aj4A	16-23	24	TILKRWKK
3ajaB	27-31	32	TQFPL
3ajxA	67-69	70	ELE
3aonA	63-70	71	KSTVEEAF
3apaA	29-29	30	T
3at7A	115-115	116	A
3axiA	479-480	481	ED
3ayvD	49-51	52	SGK
3azcA	98-99	100	PL
3b35A	220-222	223	FDT
3b64A	28-29	30	RD
3b6iA	120-121	122	EQ
3ba3B	98-99	100	PQ
3bb5D	27-27	28	E
3bbbA	34-34	35	L
3bbdA	119-119	120	K
3bdeA	29-31	32	KKI
3bexA	98-104	105	NVKNPSE
3bfqG	44-45	46	VG
3bgyA	192-197	198	MTVPSN
3bh7A	119-119	120	P
3bjvA	106-114	115	TSSKIHTSV
3bl2A	31-32	33	LV
3bn6A	88-88	89	A
3bn7A	24-26	27	IAG
3bqaA	41-41	42	P
3bqqA	33-34	35	EK
3bqvA	17-20	21	EPAN
3brjB	90-90	91	K
3bs3A	36-40	41	SNKSQ
3bs7A	43-45	46	TDS
3bsfA	136-137	138	FP
3bv8A	59-62	63	YEAY
3bxvA	235-237	238	MYQ
3by9A	211-212	213	PS
3bywC	51-56	57	PANSED
3c2uA	298-302	303	EWQDG
3c3dA	205-206	207	PG
3c5cB	99-100	101	AL
3c5pA	171-171	172	D
3c7mA	145-146	147	QE
3c8cA	88-88	89	D
3c8lA	64-64	65	Y
3c8oB	137-137	138	T
3c8uA	64-67	68	DNRL
3ca8A	34-34	35	D
3cckB	87-91	92	TGSDK
3cfyA	46-46	47	K
3ch0A	108-111	112	KKVP
3chlA	64-64	65	S
3chmA	52-59	60	EGTTDSVY
3cisG	73-74	75	LK
3cjkB	52-52	53	T
3cjmA	162-164	165	YTE
3cjpA	184-184	185	M
3ck1B	37-38	39	ED
3ck2A	25-26	27	DR
3cneA	149-152	153	IDGN
3cnhA	51-51	52	E
3cnyA	45-45	46	Q
3cpqB	68-69	70	LE
3cqiA	58-59	60	VN
3cqoA	38-40	41	EAG
3cr3A	118-120	121	QVG
3cr6A	76-80	81	VDGRP
3crkC	43-45	46	ETD
3ct5A	108-112	113	INLRD
3d19A	150-150	151	R
3d1bA	31-32	33	PH
3d1jA	52-61	62	TDAQVVSRRD
3d3oA	148-149	150	DR
3d4tA	25-26	27	PQ
3d54D	20-21	22	YH
3d6jA	74-74	75	K
3d7qB	17-28	29	TKHLQYKPSYGD
3d9sA	133-133	134	V
3dasA	257-257	258	Y
3dc7A	150-151	152	AQ
3dciA	24-28	29	PVEHR
3dcjB	48-48	49	R
3dcmX	36-36	37	R
3dgcL	89-90	91	NR
3djcB	206-207	208	QR
3djnB	100-101	102	YE
3dmdB	86-90	91	RIGTD
3dnfB	201-201	202	E
3dnjB	38-39	40	LH
3dnpA	95-98	99	ESYQ
3dqzA	62-63	64	ET
3e0rA	199-200	201	NE
3e19C	45-50	51	LESHPM
3e2dA	79-81	82	SSE
3e4rA	265-265	266	A
3e5yA	109-111	112	APA
3ebrA	68-69	70	VQ
3ebvA	101-101	102	N
3ecgA	34-35	36	AG
3ednA	74-74	75	G
3edoB	30-33	34	ELKE
3eefA	132-135	136	LYRN
3eeiA	70-70	71	D
3ehdA	39-54	55	QENAAINDKSAYADSK
3en0A	99-100	101	LR
3epvA	60-61	62	EA
3eqzB	27-28	29	GN
3euoA	87-87	88	E
3eviA	18-19	20	TN
3ewmA	93-101	102	LKGASPSFL
3exqA	137-138	139	ST
3exrA	23-24	25	VS
3ez1B	248-248	249	S
3eziA	21-22	23	AA
3ezoA	110-110	111	P
3f0iA	35-35	36	K
3f0uX	106-106	107	D
3f1zA	75-75	76	T
3f4mA	106-108	109	TPK
3f4wA	125-127	128	EAG
3f5vA	179-184	185	NAQGVD
3f7eA	81-81	82	L
3f8vA	32-32	33	L
3f9rA	85-85	86	S
3fayA	262-263	264	RR
3fbgA	275-280	281	LNQTDD
3fblA	61-65	66	SSRTG
3fc7A	25-33	34	GRLGADPDT
3fd0A	367-368	369	QG
3fdwA	23-23	24	H
3feuA	59-63	64	TFNQS
3ff4A	24-25	26	ER
3ff7C	23-24	25	NS
3fg8A	31-31	32	R
3fifC	40-40	41	Q
3fimB	169-170	171	LA
3fjvA	15-20	21	AKVRRQ
3fm2A	89-95	96	DEKQESA
3fm3B	182-184	185	NEV
3fm8A	25-25	26	L
3fmbA	50-52	53	GLN
3fniA	115-116	117	TT
3fp5A	16-17	18	QS
3fppB	167-172	173	AQQAPN
3fvwB	146-146	147	G
3fvzA	44-44	45	D
3fwtA	89-90	91	TK
3fxhA	56-56	57	K
3fz4A	40-43	44	AASL
3g1nA	75-75	76	M
3g1pA	139-139	140	P
3g67A	147-152	153	QRSLEN
3g80A	19-42	43	QETQATIQTLMIADPNVNKDLRAF
3g9dA	42-42	43	K
3gbyA	18-22	23	TLGGS
3gc2A	159-159	160	H
3gkxB	77-78	79	PT
3gneA	184-184	185	D
3gobA	143-143	144	H
3gpeA	42-42	43	K
3gpkA	83-83	84	G
3gprD	26-28	29	ESF
3gqhA	37-37	38	I
3gqsB	44-46	47	SRQ
3gr7A	287-288	289	TS
3gtzA	37-38	39	FE
3gwiA	110-112	113	DDI
3gwmA	27-28	29	AE
3gycB	28-29	30	DQ
3gykA	47-49	50	VDA
3gz7A	34-34	35	R
3gzjA	43-45	46	PRR
3h0lA	340-342	343	RDE
3h16B	113-116	117	DKLA
3h3eA	182-184	185	AET
3h3lA	148-148	149	K
3h4xA	238-238	239	D
3h51A	86-92	93	RLLDDDS
3h8tA	57-57	58	K
3ha2A	109-117	118	QAGAAEKFT
3hbjA	380-380	381	E
3hc7A	42-42	43	P
3hcjA	29-38	39	LHHGTEAPFC
3hdgA	101-103	104	PKP
3hdvB	100-102	103	HLG
3hebA	40-41	42	NY
3heiA	65-66	67	ER
3heiB	81-82	83	KH
3hf5B	94-95	96	KA
3hf7A	58-59	60	YR
3hfqA	130-137	138	SGHGPRPE
3hftA	84-91	92	LAGAHAEG
3hh7A	29-38	39	WIDGREGRIE
3hluA	54-56	57	LVK
3hlyA	105-108	109	RNLG
3hmbB	34-39	40	ANTAVG
3hn6C	164-164	165	T
3hnxA	25-33	34	RNADGNWVT
3holA	306-313	314	AGSGFTNK
3hp4A	96-97	98	KK
3hpeA	111-111	112	K
3hqdA	296-297	298	RE
3hw2B	30-33	34	SNGI
3i0pA	334-336	337	RKF
3i1eA	19-21	22	HAG
3i4pA	48-63	64	RRRVALLDPVKVNTKV
3i7tA	65-66	67	VR
3i86B	17-18	19	GS
3i9wA	88-90	91	RQQ
3ia8A	27-27	28	T
3ib6B	106-107	108	NA
3icyA	60-61	62	RH
3iebB	141-146	147	ELAGIG
3iftA	77-77	78	S
3iicA	74-80	81	LGEKPES
3iisM	88-88	89	S
3iiyA	249-250	251	EN
3ijmA	70-74	75	HQTEE
3il6A	121-121	122	M
3ilhA	94-99	100	SSLDPR
3ilnA	46-47	48	IE
3isrD	206-209	210	NPPD
3it5A	60-64	65	RVLSR
3it6B	160-161	162	PG
3iu5A	77-78	79	QL
3iwpA	136-137	138	ET
3ix0B	54-55	56	ST
3jb9D	44-44	45	S
3jqwC	33-36	37	ENTS
3jrkA	139-140	141	KA
3jrmH	53-54	55	QV
3jteA	32-33	34	SS
3jtfB	62-65	66	LEPA
3jtwA	131-131	132	T
3juuB	54-56	57	LAE
3jxaB	351-352	353	TI
3jxbC	50-51	52	LA
3jynA	206-209	210	DGKK
3jzyA	87-87	88	P
3k0tC	20-25	26	IKAGNT
3k1yA	97-97	98	K
3k1zA	172-173	174	RL
3k2vA	17-20	21	TGDE
3k2yA	61-61	62	Y
3k4oA	48-48	49	K
3k77C	94-97	98	SPSE
3k89A	246-247	248	RQ
3k93A	191-191	192	T
3ka7A	70-71	72	KE
3kbbA	122-122	123	D
3kciA	331-336	337	DGTTNA
3kd3B	147-147	148	D
3kdqA	29-43	44	AKVQEGDQPAENPHE
3kf8A	59-61	62	NYI
3kf8D	94-95	96	VD
3kgyA	49-49	50	A
3khtA	97-99	100	AAG
3kjhA	26-29	30	SDYD
3kkbB	43-44	45	ER
3kkrA	46-47	48	LQ
3kl2E	165-166	167	TD
3kl7A	59-62	63	EHGD
3klbA	35-35	36	E
3km5A	42-42	43	D
3kmiA	150-150	151	A
3kngA	58-61	62	TDHD
3kpcA	91-96	97	SKYNIS
3ksrA	119-122	123	RERP
3kstA	213-213	214	P
3kt9A	30-32	33	GPE
3ktcA	258-261	262	KINN
3ktoA	82-87	88	SSSDIP
3ktyB	141-142	143	HR
3kw6A	26-26	27	N
3kwrA	48-57	58	FEQSLPPASD
3kwsA	131-132	133	TF
3ky8A	67-71	72	SFDCD
3kyeB	27-28	29	CD
3kyzA	72-73	74	RK
3kzpA	163-163	164	I
3kzqA	15-15	16	W
3l18A	26-29	30	KEEG
3l1zB	41-44	45	LNSP
3l32B	17-28	29	VRQMRSGERFLK
3l5kA	201-203	204	DGN
3l78A	98-100	101	NKR
3l7nA	198-199	200	DT
3l7qA	28-29	30	SG
3l8hA	77-78	79	AQ
3l9bA	63-63	64	V
3l9jT	107-109	110	YEP
3layC	17-19	20	YTQ
3lbeB	93-95	96	RTT
3lcmA	75-75	76	D
3lfzA	247-248	249	EI
3lhhA	17-23	24	LNLPLDA
3lhlA	124-132	133	REEYNNSKN
3li0A	108-109	110	LN
3libA	249-250	251	GD
3lkyA	37-40	41	DGVH
3lm2A	143-147	148	RKGKT
3lmcA	23-24	25	SA
3lmeA	29-29	30	F
3lmfA	93-93	94	Q
3lo3A	67-68	69	YN
3lorA	38-38	39	L
3lpeB	25-30	31	ENWIGL
3lqnA	63-65	66	LDG
3lr3A	68-68	69	H
3lrqD	16-18	19	FIC
3luaA	23-24	25	DN
3lumA	133-133	134	F
3lvfP	231-233	234	DGG
3lvuD	225-226	227	DR
3lwdA	174-174	175	S
3lzqB	111-112	113	GV
3m1hB	119-130	131	TAKTVVTAPEAI
3m3pA	106-107	108	PH
3m5bA	44-45	46	AG
3m86A	50-58	59	SLSQDTIKA
3m8zA	125-130	131	GNKPAS
3m9lA	34-38	39	PAEDD
3m9zA	64-81	82	GLRYTLPDMNWKWINGST
3malA	137-137	138	S
3mauA	193-194	195	YP
3mb3A	61-61	62	E
3mbrX	121-121	122	T
3mcsA	122-125	126	KPEN
3menB	76-77	78	RE
3mexA	69-70	71	TR
3mfnB	98-99	100	YD
3mgjA	23-24	25	DK
3mkhA	179-179	180	K
3mn1A	103-111	112	AELQLGYEQ
3mopK	42-43	44	RK
3mozA	224-225	226	VG
3mpdA	97-99	100	SVG
3mpoB	157-160	161	YPQV
3mqmA	22-31	32	ISYKDSSRQA
3mtcA	204-205	206	KK
3mx7A	68-74	75	DAISGFA
3mxuA	98-98	99	E
3mz2B	101-101	102	K
3n2eA	98-98	99	K
3n2nA	155-155	156	R
3n3aC	74-74	75	R
3n5aA	106-106	107	Y
3n7tA	197-200	201	EYVP
3ndyE	45-45	46	T
3neyD	138-140	141	QKD
3nfvA	245-245	246	K
3ngfB	132-133	134	DK
3nh5A	174-174	175	P
3nipA	208-208	209	H
3njcA	82-90	91	TNVSAKKQE
3nkgA	124-124	125	N
3no2A	84-87	88	PDGN
3no8A	83-83	84	M
3nqhA	184-184	185	H
3nv0A	76-78	79	LRT
3nx4A	21-24	25	EESQ
3nxbB	57-61	62	CTKEE
3nybA	154-156	157	LDD
3nzeB	15-19	20	RNQYG
3o04A	22-23	24	ET
3o0gD	23-24	25	KH
3o0lA	26-37	38	VSAVTTQAEAGF
3o14B	198-198	199	S
3o1fA	19-20	21	ID
3o1jA	179-180	181	RT
3o39A	51-52	53	EA
3o3vA	90-97	98	NYQGKPAS
3o5yA	34-34	35	K
3o6cA	141-142	143	KI
3o6pA	158-161	162	DYAD
3o7jA	122-123	124	KG
3oblA	63-63	64	T
3ocoA	110-110	111	P
3of5A	23-23	24	T
3ol3A	72-74	75	EKE
3on1A	26-26	27	K
3on6A	16-16	17	Q
3onhA	50-58	59	YDFEDLNDR
3onrG	33-34	35	DD
3oooA	49-52	53	EDRD
3oq9A	16-17	18	KK
3oqhB	186-188	189	GVE
3otxB	20-22	23	SDE
3oulA	160-163	164	KLDQ
3ounA	17-20	21	REGS
3ovkA	33-33	34	Y
3ow8D	223-223	224	T
3oxpA	61-61	62	P
3oyoA	193-193	194	R
3ozhA	199-199	200	T
3oziA	66-66	67	S
3p04A	47-48	49	DF
3p0kA	136-137	138	MQ
3p0rA	74-75	76	AK
3p1xB	43-43	44	Q
3p3yA	325-325	326	N
3p4iB	258-262	263	VGLSG
3p8tA	122-123	124	EG
3p9xA	29-29	30	E
3pg6A	70-70	71	K
3ph1C	24-24	25	E
3phf2	23-27	28	SDIYL
3picB	40-40	41	A
3pivA	118-119	120	RT
3pnlB	29-29	30	G
3pseA	133-133	134	I
3pvpA	50-51	52	PK
3pwxA	165-170	171	EKPSPN
3q1oA	166-167	168	AL
3q34A	75-77	78	QIN
3q45A	157-157	158	E
3q4hA	16-17	18	AK
3q6aB	27-27	28	G
3q7rA	66-66	67	F
3q8iA	85-86	87	KE
3qatA	295-295	296	K
3qc3A	22-22	23	A
3qf2B	46-49	50	DHVD
3qjgA	103-104	105	HT
3qmnE	48-48	49	R
3qnmA	42-43	44	DH
3qnqD	211-212	213	HN
3qqiA	87-87	88	R
3qqzA	18-20	21	TNN
3qr3A	84-85	86	SK
3qs2A	115-116	117	SP
3qslB	50-53	54	ADFA
3qsqA	28-30	31	IVP
3qwaB	117-120	121	SDEE
3qwlA	66-67	68	LD
3qxbB	78-81	82	YTYN
3qxqA	170-174	175	TRFGA
3qy3A	22-25	26	NNTL
3qz4B	231-232	233	EV
3r07C	31-31	32	H
3r0eB	61-63	64	NHK
3r0qA	280-280	281	A
3r1vB	51-54	55	DKID
3r1wB	90-91	92	HQ
3r1xA	187-188	189	AA
3r20A	85-86	87	SE
3r7fA	238-239	240	ER
3r87A	96-101	102	RPGASR
3r8eA	239-240	241	RV
3ragA	71-72	73	RI
3rbyA	22-22	23	F
3renA	217-217	218	D
3rf6B	334-334	335	T
3rh0B	90-91	92	ES
3rhtA	208-209	210	PH
3ri7E	27-27	28	E
3rjpA	43-46	47	TREE
3rjtA	79-79	80	A
3rmuA	17-18	19	EK
3rnvA	15-15	16	L
3rofA	74-74	75	I
3ronB	96-97	98	GS
3rpbA	60-61	62	KK
3rriA	71-71	72	T
3rscA	79-79	80	L
3s0aA	24-27	28	DQQK
3s64A	59-60	61	GA
3s6aA	15-19	20	FESGD
3s6jE	161-162	163	DE
3s9jA	223-224	225	DD
3s9uA	132-132	133	E
3sbxD	91-91	92	Q
3scyA	234-234	235	R
3sd7A	144-145	146	NE
3seeA	162-162	163	Q
3sfjC	78-79	80	TM
3sh4A	31-31	32	P
3snkA	36-37	38	DD
3so6A	15-15	16	L
3sozA	204-204	205	T
3sssE	63-64	65	KR
3stvB	115-115	116	D
3sw5C	117-118	119	NN
3swgA	245-245	246	D
3sz6A	36-36	37	T
3t4kA	157-157	158	R
3t53C	71-71	72	P
3t69A	100-100	101	D
3t6gB	96-103	104	ALQYPSPS
3t7lA	27-33	34	TFTKRRH
3t9oB	85-85	86	L
3tc3B	188-188	189	W
3td4B	47-47	48	T
3tgvA	126-126	127	R
3tlpA	25-32	33	REPGSGRR
3towA	67-67	68	D
3tpfB	64-64	65	K
3tq7P	17-17	18	T
3tqeA	260-260	261	R
3tquA	59-60	61	KQ
3tr4B	123-126	127	SSLL
3trfA	113-130	131	QKGEMRRPLFIKNNSKEK
3tsnA	158-160	161	KKN
3txyA	31-32	33	GD
3tz6A	177-179	180	IGG
3u12A	28-33	34	VEKENK
3u25A	20-20	21	T
3u2gA	232-232	233	K
3u2yL	23-24	25	GI
3u3bA	69-69	70	N
3u5rF	126-128	129	DRE
3u6gA	88-88	89	H
3u6xS	25-26	27	IG
3ub9B	71-71	72	V
3ucsC	18-21	22	DLKT
3ueyA	39-39	40	K
3ui5A	75-75	76	G
3uidA	60-60	61	R
3ul4B	17-18	19	YI
3umcA	57-58	59	DR
3umgD	36-37	38	AD
3uogA	98-110	111	LDGLRPGTGRTPA
3urrA	62-62	63	E
3uryA	143-143	144	N
3ussA	52-58	59	RPDPQRY
3uv0B	35-37	38	ADE
3uwtA	25-28	29	GEDT
3uywA	156-162	163	SSRYSKK
3uz0B	81-81	82	E
3v46A	64-68	69	DNTRM
3v4dD	59-60	61	ET
3v76A	303-304	305	AD
3v7qA	40-41	42	ED
3va9A	16-17	18	LE
3vaaA	131-133	134	MDF
3vayA	108-109	110	PE
3vczA	76-76	77	F
3vglA	119-120	121	QG
3vgzC	151-152	153	QN
3vijA	181-181	182	M
3vnkA	138-139	140	KV
3vpdA	105-106	107	KT
3vs8A	199-205	206	QWGATPP
3vsfC	335-335	336	I
3vsgB	272-273	274	EL
3vsjA	206-207	208	KL
3vtiC	20-20	21	M
3vupA	313-315	316	NHG
3vw5A	196-200	201	DGNEK
3vwoA	100-101	102	DL
3vykA	55-57	58	NTS
3w0kA	35-35	36	G
3w2xA	184-187	188	IENG
3w57A	50-52	53	TEE
3w8rA	59-59	60	D
3wctA	102-103	104	LN
3wd6A	152-153	154	EQ
3wdgB	85-90	91	ENHDMD
3wdzA	91-91	92	R
3webA	22-27	28	DPSEEK
3wisA	40-41	42	EE
3wmuB	32-32	33	N
3wobA	85-85	86	I
3woeA	35-36	37	RD
3wvcA	81-81	82	K
3wwtB	54-55	56	MK
3wy0B	324-324	325	D
3x0tA	80-81	82	QR
3x2lA	110-110	111	P
3x2xA	199-201	202	FAD
3zd9A	162-162	163	Q
3zh0A	139-147	148	ARKGHTPEE
3zntA	20-20	21	Q
3zs6A	201-202	203	WN
3zscA	244-244	245	M
3zsuA	42-43	44	RN
3zt9A	129-130	131	HQ
3zvsB	40-41	42	LK
3zypA	152-152	153	E
4a0oG	216-218	219	PKR
4a11B	50-50	51	D
4a42A	67-67	68	K
4a62A	195-196	197	SS
4aaxA	97-99	100	EGN
4aayB	48-50	51	GPD
4ablA	109-109	110	Q
4abmA	62-63	64	AQ
4ac1X	201-201	202	S
4ad5A	211-212	213	LN
4aivA	57-57	58	R
4aneA	94-96	97	VQA
4ap4A	55-59	60	NHKRY
4as2A	292-293	294	EQ
4asnA	28-32	33	NAVFK
4av8A	304-304	305	K
4avrA	34-35	36	RT
4b3lA	133-133	134	E
4b4yA	75-76	77	SD
4b62A	34-34	35	D
4b6xA	40-42	43	SQQ
4b7cB	104-104	105	E
4begA	22-24	25	TST
4bh6A	42-42	43	F
4bhrB	29-34	35	PQLPQA
4bi3A	47-48	49	AN
4bndB	31-31	32	T
4bpzB	195-195	196	K
4c0nA	40-41	42	TN
4c0wA	158-159	160	KV
4c1sA	15-17	18	IGY
4c1wA	95-97	98	PLK
4c1yB	227-227	228	Y
4c53B	47-57	58	NKLKEVLKVPY
4c6tC	18-19	20	SH
4c79A	71-71	72	K
4c89A	318-318	319	A
4c9yB	55-57	58	NSV
4cahB	66-68	69	DEQ
4cbjA	18-27	28	AIAVAIIVKA
4ccsA	163-164	165	AD
4ce7B	323-330	331	EPASKDSY
4cffE	144-145	146	KR
4chhA	56-56	57	P
4clcC	44-44	45	T
4cndA	42-42	43	N
4cngA	102-105	106	KDKK
4cogA	35-43	44	PVNVARLTL
4cpbA	73-74	75	GT
4cshA	124-128	129	GNTST
4csoA	41-42	43	DP
4cuaA	64-68	69	DSGIL
4cz1A	25-45	46	SYEVLWSKEESGSVNVGKLTM
4d0qA	85-86	87	DN
4d1gB	51-51	52	P
4d3lA	25-25	26	G
4d5tE	61-65	66	DQENY
4d74A	94-96	97	IDL
4dbeA	71-71	72	I
4df0A	74-77	78	VNRG
4di6A	147-148	149	PI
4djbA	43-44	45	LG
4dkjA	242-245	246	KFKE
4dlfA	82-82	83	D
4dn9A	51-51	52	T
4dnuA	152-153	154	LV
4dnyA	89-93	94	SVGNT
4do8A	27-39	40	KWYYIVPRYSDIT
4dohA	127-128	129	EK
4dooA	185-185	186	F
4doqB	28-31	32	KRDL
4dp1X	20-20	21	S
4dpkA	172-172	173	T
4dpoB	34-35	36	EE
4drrA	139-139	140	S
4dveA	109-112	113	KKLK
4dw4B	141-145	146	KKGKN
4dwoA	100-103	104	RTNH
4dwzC	222-223	224	RR
4dxeI	42-43	44	AE
4dzzA	148-149	150	NV
4e2gC	88-88	89	A
4e2uA	76-76	77	K
4e4dX	26-31	32	YHDRGW
4e5sA	162-162	163	E
4e9kA	209-209	210	K
4ebyA	128-128	129	N
4egsB	23-25	26	NAK
4eieA	19-19	20	G
4ejsC	205-205	206	N
4eoyA	102-102	103	D
4eqaA	73-74	75	AQ
4erhA	23-25	26	KPE
4es6A	66-66	67	R
4esqA	144-144	145	I
4evmA	101-101	102	G
4evuB	36-38	39	AKR
4evvA	115-116	117	VN
4ewlA	187-189	190	LSA
4ewtC	45-48	49	KGKD
4f0hB	62-63	64	AP
4f1hB	133-134	135	RV
4f2eA	63-63	64	N
4f2mE	55-59	60	YVHST
4f4lC	34-37	38	GDLS
4f6eA	49-53	54	SDLLA
4f7bE	24-24	25	Y
4f7fA	28-28	29	N
4fajA	221-222	223	KE
4fbgD	114-114	115	D
4fc4B	71-71	72	L
4fdyA	84-84	85	G
4ffuI	121-125	126	PKRPG
4fibB	89-93	94	DSAEK
4fleA	125-126	127	KA
4fmeC	69-69	70	Q
4fp5D	37-37	38	M
4fuvA	140-140	141	F
4g0mA	110-110	111	C
4g0oA	43-43	44	G
4g0xA	103-103	104	R
4g2pA	52-55	56	QDPG
4g2sA	17-17	18	P
4g41A	167-169	170	KTA
4g59C	218-222	223	YKYMR
4g7xA	23-23	24	Q
4g9bA	107-110	111	RAQQ
4g9mB	71-74	75	TASN
4gc8A	117-117	118	Q
4gcmB	97-100	101	GNKE
4geyA	314-314	315	Q
4gkvA	200-200	201	K
4gqmA	80-88	89	KEHPYVLKI
4gwiA	90-96	97	NEAKQEV
4gyfA	136-136	137	L
4h0oB	189-190	191	SH
4h1hA	184-189	190	NFIPNE
4h1xA	20-21	22	EI
4h2dA	26-29	30	RRRR
4h3wA	143-143	144	E
4h5jB	286-287	288	ND
4hbsA	257-268	269	DPQGHFSWTTQY
4hdeA	80-83	84	KPEN
4hedA	18-19	20	KR
4heqA	58-65	66	TWGDDEIE
4hesA	205-205	206	D
4hhvA	22-24	25	WQD
4hi0E	62-69	70	ETGGCPHT
4hkgA	17-25	26	KEMRVEPET
4hl9A	55-55	56	E
4hp3C	26-34	35	VNRSTSHQI
4hplA	16-16	17	N
4hpmA	95-95	96	E
4hrtD	78-79	80	YA
4ht5A	51-52	53	DI
4htjA	59-60	61	ED
4htlA	242-243	244	GG
4huqS	145-146	147	VL
4hvzA	26-34	35	LRQAKTARE
4hxdB	79-87	88	VGTGISKDE
4hyqA	126-127	128	SQ
4hz9A	96-99	100	LHGF
4i1kA	27-27	28	V
4i1uA	88-88	89	A
4i4jF	110-110	111	R
4i6kA	32-33	34	QS
4iajB	29-37	38	ERSQQACLI
4iciA	34-34	35	A
4icxA	45-47	48	TDQ
4ihzA	115-121	122	ERHGDSY
4ij7A	114-115	116	EA
4iloA	150-152	153	REN
4iltC	62-62	63	A
4iopB	19-23	24	TSFKT
4ip3A	152-160	161	PVEKSPDAF
4iqhA	104-104	105	S
4isoB	38-43	44	GCLGNK
4iufA	34-41	42	KKDLKTGH
4iupB	66-67	68	SE
4iwxA	146-155	156	EGTQGIGVVL
4iybA	34-38	39	YPYHS
4izeA	92-95	96	GQPE
4j11B	15-17	18	ERI
4ja8A	55-55	56	Q
4japA	307-307	308	E
4jcuA	68-68	69	F
4jdpB	187-190	191	PSEV
4jf3A	26-31	32	DQVDSL
4jggA	98-101	102	RAEG
4jgoB	92-92	93	N
4jhcA	69-69	70	Q
4jhpC	32-33	34	VH
4jiwD	38-39	40	QE
4jj6A	70-71	72	KA
4jl5A	136-146	147	VKYNPPPPGVK
4jm1A	40-40	41	L
4jonA	86-86	87	K
4jprA	39-50	51	LAHGHGCEDVAG
4jqrA	66-72	73	TDNQTAN
4jqsC	161-162	163	TP
4jspC	293-300	301	ETGEIKRE
4jurE	70-74	75	ADNKF
4jwgA	77-78	79	KR
4jxbA	28-29	30	IS
4jxkA	173-173	174	E
4k00A	69-73	74	HCGDR
4k08A	77-80	81	DGQD
4k0kJ	23-23	24	E
4k2dA	76-76	77	K
4k4iA	200-201	202	DS
4k6lA	70-75	76	YSTGQS
4k6lF	156-156	157	N
4kg1A	94-97	98	AHDD
4ki7X	89-89	90	T
4kk3A	65-65	66	V
4kn5A	193-193	194	P
4kngE	31-34	35	EITP
4knlC	141-141	142	G
4ktwA	33-33	34	S
4ku0D	43-44	45	TE
4kunA	46-54	55	CKNKGIAEQ
4kv4A	43-45	46	CDI
4kwdA	196-196	197	A
4kwyA	66-66	67	E
4kzwA	17-21	22	PDTMS
4l02A	338-340	341	GEL
4l05A	38-39	40	EK
4l0rA	55-56	57	EA
4l1nA	67-73	74	DQDQQKN
4l1yA	99-104	105	KNETII
4l6dA	237-242	243	WRLDYM
4l6v0	27-46	47	IGYFAIQKTGKGKDLALPQL
4l72B	154-159	160	WEDGDY
4lafA	94-95	96	RN
4lc2A	76-76	77	S
4lg3A	21-22	23	LR
4lirB	65-67	68	GES
4ljmA	26-30	31	MPFGN
4ljoA	35-39	40	TQCRH
4lkbB	67-67	68	E
4lltA	156-158	159	GAQ
4lplA	43-46	47	IDKP
4lpsA	91-92	93	DL
4lq4A	109-110	111	AD
4lq6A	133-134	135	RI
4lqbA	49-56	57	HGALPGLV
4lqeA	115-117	118	KMA
4lrqB	65-66	67	SG
4lruA	177-179	180	TDI
4lt7A	26-27	28	KG
4lujA	184-186	187	DEN
4luyA	185-186	187	KF
4lz2A	43-44	45	ST
4lzaB	62-63	64	FL
4m1aA	64-68	69	DRDSE
4m1xA	34-36	37	LKK
4m7dB	30-31	32	QS
4m83B	60-72	73	PGPDADPEAWGST
4me8A	93-94	95	DN
4mesB	96-104	105	KTAPLKLAP
4mi1B	196-196	197	N
4miwA	16-20	21	LVDNE
4mllC	134-136	137	LTE
4mlmA	39-39	40	Y
4mnmA	105-106	107	RR
4mnuA	106-108	109	NEY
4mp8A	258-262	263	NREKK
4mqdA	51-51	52	E
4mqvA	25-26	27	QD
4mrhA	20-23	24	NGRY
4mthA	102-106	107	STISS
4muqA	153-155	156	ARD
4muzA	83-83	84	E
4mzqB	68-68	69	F
4n0pA	117-117	118	T
4n3tA	130-134	135	NNGTR
4n5tA	24-27	28	QEEV
4n6v0	74-74	75	T
4n82B	124-126	127	PVL
4ndsA	58-59	60	IN
4neoA	61-63	64	SIR
4nlaA	34-34	35	W
4noaA	38-39	40	AK
4nohA	31-31	32	E
4nojA	186-188	189	KES
4nooA	73-74	75	QD
4novA	228-229	230	DS
4nqfB	115-115	116	E
4ntqB	107-108	109	EN
4nu7C	188-189	190	KP
4nx9A	128-132	133	TASGT
4nxjC	83-85	86	YTY
4o1hA	21-21	22	P
4o1rA	32-32	33	A
4o7gB	98-107	108	HIDKGIENFY
4o8cA	221-221	222	D
4o92A	35-39	40	LEVED
4o9gA	83-85	86	NDP
4oaqA	78-78	79	V
4ofjA	194-197	198	ESQK
4oggC	92-93	94	EY
4oh1A	79-79	80	V
4oi6A	30-31	32	KD
4oifA	616-618	619	RPV
4ojtA	185-188	189	QKFG
4olsA	97-97	98	Q
4oogB	46-52	53	PVQILPS
4oozA	82-82	83	T
4oqpA	176-178	179	KKQ
4oumA	115-115	116	Y
4ox3A	42-42	43	E
4oxwA	35-35	36	Y
4p0jA	68-72	73	GVGQE
4p4sB	198-198	199	K
4p5pA	181-182	183	VE
4p5sA	21-22	23	IV
4p5uA	47-47	48	K
4p78C	16-28	29	QIRGGRKTNSGSH
4p7dB	67-68	69	ID
4p84A	30-31	32	KG
4p9gA	30-34	35	PQQNR
4p9uA	83-83	84	T
4pa1A	39-39	40	D
4pbgA	94-94	95	E
4pchB	48-49	50	GP
4pibB	90-90	91	R
4pisA	18-20	21	GPY
4pj2C	41-43	44	KEA
4pjoc	50-61	62	TLKNREPVQLET
4pkfA	209-210	211	KL
4pliA	34-34	35	F
4pqzA	24-25	26	DH
4psyA	64-71	72	SQPGTDDR
4ptzC	21-21	22	E
4pxvB	24-25	26	SD
4pytA	218-221	222	VSNP
4q0qA	158-159	160	KG
4q24A	48-49	50	QR
4q2bC	138-138	139	G
4q4kA	136-136	137	A
4q52A	103-109	110	NQTLLPG
4q6tA	126-128	129	RAA
4q6vA	15-19	20	LQADG
4q6xA	76-84	85	PGNSKFRSR
4q88A	115-116	117	RE
4q9zA	151-151	152	M
4qbgB	125-125	126	T
4qeyG	63-65	66	GKE
4qflA	246-247	248	SI
4qh0A	178-178	179	L
4qivA	59-60	61	VE
4qn8A	18-21	22	KNGT
4qqsB	199-203	204	KHEGK
4qwoA	59-60	61	LK
4r12A	442-443	444	NI
4r24B	29-32	33	EKRS
4r60B	40-40	41	V
4r94A	38-38	39	G
4r9xA	101-103	104	EEK
4rcbA	43-49	50	KNTVSQM
4rcmA	60-60	61	K
4rdzB	82-83	84	EK
4rhzB	21-21	22	E
4rj9A	50-52	53	NDE
4rksB	253-255	256	REN
4rl3A	100-101	102	AN
4rljA	122-122	123	K
4rljB	85-89	90	VTEYN
4rn3A	35-35	36	E
4rn7A	123-123	124	K
4rpfA	93-94	95	IG
4rr5A	28-29	30	KE
4rrfE	47-51	52	ENNPE
4rriA	66-66	67	K
4rshA	119-120	121	RE
4rsxA	209-210	211	LG
4ruqB	107-113	114	NKWPSSN
4rv7C	116-117	118	EV
4rybA	64-72	73	DAAGLDSGE
4ryeA	117-118	119	AK
4s06A	216-216	217	D
4s1nA	52-60	61	LKEFESKAD
4s1pA	91-92	93	EA
4s1vB	69-70	71	PN
4s3hC	53-53	54	I
4tkrB	64-65	66	LL
4toqA	164-164	165	S
4tt9B	44-49	50	KVNGSL
4ttpA	133-136	137	PLES
4tx6B	276-277	278	PD
4txwA	62-62	63	V
4tzcD	15-19	20	TKNEI
4u0nA	120-125	126	RPFQPG
4u10A	150-151	152	HG
4u30X	22-27	28	DAVKGK
4u4pA	137-137	138	E
4u65A	15-16	17	QQ
4u9vB	26-29	30	DRNG
4uauA	148-149	150	AE
4uc4A	81-87	88	ISSVTSH
4ue0A	83-83	84	T
4uiqA	40-41	42	ES
4up3A	109-109	110	K
[truncated: 144 more rows]
